# Supplementary material for: Transcriptomic complexity in young maize primary roots in response to low water potentials
Source: BMC Genomics. 2014 Aug 29;15(1):741. doi: 10.1186/1471-2164-15-741 (PMC4174653; doi:10.1186/1471-2164-15-741)
Supplement: Supplementary file 1 — Additional file 1: Overview of the sample distribution within the flow cell, biological replication, RNA-Seq output and mapping results. (XLSX 14 KB) [file 12864_2014_6473_MOESM1_ESM.xlsx]

## Sheet: Add. file 1
Additional file 1 - Overview of the sample distribution within the flow cell, biological replication, RNA-seq output, and mapping results.
The total reads of each sequenced sample have been mapped onto the filtered gene set (FGSc) of Zea mays. Only uniquely mapping reads have been further considered. (The raw sequencing data has been imported to the NCBI sequencing read archive (SRA, www.ncbi.nlm.gov/sra); accession SRP092321.)
					Number of reads
Sample		Replicate	Illumina indexed adapter	Lane on Flow cell	Total	Uniquely mapped on genomea	Uniquely mapped on genome without stacksb	Uniquely mapped without stacks mapped on FGSc
6 h	control	1	AR011	2	21,295,215	19,065,091	13,527,756	10,346,615
		2	AR010	3	23,907,018	21,542,300	14,755,319	11,464,300
		3	AR008	5	17,314,981	15,650,545	10,473,738	8,089,883
		4	AR001	6	17,412,741	15,577,188	10,935,959	8,422,163
	mild water deficit	1	AR008	2	36,924,948	33,293,759	21,484,799	16,484,799
		2	AR010	4	25,843,190	22,095,940	13,749,072	10,639,067
		3	AR011	5	9,778,891	8,812,878	6,630,401	5,095,977
		4	AR001	7	27,654,235	24,902,931	14,685,977	11,341,001
	severe water deficit	1	AR008	3	38,630,725	33,979,331	23,127,302	17,685,937
		2	AR001	4	45,808,521	41,352,806	23,685,037	18,204,004
		3	AR011	6	25,084,608	22,701,763	14,855,019	11,552,102
		4	AR010	7	27,204,647	24,590,093	14,561,048	11,281,333
24 h	control	1	AR001	2	39,575,027	35,336,715	21,896,874	16,934,577
		2	AR011	4	26,186,267	23,583,881	15,092,827	11,584,851
		3	AR010	6	20,997,392	17,705,750	12,314,805	9,432,495
		4	AR008	7	25,049,784	22,519,125	13,969,327	10,782,471
	mild water deficit	1	AR011	3	26,453,216	23,519,176	16,966,526	12,892,769
		2	AR008	4	54,462,316	49,212,602	26,529,928	20,431,684
		3	AR010	5	12,403,970	11,197,647	8,277,439	6,374,284
		4	AR001	6	30,398,821	27,279,039	18,370,665	14,094,939
	severe water deficit	1	AR010	2	30,633,938	27,488,619	19,231,153	14,708,633
		2	AR001	3	32,699,148	29,381,004	20,452,600	15,693,609
		3	AR008	5	18,808,116	16,820,605	11,795,423	9,122,188
		4	AR011	7	53,463,729	44,531,441	23,872,612	18,534,280
aMapped to the reference genome of B73 (Schnable et al., 2009)
bAfter removal of stacked reads i.e. redundant reads sharing the same start and end coordinate, sequencing direction, and sequence
cMapped to the gene models of the filtered gene set (FGS) of Zea mays (Release 5b.60)
