# Supplementary material for: Transcriptomic complexity in young maize primary roots in response to low water potentials
Source: BMC Genomics. 2014 Aug 29;15(1):741. doi: 10.1186/1471-2164-15-741 (PMC4174653; doi:10.1186/1471-2164-15-741)
Supplement: Supplementary file 2 — Additional file 2: Comprehensive list of the 25,570 expressed genes, normalized expression values, fold-changes, q -values, and GO annotation. (XLSX 6 MB) [file 12864_2014_6473_MOESM2_ESM.xlsx]

## Sheet: Add. file 2
#	Gene ID	6h control mean RPKM	6h 0.2MPa mean RPKM	6h: control vs. 0.2MPa logFC	6h: control vs. 0.2MPa q-value	6h 0.8MPa mean RPKM	6h: control vs. 0.8MPa logFC	6h: control vs. 0.8MPa q-value	24h control mean RPKM	24h 0.2MPa mean RPKM	24h: control vs. 0.2MPa logFC	24h: control vs. 0.2MPa q-value	24h 0.8MPa mean RPKM	24h: control vs. 0.8MPa logFC	24h: control vs. 0.8MPa q-value	Gene Ontology (GO) term(s)
1	AC148152.3_FG005	318.876	331.243	0.170216	0.511815	379.784	0.398515	0.0323223	383.833	404.411	-0.0938764	0.561345	329.162	-0.358355	0.0140128	GO:0016491
2	AC148152.3_FG008	0.046592	0.0747386	0.63827	0.663719	0.0401336	-0.630051	0.542714	0.0666679	0.411292	2.88707	0.000841602	0.898584	3.99204	3.96477e-06	GO:0005975 GO:0004553
3	AC148167.6_FG001	13.7728	14.0073	0.0402185	0.821051	14.0902	0.057343	0.601112	16.1999	16.7959	0.0316502	0.743553	15.1426	-0.120752	0.12429	-
4	AC149475.2_FG002	15.2141	14.3949	-0.0388348	0.864661	12.2367	-0.32613	0.0167111	12.8086	11.6817	-0.162244	0.142701	10.0134	-0.35064	0.00171436	-
5	AC149475.2_FG003	14.137	14.6172	0.0334873	0.844011	13.3373	-0.085058	0.38384	13.1409	12.4317	-0.088393	0.289664	12.3944	-0.105428	0.154026	GO:0006511 GO:0005839 GO:0004298
6	AC149475.2_FG005	4.30401	4.80909	0.0475086	0.868383	5.30985	0.203315	0.190644	4.62747	4.95658	0.206614	0.122525	5.37765	0.292091	0.0174565	GO:0008270 GO:0005622
7	AC149475.2_FG007	19.2956	23.5924	0.219005	0.543254	25.4261	0.236133	0.333855	22.3437	16.3857	-0.378991	0.0751057	21.6155	0.0677377	0.728075	GO:0008080 GO:0008152
8	AC149810.2_FG008	3.23601	3.66684	-0.0573052	0.92711	3.82148	0.174472	0.602746	3.17814	2.65797	-0.178895	0.535698	2.76972	-0.217446	0.379403	GO:0004674 GO:0006468 GO:0004713 GO:0005524
9	AC149818.2_FG001	2.89669	5.16552	0.705496	0.0393371	5.91825	0.908787	0.00179337	3.10781	3.83159	0.347102	0.0989545	4.19427	0.520132	0.0081317	GO:0004871 GO:0006886 GO:0003924 GO:0006913 GO:0005622 GO:0005515 GO:0007264 GO:0007186 GO:0005525
10	AC149818.2_FG004	22.1649	18.0075	-0.384534	0.134524	17.3623	-0.391729	0.0470175	20.0299	16.3048	-0.301004	0.0739142	12.1292	-0.691292	0.00019572	GO:0016538 GO:0007049
11	AC149818.2_FG005	1.22085	1.59212	0.181593	0.821295	1.76406	0.401908	0.388005	1.48088	1.60304	0.222644	0.579523	1.64006	0.116478	0.748488	-
12	AC149818.2_FG006	6.40236	6.65379	0.0499465	0.878037	7.54286	0.231361	0.19387	7.78073	8.09694	0.18087	0.223208	8.24152	0.133022	0.309831	GO:0019787 GO:0043687 GO:0051246
13	AC149818.2_FG007	1.62863	3.02863	0.653471	0.0950449	3.21788	0.831536	0.00811519	1.79883	2.16279	0.391375	0.109374	2.94095	0.752073	0.00161987	-
14	AC149818.2_FG008	3.64326	4.57894	0.185874	0.626782	4.34706	0.153023	0.565118	3.73208	4.48507	0.261905	0.217436	5.10901	0.521985	0.00862727	GO:0008270 GO:0005622
15	AC149818.2_FG009	0.899607	0.964973	-0.0833898	0.953291	1.21096	0.473206	0.51263	1.21069	0.829971	-0.277188	0.656639	1.08617	-0.255944	0.61944	-
16	AC149828.2_FG002	6.5107	7.00423	0.121229	0.46776	6.33245	-0.028011	0.839662	6.55971	5.66534	-0.252119	0.0183139	5.12061	-0.38003	0.000381115	GO:0006511 GO:0005839 GO:0004298
17	AC149828.2_FG004	7.09729	8.3421	0.132561	0.901714	13.4409	0.829958	0.122288	17.1715	5.20173	-1.70907	0.00237808	9.79885	-0.810438	0.0400667	-
18	AC149829.2_FG002	5.39156	7.88437	-0.0695368	0.965963	10.3247	0.391683	0.639058	7.75295	14.8989	1.24372	0.0470818	35.7984	2.1442	0.000498217	-
19	AC149829.2_FG003	7.07278	6.90648	-0.101364	0.746115	6.43863	-0.23664	0.221062	6.65614	6.05356	-0.0270524	0.888322	5.8916	-0.0547063	0.728953	GO:0005643 GO:0006810
20	AC149829.2_FG006	118.555	115.088	-0.0568587	0.759897	105.038	-0.141098	0.217019	97.6915	85.5245	-0.225534	0.030486	76.311	-0.403309	0.000217619	-
21	AC150739.3_FG001	2.24606	2.57901	0.120617	0.696433	2.7942	0.215755	0.266695	2.40494	2.6944	0.207487	0.2064	2.48678	0.0935519	0.534557	-
22	AC152495.1_FG002	1.73271	1.82228	-0.0063283	0.990362	2.21805	0.363284	0.110498	2.42182	2.74781	0.281689	0.12766	2.64189	0.204134	0.208981	GO:0006915 GO:0005515 GO:0005524
23	AC152495.1_FG003	0.485488	0.498407	0.0157645	0.98106	0.48735	0.0197288	0.963841	0.608655	0.645331	0.0790067	0.791897	0.577294	-0.0403205	0.877332	GO:0006915 GO:0005515 GO:0005524
24	AC152495.1_FG010	0.510367	0.600205	0.257397	0.737349	0.652492	0.323287	0.507911	0.692299	1.02744	0.744036	0.0480281	1.3411	1.0683	0.00232144	GO:0006915 GO:0005515 GO:0005524
25	AC152495.1_FG011	0.240115	0.4304	0.813653	0.489637	0.459734	0.778489	0.330011	0.421724	0.615222	0.596152	0.358252	0.94303	1.37197	0.0130422	-
26	AC152495.1_FG012	7.66431	8.52575	0.0915088	0.746875	8.84623	0.13512	0.455168	6.92157	7.90574	0.280077	0.0663383	7.82731	0.249486	0.0656542	-
27	AC152495.1_FG017	0.970909	1.03914	-0.0315812	0.966945	1.48866	0.487349	0.184439	1.36344	1.86405	0.788816	0.0139885	1.96053	0.771859	0.005668	GO:0006915 GO:0005524
28	AC155376.2_FG004	10.7932	12.8944	0.14093	0.507741	12.354	0.0417484	0.805723	10.5884	9.11087	-0.14668	0.255127	8.82392	-0.212718	0.0662927	GO:0003779 GO:0030036
29	AC155376.2_FG005	8.42417	10.8398	0.50358	0.0650159	11.6123	0.604765	0.00591792	11.9026	18.5478	0.586747	0.00238701	21.3916	0.805482	2.60725e-05	GO:0005975 GO:0004553
30	AC155377.1_FG001	2.57638	3.43551	0.604781	0.22723	3.18529	0.35377	0.353843	4.50728	5.97333	0.350994	0.247572	4.60259	0.0434944	0.884922	GO:0016459 GO:0005524 GO:0051015 GO:0003774
31	AC155377.1_FG002	3.48007	3.54169	0.0378699	0.891845	3.56636	0.0538546	0.751847	3.84868	4.34754	0.274114	0.0337601	4.16005	0.147598	0.179896	GO:0006508 GO:0004190
32	AC155390.2_FG002	3.38369	3.68924	0.0284848	0.954575	3.76946	0.128042	0.623232	3.6201	3.83161	0.132	0.537871	3.86227	0.134178	0.467939	-
33	AC155434.2_FG001	1.28545	1.27719	-0.149686	0.793198	1.13717	-0.322431	0.344062	1.95075	1.69971	0.00539201	0.987109	1.91732	0.0459042	0.854849	-
34	AC155434.2_FG004	5.31738	6.78858	0.418363	0.12925	6.88098	0.428208	0.0421212	7.81576	9.79743	0.292388	0.0885749	9.13988	0.298862	0.0531128	-
35	AC155434.2_FG005	3.08748	3.16721	-0.0453352	0.934477	2.7994	-0.299331	0.281478	3.72955	3.38342	-0.0582918	0.822237	3.24796	-0.111835	0.597142	GO:0005737 GO:0006508 GO:0004222 GO:0005525
36	AC155434.2_FG006	23.407	21.1708	-0.215013	0.278044	19.5824	-0.283647	0.0554909	36.947	29.809	-0.25564	0.035202	30.5732	-0.278699	0.0104472	GO:0045449 GO:0008270 GO:0003677
37	AC155496.2_FG009	4.70746	5.06718	0.0933579	0.706222	4.98216	0.0947009	0.56617	4.95644	5.45328	0.164774	0.212245	5.28522	0.145175	0.216007	GO:0031625 GO:0031461 GO:0006511
38	AC155610.2_FG007	36.959	42.8209	0.162921	0.592202	47.1405	0.272478	0.17986	42.6764	31.5491	-0.416284	0.0258301	33.4243	-0.316988	0.0499207	GO:0016747
39	AC155610.2_FG009	67.0068	59.7195	-0.182793	0.4866	59.3142	-0.164204	0.377445	60.2825	52.1633	-0.200318	0.20682	48.1952	-0.345748	0.0191043	-
40	AC155622.2_FG001	100.293	99.9449	0.017832	0.929648	95.4073	-0.0716527	0.503396	97.8199	89.3706	-0.127977	0.14906	79.4475	-0.292057	0.00122072	GO:0006879 GO:0016192 GO:0006886 GO:0005198 GO:0008199 GO:0005576 GO:0006826 GO:0005515 GO:0030126
41	AC155622.2_FG004	34.8047	35.5755	0.0205572	0.931649	34.5955	-0.0307651	0.827596	32.6846	31.9319	-0.0208354	0.861576	30.6827	-0.072681	0.442617	-
42	AC155624.2_FG006	7.27838	8.77009	0.189015	0.275881	9.5538	0.325156	0.0166445	8.63011	9.11296	0.160338	0.134741	10.0406	0.229826	0.0188986	GO:0006470 GO:0008287 GO:0004722
43	AC155624.2_FG011	5.07018	5.84389	0.147024	0.644594	6.55715	0.316589	0.118847	7.00751	7.9834	0.218303	0.187123	9.44923	0.437009	0.00499707	-
44	AC159612.1_FG007	16.2631	22.1338	0.169999	0.483234	25.9069	0.385251	0.0270788	13.496	12.3258	-0.00863604	0.963114	13.1978	0.09755	0.483093	GO:0005975 GO:0004553
45	AC166636.1_FG008	1.00863	1.32204	0.223025	0.671933	1.32728	0.287688	0.401519	1.79195	1.71403	0.0621133	0.834864	1.8403	0.0623928	0.801039	GO:0015031 GO:0005525 GO:0007264 GO:0005622
46	AC177833.2_FG001	0.164635	0.157475	-0.328938	0.782714	0.157929	-0.150983	0.860238	0.195658	0.254371	0.565757	0.333085	0.221184	0.450841	0.379099	-
47	AC177838.2_FG015	1.45219	2.24579	0.756185	0.225166	1.77053	0.290967	0.559851	1.78357	2.88868	0.735187	0.0531347	2.72195	0.753117	0.0272849	-
48	AC177850.2_FG005	8.7127	10.7162	0.320467	0.413991	9.58709	0.287755	0.313642	9.57083	9.72516	0.0799007	0.762363	8.29812	-0.177931	0.408509	-
49	AC177897.2_FG002	2.64005	2.74143	-0.0535666	0.913306	3.08831	0.121073	0.655413	3.66493	3.25388	-0.0995515	0.65232	3.29681	-0.0603245	0.756172	GO:0005576 GO:0008270 GO:0005515 GO:0004867
50	AC177899.2_FG009	1.3313	1.2984	-0.060428	0.931038	1.35501	0.049204	0.910799	1.15657	0.995623	-0.183551	0.575289	1.11967	0.0234579	0.938641	-
51	AC177908.3_FG002	29.0621	27.7579	-0.0636966	0.683327	26.0156	-0.143514	0.15166	25.3722	22.7414	-0.143609	0.103471	18.5978	-0.459928	1.7193e-05	GO:0016757
52	AC177936.6_FG008	8.82969	9.90107	0.201104	0.470968	9.22067	0.0630277	0.777526	10.9137	11.5413	0.126694	0.439316	10.5812	0.00989472	0.950777	GO:0031625 GO:0031461 GO:0006511
53	AC182482.3_FG003	0.814846	0.60301	-0.923676	0.297151	0.497503	-0.990095	0.130203	0.680924	0.498889	-0.0820735	0.902597	1.38344	0.99516	0.0401164	GO:0006812 GO:0016020 GO:0008324
54	AC182617.3_FG001	2.91599	2.86717	-0.099187	0.72132	2.9483	-0.0346144	0.866986	3.1591	2.50288	-0.294773	0.0508054	2.45419	-0.362982	0.00910821	-
55	AC182838.3_FG006	8.64489	9.07562	-0.0507841	0.944587	9.4772	0.0867294	0.836653	9.60598	10.9219	0.417219	0.161483	12.2964	0.511814	0.0511905	-
56	AC183315.4_FG006	14.5423	14.1532	-0.115925	0.768342	15.1531	-0.0354832	0.903512	15.0986	14.7855	-0.0187767	0.936772	15.133	0.00288295	0.989168	GO:0005488
57	AC183413.3_FG006	0.24429	0.328875	0.719327	0.472011	0.344412	0.485874	0.496846	0.55772	1.30466	1.40871	0.00713142	1.48147	1.65144	0.000499065	-
58	AC183888.4_FG006	1.16285	1.21626	0.0298623	0.961036	1.27371	0.108512	0.738069	1.36852	1.39793	0.1095	0.672584	1.66522	0.224178	0.285439	-
59	AC183932.3_FG007	1.90789	2.81275	0.312731	0.543354	2.84884	0.337254	0.336666	2.0319	2.36374	0.371747	0.2128	3.5562	0.972851	0.000958501	-
60	AC183938.4_FG011	0.283501	0.289482	-0.0966119	0.920704	0.421112	0.54202	0.262383	0.284488	0.582919	1.37372	0.00328718	0.359136	0.502647	0.165886	GO:0008270
61	AC183950.2_FG004	1.14315	1.08146	-0.144058	0.829508	1.22953	-0.0574509	0.902181	1.11151	0.905979	-0.0789205	0.833317	0.896032	-0.232283	0.434973	-
62	AC183950.2_FG005	1.87409	1.86113	-0.0895466	0.860754	2.29985	0.202785	0.475228	2.20685	2.31736	0.20782	0.371676	3.41878	0.69151	0.00163233	-
63	AC184130.4_FG012	0.611362	0.612173	-0.0899015	0.927476	0.552721	-0.104916	0.85852	0.577975	0.986405	0.711502	0.0785013	0.726644	0.466338	0.201776	-
64	AC184169.3_FG001	0.963194	1.58837	0.884553	0.26272	2.05416	1.12481	0.0517904	2.26822	2.55106	0.283986	0.519074	2.60042	0.306065	0.414341	GO:0050825 GO:0042309 GO:0050826
65	AC184789.4_FG002	0.46175	0.55496	0.210191	0.71994	0.624618	0.550082	0.127891	0.526037	0.693268	0.517617	0.086227	0.560176	0.0855349	0.764856	-
66	AC185226.4_FG001	4.71527	4.84169	0.137969	0.755687	4.80817	0.0573873	0.859319	5.06517	5.74039	0.29878	0.192418	4.76088	0.0645897	0.76871	-
67	AC185254.4_FG002	0.502134	0.74312	-0.322646	0.870477	1.07278	0.6208	0.567479	0.560665	0.642066	0.151852	0.884619	0.926149	0.975688	0.216389	-
68	AC185300.4_FG002	18.4094	18.9132	-0.0752497	0.836537	19.3941	-0.146254	0.493474	16.8587	14.2662	-0.121998	0.516077	17.1551	0.16362	0.306802	-
69	AC185415.3_FG005	1.50545	1.49982	0.074093	0.887618	1.81569	0.451024	0.11149	1.62967	2.41187	0.58434	0.0180159	2.22751	0.449739	0.0324923	GO:0008270 GO:0003676 GO:0005622
70	AC185466.3_FG001	0.647069	1.06364	0.955211	0.153273	0.754504	0.407648	0.449729	0.884597	1.33361	0.515481	0.200917	0.919269	0.165126	0.669249	-
71	AC185471.3_FG005	0.317953	0.360282	0.283023	0.650223	0.413365	0.285396	0.494451	0.398813	0.364241	-0.0690866	0.856913	0.325722	-0.183845	0.551679	-
72	AC185475.3_FG001	1.38504	1.08435	-0.337896	0.46438	1.03443	-0.309461	0.341028	1.85452	1.19881	-0.7233	0.0114087	1.20693	-0.68681	0.00561578	-
73	AC185501.3_FG006	4.5341	4.32319	-0.0503954	0.95196	4.30186	-0.0514233	0.920467	4.84008	6.75323	0.857367	0.0169536	6.36858	0.680923	0.0253112	-
74	AC186164.3_FG001	2.0115	2.2149	0.0572965	0.96083	1.69262	-0.36608	0.533846	1.28572	1.71081	0.330263	0.520735	2.03063	0.76422	0.0854067	-
75	AC186231.4_FG002	8.73555	25.9469	1.50792	0.0026858	38.3583	2.02072	1.96653e-05	18.194	16.2646	-0.136616	0.604602	17.2844	0.0380178	0.875899	GO:0006355 GO:0005634 GO:0000785 GO:0005199 GO:0003677
76	AC186431.5_FG001	0.0253608	0.0314552	0.307833	0.644798	0.0370913	0.602272	0.159972	0.0349073	0.0615892	1.09152	0.00461458	0.0617954	0.91899	0.00372473	-
77	AC186512.3_FG007	10.5363	12.0826	0.197315	0.526874	13.3721	0.351803	0.0902898	17.7762	26.1362	0.620844	0.00143669	30.3217	0.760371	2.75869e-05	-
78	AC186524.3_FG005	0.82213	1.13287	0.414885	0.5011	1.06866	0.510066	0.231816	0.852545	1.22561	0.734215	0.0433511	1.09876	0.488291	0.12201	GO:0005634 GO:0003677
79	AC186656.4_FG012	0.233703	0.282507	0.185947	0.905364	0.302768	0.0954206	0.925999	0.295187	0.446731	0.979778	0.148359	0.528152	1.06845	0.0718344	-
80	AC186782.4_FG003	0.0478221	0.0610176	0.237362	0.789545	0.0561254	0.185144	0.761218	0.0702726	0.0954273	0.747061	0.0742674	0.0884879	0.618799	0.0858284	-
81	AC187090.3_FG011	2.88269	3.3803	0.0966662	0.872078	2.79854	-0.0501869	0.903655	2.7374	2.46215	-0.12864	0.679885	2.4428	-0.179442	0.49501	-
82	AC187098.4_FG011	10.6753	10.8319	-0.0964651	0.697224	12.0546	0.0253853	0.893797	12.7801	11.738	-0.00493326	0.975588	14.8979	0.336237	0.00544791	GO:0006355 GO:0005634 GO:0000785 GO:0003677
83	AC187157.4_FG001	6.51454	5.0688	-0.310519	0.706676	5.07222	-0.482736	0.346404	7.54071	4.78229	-0.679574	0.114529	4.98695	-0.618503	0.108876	GO:0003700 GO:0006355
84	AC187157.4_FG002	8.37888	7.78578	-0.200391	0.216376	8.05368	-0.152185	0.205453	8.50324	6.78095	-0.248198	0.0238722	6.92647	-0.232898	0.0158673	-
85	AC187157.4_FG005	18.8798	19.3242	-0.017588	0.963699	19.7122	0.0471642	0.829197	18.4193	20.8621	0.234288	0.146187	26.3771	0.539346	0.000937104	GO:0003700 GO:0006355 GO:0005634 GO:0043565
86	AC187222.4_FG001	0.409796	0.551699	0.700112	0.448	0.424054	0.0275439	0.974445	0.385513	0.616052	0.574648	0.293005	0.495694	0.616056	0.215615	-
87	AC187262.4_FG007	559.409	417.598	-0.310192	0.175218	363.768	-0.564005	0.00432635	396.4	318.678	-0.472739	0.00561218	221.939	-0.931479	3.56456e-06	GO:0050825 GO:0042309 GO:0050826
88	AC187263.4_FG001	0.737643	1.58585	0.9059	0.409177	1.37153	0.599652	0.454316	1.18791	2.57524	1.40563	0.0263274	3.05465	1.69617	0.00380228	-
89	AC187551.3_FG002	4.04409	4.34518	0.0341254	0.935947	5.00382	0.287562	0.170684	4.12946	4.37901	0.185363	0.311054	4.42237	0.182288	0.256273	-
90	AC187843.3_FG006	8.74282	8.23808	-0.190298	0.749987	10.2096	0.103636	0.802407	9.39901	6.91205	-0.42392	0.179678	8.61525	-0.154991	0.582992	-
91	AC187891.3_FG006	0.810038	0.648363	-0.456901	0.724443	0.878069	-0.299047	0.732749	1.11006	0.742499	-0.461644	0.503938	0.651909	-0.543523	0.380919	-
92	AC188023.3_FG005	12.4748	14.1028	0.0541532	0.869726	14.8755	0.155558	0.392049	14.5205	16.2946	0.195889	0.186428	23.8577	0.727544	2.12237e-05	-
93	AC188023.3_FG011	2.92517	2.89278	-0.139665	0.755687	3.25039	0.0342271	0.91931	2.7535	3.13222	0.356304	0.127337	2.83735	0.208518	0.321721	-
94	AC188831.3_FG005	1.47877	2.4395	0.425856	0.580599	2.12937	0.25737	0.649525	2.05629	1.718	-0.0245293	0.963953	2.61839	0.57481	0.128208	GO:0006508 GO:0004197
95	AC188838.3_FG005	24.5447	26.2175	0.0474583	0.919307	26.3014	-0.0455409	0.87555	21.5753	19.5873	-0.142933	0.514726	18.574	-0.188564	0.323908	GO:0009113 GO:0004044 GO:0009116
96	AC189750.4_FG004	5.10613	4.98222	-0.153344	0.791707	7.85635	0.440069	0.177584	8.07308	6.15992	-0.279884	0.31023	5.96143	-0.347057	0.151436	GO:0019419 GO:0016740 GO:0016671 GO:0050825 GO:0042309 GO:0050826 GO:0045454
97	AC189770.3_FG002	0.0633408	0.109129	0.783831	0.428612	0.0961508	0.585007	0.4193	0.0775246	0.130709	1.00966	0.0822979	0.14763	1.12711	0.0300748	-
98	AC189795.3_FG001	0.92639	0.826708	-0.0855688	0.946499	1.37744	0.917851	0.122636	1.35772	1.48883	0.0563843	0.917458	0.813556	-0.792852	0.0669328	-
99	AC189879.3_FG003	2.9136	2.98035	0.0114563	0.982037	2.88469	-0.0557356	0.855561	3.08274	2.79923	-0.0319466	0.899086	2.12862	-0.395927	0.0496861	GO:0003676
100	AC190526.3_FG004	0.896079	0.998961	0.140631	0.796349	1.29465	0.53145	0.0858957	1.49156	2.14379	0.523165	0.033767	1.85615	0.382944	0.0719173	GO:0031072
101	AC190609.3_FG002	80.5855	65.8439	-0.179518	0.374104	61.0505	-0.290813	0.0518147	66.2603	55.8286	-0.42322	0.00406137	45.943	-0.671244	1.70713e-05	GO:0003735 GO:0006412 GO:0005840
102	AC190609.3_FG003	7.102	6.82362	-0.131863	0.686118	7.72195	-0.0390676	0.874829	7.75437	7.08782	-0.0342795	0.863495	7.15413	-0.0322312	0.848753	GO:0003735 GO:0006412 GO:0005840
103	AC190609.3_FG004	1.82705	1.70536	-0.232573	0.442915	1.97656	0.105471	0.636843	2.79502	2.66464	-0.0290767	0.878843	2.92602	0.0226226	0.887561	GO:0006508 GO:0004190
104	AC190623.3_FG001	0.767693	0.939051	0.0302069	0.986156	0.487951	-0.642444	0.473527	2.14582	1.43536	-0.327753	0.606499	1.58366	-0.367492	0.487058	GO:0009523 GO:0009507
105	AC190623.3_FG002	0.330281	0.477229	0.552255	0.449642	0.699859	1.25396	0.0233319	0.591927	0.847421	0.962953	0.0241425	0.465042	-0.381308	0.322342	-
106	AC190628.4_FG007	2.37079	3.15977	0.535899	0.286817	2.83648	0.459839	0.221954	2.79857	4.1058	0.641882	0.0381495	3.18138	0.298628	0.267095	-
107	AC190740.2_FG004	0.313666	0.276934	-0.0938501	0.920713	0.310412	-0.0237044	0.970168	0.461076	0.567172	0.427246	0.243618	0.543967	0.392613	0.221556	-
108	AC190743.3_FG012	3.79714	3.5355	-0.237604	0.678763	3.90954	-0.13332	0.744089	4.6842	3.39282	-0.349702	0.255749	2.88246	-0.652937	0.0228123	-
109	AC190750.2_FG014	2.75373	2.84581	0.0325843	0.933078	2.94271	0.0599233	0.786773	2.76426	3.36318	0.312957	0.0582903	3.4176	0.317847	0.031598	GO:0003824 GO:0008152 GO:0005524
110	AC190792.2_FG006	3.75251	5.15118	0.393894	0.405526	5.16316	0.440919	0.189312	3.63806	3.94797	0.10085	0.755822	3.9236	0.0568543	0.841573	-
111	AC190841.2_FG007	1.25822	1.5186	0.309326	0.833276	1.47178	0.287265	0.760351	1.33686	1.49129	0.491179	0.507126	2.85516	1.00944	0.0966634	-
112	AC190882.3_FG003	0.917598	1.13775	0.765834	0.581601	0.868272	0.036279	0.976099	0.926821	1.10074	-0.0167812	0.986197	1.39191	0.594072	0.39007	-
113	AC190885.4_FG006	2.66959	2.9006	-0.259896	0.846425	3.06176	-0.288087	0.722232	3.29523	4.21833	0.647805	0.283645	10.0231	1.78788	0.00163752	-
114	AC190909.3_FG004	3.60063	4.06539	0.319982	0.45314	3.62001	0.12404	0.712371	4.36355	4.67313	0.148319	0.565285	4.23068	0.0831734	0.720278	-
115	AC190933.3_FG004	2.46146	4.3466	0.707616	0.122768	6.04929	1.19714	0.00177093	7.59139	14.0245	0.900114	0.00111464	24.0552	1.68483	2.34002e-07	GO:0006950
116	AC190985.3_FG006	0.399722	0.411644	0.254578	0.818562	0.550623	0.647398	0.300574	0.459367	1.00712	1.34695	0.0123181	0.829827	1.04861	0.022364	-
117	AC190999.2_FG004	2.22328	2.26781	0.0295851	0.948477	2.41613	0.109465	0.659663	2.41157	2.53405	0.199807	0.302745	2.1666	-0.0419813	0.821283	-
118	AC191009.3_FG004	8.82214	9.14212	0.0375179	0.901899	9.91241	0.11583	0.490701	8.0554	8.28422	0.0745843	0.614021	7.07832	-0.13586	0.283754	-
119	AC191042.4_FG001	0.0435825	0.0540593	0.342135	0.687658	0.0544164	0.155043	0.804884	0.0615761	0.0717743	0.537321	0.221093	0.0794602	0.797657	0.0389111	-
120	AC191048.2_FG006	3.46518	3.21468	-0.0398043	0.971518	3.81932	0.0665795	0.922986	3.97589	2.96476	-0.389432	0.418281	5.55469	0.589042	0.141171	GO:0050825 GO:0042309 GO:0050826
121	AC191069.3_FG004	4.36897	4.82166	0.0703096	0.845304	4.55854	0.0103449	0.969484	4.74155	4.16504	-0.106495	0.553888	4.07042	-0.240451	0.115863	-
122	AC191113.2_FG002	80.9093	74.206	-0.124561	0.40834	75.0052	-0.0945891	0.392767	76.3419	73.9677	-0.0660483	0.497126	69.5271	-0.174095	0.042667	-
123	AC191251.3_FG005	0.196186	0.209072	-0.00125938	0.997694	0.242919	0.242537	0.408794	0.211874	0.208939	0.136516	0.597869	0.230748	0.188502	0.383225	-
124	AC191283.3_FG004	2.89553	2.71916	-0.113742	0.68389	2.57326	-0.140979	0.449729	2.85072	3.06811	0.201995	0.179429	2.88776	0.0503166	0.722212	GO:0005515
125	AC191360.3_FG015	0.858796	0.85895	-0.176453	0.800928	1.04599	0.225039	0.596804	0.936038	1.16687	0.56231	0.0925838	1.5233	0.920466	0.00320637	-
126	AC191412.3_FG005	0.021741	0.0233461	0.282832	0.80746	0.0296746	0.341164	0.630181	0.037408	0.0382983	0.156213	0.787394	0.0370875	0.124214	0.798557	-
127	AC191575.2_FG001	0.0900088	0.106962	0.0287591	0.964173	0.106557	0.134767	0.691971	0.0964989	0.109118	0.379932	0.143925	0.122364	0.488668	0.0343374	GO:0006508 GO:0004190
128	AC191598.3_FG007	0.292459	0.431839	0.688992	0.428151	0.530828	0.850718	0.157047	0.56114	0.500943	-0.187322	0.729361	0.324355	-0.943463	0.0399086	-
129	AC191601.1_FG003	0.479636	0.35539	-0.536368	0.534114	0.618982	0.191768	0.758094	0.551031	1.07898	1.08431	0.0218006	1.05191	1.01203	0.0152572	-
130	AC191771.3_FG008	3.88228	4.41065	0.0946564	0.807428	5.20759	0.428603	0.056648	4.45742	5.61135	0.425363	0.0271955	6.32756	0.511321	0.00358864	-
131	AC192204.3_FG005	0.216011	0.267541	0.073187	0.963287	0.295087	0.304776	0.72055	0.21188	0.285653	0.896237	0.188051	0.510714	1.40359	0.0205211	-
132	AC192244.3_FG001	113.215	117.061	0.0335163	0.870477	109.929	-0.0788407	0.508491	106.712	93.5834	-0.189456	0.0599534	90.244	-0.235794	0.011362	GO:0006511 GO:0004175 GO:0005839
133	AC192244.3_FG007	13.66	11.4388	-0.327423	0.0986639	10.3614	-0.467187	0.00510245	14.0007	9.7823	-0.509738	0.00123165	7.00922	-1.01003	2.93742e-07	GO:0009058 GO:0016779
134	AC192362.3_FG002	6.23792	6.97206	0.0267515	0.97052	7.33683	0.261269	0.48407	8.60746	10.7821	0.411799	0.147149	10.4782	0.392486	0.116658	-
135	AC192362.3_FG003	2.59475	2.85479	0.170682	0.688967	3.17737	0.328329	0.216216	3.76845	4.93929	0.350449	0.0951683	4.90328	0.361729	0.0520828	-
136	AC192367.2_FG002	0.154432	0.244266	0.991267	0.457498	0.176883	0.254791	0.826841	0.259429	0.462659	0.718539	0.278158	0.318458	0.28087	0.657676	-
137	AC192451.3_FG001	14.6551	14.8874	0.0232146	0.91608	15.2842	0.0964533	0.40663	17.8062	20.9777	0.238561	0.0179699	22.0016	0.292321	0.00187933	GO:0005783
138	AC193324.3_FG002	0.124014	0.0722867	-0.586817	0.411206	0.0778934	-0.546563	0.280594	0.126068	0.158907	0.357209	0.378426	0.184265	0.467058	0.175605	GO:0008270 GO:0003676
139	AC193353.3_FG002	0.25368	0.319843	0.195914	0.835479	0.353972	0.444737	0.411709	0.191092	0.500085	1.77505	0.00154472	0.951606	2.55115	6.24945e-06	-
140	AC193379.3_FG001	0.805113	1.06939	0.427376	0.363863	1.09769	0.455394	0.172493	1.64184	2.20215	0.577074	0.0270911	1.96678	0.456979	0.0411729	-
141	AC193402.3_FG004	0.30759	0.342866	0.0490082	0.977153	0.300906	-0.1259	0.90988	0.120578	0.339828	1.69869	0.0429914	0.597358	2.39604	0.00272357	-
142	AC193499.3_FG007	0.356679	0.33107	-0.236416	0.864661	0.28626	-0.315135	0.711372	0.356756	0.296441	-0.176963	0.811537	0.359009	0.224141	0.708749	-
143	AC193591.3_FG001	37.6301	24.5482	-0.743094	0.16493	24.3511	-0.831731	0.0430659	26.9206	14.4581	-0.82997	0.0316885	13.7646	-0.989201	0.00636053	-
144	AC193598.3_FG002	2.68483	2.71466	-0.120945	0.720804	2.54553	-0.184728	0.390563	3.60751	3.12079	-0.106649	0.55383	2.67088	-0.422757	0.00952517	GO:0008380 GO:0006915 GO:0005681 GO:0005515 GO:0005524
145	AC193632.2_FG002	1.73185	1.95237	-0.203424	0.756594	2.50771	0.308604	0.448138	1.54311	1.60721	0.193669	0.600876	2.29837	0.656311	0.0342142	GO:0006468 GO:0004674 GO:0004713 GO:0004568 GO:0006032 GO:0005524
146	AC193754.3_FG008	3.54302	4.38198	0.30976	0.495513	4.51488	0.335205	0.28675	4.48293	5.16707	0.352173	0.170133	4.39742	0.100915	0.677336	GO:0006298 GO:0005524 GO:0030983
147	AC193787.3_FG008	2.77412	3.19016	0.169679	0.8794	3.77552	0.581086	0.327904	3.69159	4.32199	0.64071	0.183855	4.92723	0.665111	0.0985692	-
148	AC194005.3_FG004	4.5723	4.46758	-0.109659	0.8486	3.83486	-0.28131	0.396643	4.34573	2.5816	-0.741491	0.0160758	2.08206	-1.07336	0.000515607	-
149	AC194022.3_FG013	10.267	7.63149	-0.804586	0.169378	8.44689	-0.479993	0.252936	12.9341	12.4255	0.0343632	0.93227	14.6568	0.164131	0.595509	-
150	AC194022.3_FG014	0.166232	0.181233	-0.185997	0.89728	0.304639	0.50753	0.495344	0.24233	0.371012	0.784091	0.180624	0.413584	1.18596	0.0265369	-
151	AC194056.3_FG008	5.18808	8.05014	0.450689	0.281174	9.57349	0.704928	0.0262251	7.96831	6.49034	-0.102895	0.711655	7.4745	0.0307243	0.900528	-
152	AC194112.3_FG001	6.68776	7.63311	0.0592735	0.920713	7.50375	0.0387883	0.918194	8.61652	9.37528	0.20958	0.408217	10.6207	0.371537	0.0871214	GO:0016020
153	AC194158.3_FG005	15.364	18.7438	0.138368	0.870401	20.6522	0.271311	0.582296	11.9322	5.53635	-1.00433	0.0346353	6.88535	-0.687315	0.0863878	GO:0008152
154	AC194203.3_FG003	10.8893	8.44787	-0.508717	0.390693	8.48112	-0.721615	0.0852367	12.0409	6.67812	-0.740252	0.0482719	6.58353	-0.651288	0.0494731	GO:0008289 GO:0006869
155	AC194214.3_FG002	0.797317	0.48251	-0.466388	0.494497	0.6789	-0.101941	0.849496	0.996961	1.52952	0.7687	0.0341391	0.963079	0.132326	0.691391	-
156	AC194264.3_FG006	0.569963	0.858687	0.557201	0.29588	0.851179	0.578309	0.139715	0.814653	1.05449	0.485228	0.120012	1.11795	0.651388	0.0206667	-
157	AC194341.4_FG002	32.8336	30.7114	-0.0413099	0.860773	28.3834	-0.178086	0.170719	29.7861	25.6765	-0.269661	0.023948	22.6222	-0.461303	0.00019647	GO:0000276 GO:0015078 GO:0015986
158	AC194341.4_FG004	2.4281	2.8872	0.0266015	0.965296	3.45139	0.228465	0.458072	2.41163	3.27605	0.615969	0.0210877	3.21657	0.525646	0.0244901	-
159	AC194350.3_FG001	2.06159	1.97614	-0.054175	0.90534	2.08862	0.194359	0.434408	2.26907	2.11817	-0.182531	0.37524	1.8965	-0.388393	0.0348554	GO:0043234 GO:0051258 GO:0005737 GO:0005515 GO:0005524 GO:0005525
160	AC194389.3_FG001	12.1443	13.4632	0.136409	0.427289	13.4459	0.13232	0.277097	14.2215	13.4437	-0.0397307	0.721533	15.9265	0.177886	0.0479969	-
161	AC194402.2_FG004	2.78154	2.61528	-0.270483	0.755875	3.44432	0.056026	0.932967	2.49783	2.30807	0.163356	0.753761	2.54472	0.183418	0.671058	-
162	AC194405.3_FG021	0.138818	0.101539	-0.409973	0.688817	0.112337	-0.116375	0.881142	0.0801847	0.193094	0.923582	0.0924836	0.133916	0.514383	0.312998	GO:0004177 GO:0005524
163	AC194425.3_FG005	66.5921	66.8426	0.0271393	0.931032	68.1268	0.0732198	0.671333	86.8239	83.9601	-0.034363	0.817783	68.4073	-0.384295	0.00308517	-
164	AC194439.3_FG002	2.03058	1.95596	-0.1129	0.817005	1.75157	-0.246967	0.398069	1.58669	1.67645	0.0520393	0.853889	1.43732	-0.028911	0.90779	GO:0003872 GO:0005945 GO:0006096 GO:0005199
165	AC194609.2_FG003	1.92318	2.49479	0.330866	0.661957	2.36174	0.159322	0.775324	2.32522	2.14115	-0.0504239	0.917407	2.22276	0.0120724	0.977212	-
166	AC194828.3_FG004	0.518573	0.304877	-1.01684	0.491229	0.130995	-2.71919	0.0169693	0.530376	1.0339	0.96875	0.200956	2.79494	2.86735	0.000211999	-
167	AC194914.3_FG002	40.5804	39.372	-0.105918	0.713723	40.1199	-0.127959	0.495602	41.7447	38.8745	-0.0888965	0.581081	40.6337	0.00336758	0.983261	-
168	AC194965.4_FG001	6.68636	6.44725	-0.0988313	0.755566	6.18501	-0.152024	0.448259	8.42885	8.57917	0.0578579	0.73865	8.31613	-0.0221129	0.885323	GO:0000155 GO:0016020 GO:0007165 GO:0005524 GO:0016310
169	AC194965.4_FG004	11.3294	10.1827	-0.217758	0.422599	10.0499	-0.16594	0.39589	15.6113	14.6372	-0.0528867	0.756423	14.3084	-0.164147	0.225172	GO:0003700 GO:0006355 GO:0005634 GO:0008270 GO:0043565
170	AC194970.5_FG001	13.3724	14.7669	-0.0775244	0.85986	16.9363	0.19717	0.42338	12.8951	11.2289	-0.0740595	0.75234	12.974	0.0426662	0.832545	GO:0005634 GO:0003677 GO:0006355 GO:0008299 GO:0050825 GO:0042309 GO:0050826 GO:0004879
171	AC194970.5_FG002	6.65712	7.97907	0.156401	0.724135	9.19821	0.271434	0.321418	8.36573	6.64034	-0.284919	0.220434	7.34672	-0.110464	0.603842	-
172	AC194970.5_FG004	3.11966	3.75688	0.186522	0.606385	3.95221	0.272468	0.256901	3.13635	4.26722	0.555996	0.0118854	5.29167	0.839018	0.000134977	-
173	AC194970.5_FG005	23.4955	24.7017	0.0368864	0.779036	24.4722	0.0338267	0.700947	20.5497	19.6371	-0.0660043	0.350001	19.163	-0.123014	0.0518457	-
174	AC194970.5_FG009	15.9358	15.7778	-0.100808	0.543329	15.3292	-0.108398	0.342793	15.9575	14.1835	-0.11824	0.22519	15.4791	-0.0137199	0.885188	GO:0003678 GO:0005634 GO:0005524
175	AC194974.3_FG005	7.83538	6.78824	-0.329801	0.262441	8.25978	0.0204632	0.940342	8.48916	9.39594	0.22681	0.202595	11.171	0.414463	0.0110166	GO:0005529
176	AC195138.3_FG004	10.0549	17.0239	0.775914	0.0692367	22.6666	1.11174	0.00193631	9.55029	12.1009	0.40845	0.128293	15.0282	0.693614	0.00620435	-
177	AC195147.3_FG008	14.0737	19.9657	0.450859	0.346906	21.8658	0.454483	0.182784	15.3701	8.96443	-0.774846	0.0197383	20.0009	0.504191	0.0565499	-
178	AC195154.3_FG004	0.348946	0.680546	1.29638	0.177774	0.864324	1.59696	0.0324914	0.671319	1.96581	1.71781	0.00393001	2.08935	1.67823	0.000956939	-
179	AC195172.3_FG001	3.56892	4.36734	0.426686	0.334776	4.39809	0.379171	0.239353	4.93326	7.64845	0.73507	0.00855573	7.61731	0.726119	0.0029574	-
180	AC195235.3_FG003	0.345031	0.400463	0.323293	0.549076	0.417224	0.470707	0.195719	0.523521	0.74839	0.551523	0.051574	0.64916	0.220892	0.370216	-
181	AC195331.3_FG008	14.7584	20.609	0.334526	0.487178	18.3997	0.0156839	0.971718	17.6365	12.859	-0.26483	0.366472	16.9137	0.1741	0.497115	GO:0050825 GO:0042309 GO:0050826
182	AC195340.3_FG001	240.32	200.909	-0.124719	0.431844	191.469	-0.211888	0.0649352	193.877	179.041	-0.258401	0.0147611	165.141	-0.356631	0.00057645	GO:0005737 GO:0051258 GO:0007018 GO:0003924 GO:0005198 GO:0005874 GO:0005525
183	AC195340.3_FG002	16.281	16.0695	0.0419151	0.814088	15.4926	-0.028986	0.809013	15.1758	14.4263	-0.166825	0.0646338	14.4432	-0.137164	0.0857454	GO:0005506 GO:0016651 GO:0051536 GO:0009055
184	AC195340.3_FG004	8.36032	14.3558	0.886257	0.208045	14.7143	0.94541	0.0772124	14.5542	26.2854	0.983657	0.0256568	17.0919	0.152585	0.705131	-
185	AC195340.3_FG005	0.913293	0.77746	-0.211721	0.655021	0.928235	-0.0450009	0.904341	1.03148	1.23478	0.429187	0.0849428	1.32398	0.550328	0.01498	-
186	AC195389.3_FG001	0.0787703	0.121026	0.773691	0.751636	0.203208	0.929932	0.540191	0.0402702	1.04629	4.22491	0.00238701	2.58623	5.92592	2.07038e-05	-
187	AC195587.4_FG004	2.31757	2.52097	0.148861	0.513907	3.02977	0.359391	0.0258283	3.02335	4.24183	0.566117	0.000517643	4.65132	0.709457	5.24634e-06	GO:0006915 GO:0017111 GO:0005524
188	AC195785.3_FG004	3.99284	3.16422	-0.502691	0.0986639	3.67931	-0.376081	0.0871882	5.03915	3.8161	-0.233051	0.205701	3.67455	-0.334124	0.0437355	GO:0004252 GO:0006468 GO:0005529 GO:0007596 GO:0004674 GO:0005576 GO:0004713 GO:0006508 GO:0005524
189	AC195796.3_FG001	0.251398	0.413295	0.560636	0.600686	0.549783	1.20986	0.0854622	0.227934	0.485464	1.26684	0.0380424	0.697593	1.62229	0.00385556	-
190	AC195860.3_FG005	2.46851	2.50146	-0.174199	0.730879	2.72803	0.0915463	0.797109	3.12874	2.83649	-0.044057	0.881841	2.40529	-0.293602	0.203533	-
191	AC195860.3_FG006	27.7557	26.3112	-0.117773	0.559694	23.4644	-0.23215	0.0932357	28.4433	22.0049	-0.318792	0.013266	18.4928	-0.58704	3.09488e-05	GO:0003723 GO:0006396
192	AC195874.2_FG002	8.56539	8.78873	0.114947	0.541683	8.0446	0.00707114	0.967478	8.68671	8.43556	-0.15327	0.163045	7.35836	-0.317678	0.0032818	GO:0008565 GO:0006886 GO:0030117 GO:0016192 GO:0005515
193	AC195957.3_FG003	1.42291	1.97015	0.44236	0.417872	2.15773	0.556929	0.14484	1.52134	1.10065	-0.416582	0.22703	1.78212	0.387668	0.185841	-
194	AC195980.2_FG004	0.181872	0.193558	0.260024	0.868556	0.302131	0.91652	0.272259	0.179846	0.349381	0.927314	0.171419	0.281224	0.732316	0.230478	-
195	AC196043.3_FG005	0.891816	1.23368	0.244538	0.835539	1.59712	0.810505	0.219842	0.609728	0.852168	0.83754	0.171838	1.19634	1.02052	0.0618096	-
196	AC196059.3_FG003	0.380712	0.49818	0.265649	0.750824	0.503535	0.283387	0.601434	0.499671	0.620632	0.49257	0.234149	0.777577	0.86606	0.0198343	-
197	AC196066.3_FG003	2.28052	3.34431	0.491437	0.19691	3.53953	0.507031	0.0728579	3.2587	3.79396	0.251149	0.271913	4.12334	0.409459	0.0443989	GO:0050825 GO:0042309 GO:0050826
198	AC196090.3_FG006	2.76279	3.65577	0.225415	0.590391	4.9629	0.634603	0.0251257	4.1539	5.00795	0.46542	0.0403758	7.56514	0.968387	5.88003e-05	GO:0006508 GO:0043086 GO:0042802 GO:0004252
199	AC196156.3_FG003	27.0683	27.0786	-0.0169816	0.967225	24.9449	-0.113303	0.613799	25.1131	23.518	-0.180729	0.322132	23.871	-0.0906843	0.583425	-
200	AC196202.3_FG007	3.02746	2.98467	-0.140545	0.879299	3.12981	-0.0726757	0.907582	4.53698	3.55165	-0.358549	0.388643	3.94823	-0.240635	0.50938	-
201	AC196278.2_FG003	1.7095	1.78859	0.115123	0.80336	2.07446	0.226307	0.408252	1.87944	1.83563	0.113668	0.639075	1.70099	0.0352434	0.874168	GO:0003676
202	AC196278.2_FG004	0.73216	0.810896	0.20281	0.655652	0.758059	0.102607	0.76217	0.782465	0.946734	0.404638	0.102673	0.767863	0.0713569	0.763541	GO:0003887 GO:0006260 GO:0003676
203	AC196420.4_FG002	0.112677	0.241832	0.777962	0.408492	0.283739	0.944711	0.155122	0.111996	0.0993278	0.18372	0.787665	0.131185	0.666098	0.214454	-
204	AC196426.3_FG007	23.938	23.9745	0.0539862	0.753441	23.1242	0.00641924	0.963681	24.2319	25.0872	0.0395238	0.689584	24.032	-0.00688651	0.940207	-
205	AC196431.2_FG001	0.17703	0.177466	-0.086278	0.921457	0.206329	0.0948232	0.857153	0.187592	0.243863	0.517201	0.159797	0.244205	0.467704	0.153988	-
206	AC196465.3_FG006	0.619482	0.903927	0.592079	0.278279	1.03635	0.883604	0.0316213	1.09091	1.88988	0.880161	0.00720892	1.48441	0.578019	0.0296031	-
207	AC196475.3_FG004	359.032	291.193	-0.160395	0.358288	284.989	-0.222182	0.0837544	303.34	267.197	-0.351263	0.00524029	225.465	-0.568731	2.19197e-05	GO:0046983 GO:0008171
208	AC196475.3_FG005	34.8517	41.6501	0.171288	0.253144	44.0209	0.279697	0.018355	32.7728	36.4214	0.170481	0.0813674	42.3173	0.369635	0.000328158	GO:0045449 GO:0003677
209	AC196488.3_FG007	0.0608559	0.0768856	0.261989	0.680889	0.092707	0.648645	0.104651	0.0612819	0.136018	1.45891	0.000624288	0.170158	1.64451	1.77535e-05	-
210	AC196489.3_FG002	248.229	224.182	-0.113282	0.531284	204.261	-0.260747	0.0411591	204.053	174.393	-0.282868	0.0153445	155.334	-0.426624	0.000280704	GO:0003735 GO:0006412 GO:0005840
211	AC196637.2_FG002	0.681032	0.563471	-0.371155	0.678735	0.61389	-0.207614	0.746745	0.553105	0.470921	-0.27205	0.609236	0.379747	-0.722245	0.117488	-
212	AC196708.3_FG006	67.4157	63.2041	-0.129455	0.670027	62.7918	-0.222409	0.260276	49.8935	47.3402	-0.0213382	0.918057	36.6163	-0.428442	0.0117183	-
213	AC196779.3_FG003	1.94892	2.31618	0.117089	0.874152	1.94551	-0.140489	0.766533	1.67417	1.66544	0.0345685	0.936006	1.98012	0.366718	0.252666	GO:0003993
214	AC196961.2_FG003	72.4713	79.2301	0.0466971	0.866147	75.8952	-0.0475683	0.78623	74.6657	60.8193	-0.234672	0.0790173	51.3518	-0.471929	0.000656806	GO:0006334 GO:0003677 GO:0016986 GO:0006352 GO:0000786 GO:0005634
215	AC196984.3_FG001	0.963586	0.868572	-0.0527011	0.975429	0.69924	-0.754631	0.396643	0.131365	0.224013	0.6352	0.503236	0.606972	2.15979	0.0121074	-
216	AC197013.3_FG003	2.39737	3.60816	0.458126	0.462115	3.82613	0.502809	0.24021	2.67212	3.77557	0.629394	0.0823903	6.91909	1.63209	4.10036e-05	GO:0003824 GO:0046872
217	AC197029.3_FG003	0.882298	0.898255	0.0302013	0.97279	0.847213	0.0296575	0.96055	1.12726	1.2281	0.193493	0.615067	0.955491	-0.290843	0.375937	GO:0004674 GO:0006468 GO:0004713 GO:0005524
218	AC197047.3_FG001	1.02893	1.10077	-0.438402	0.737464	0.81836	-0.733846	0.378664	2.21667	0.63059	-1.61787	0.0291011	0.5177	-2.13784	0.00337441	-
219	AC197056.3_FG005	5.76868	6.67979	0.263065	0.197656	6.88657	0.341432	0.0316003	7.062	7.94371	0.108789	0.394348	7.01991	-0.032245	0.78807	GO:0003735 GO:0003677 GO:0006412 GO:0005840
220	AC197122.3_FG003	0.998427	1.28975	0.459127	0.246252	1.3164	0.477349	0.10238	1.48286	1.96834	0.472382	0.043941	1.72377	0.393005	0.0546906	GO:0005634 GO:0045449 GO:0030528
221	AC197146.3_FG001	9.62432	9.31423	-0.190447	0.511258	8.16966	-0.40738	0.0475094	10.2961	7.56131	-0.343121	0.0511283	5.7887	-0.741371	0.000132107	GO:0006270
222	AC197146.3_FG002	0.609354	0.693196	-0.180571	0.877754	0.904754	0.298222	0.667925	0.987562	1.33265	0.707151	0.160188	0.819214	-0.18908	0.695955	GO:0003677
223	AC197246.3_FG001	19.9105	18.6511	-0.135036	0.522841	17.4707	-0.257252	0.0791679	17.4837	14.4756	-0.245408	0.0593575	13.9265	-0.3356	0.0061654	GO:0006886 GO:0003924 GO:0006913 GO:0005622 GO:0005515 GO:0007264 GO:0005525
224	AC197246.3_FG003	13.5529	13.5369	-0.00249223	0.993237	11.6222	-0.206493	0.172862	12.4734	9.87005	-0.32938	0.019113	8.71543	-0.497546	0.000398901	GO:0003735 GO:0006412 GO:0005840
225	AC197340.3_FG003	7.72408	6.73386	-0.337434	0.437357	5.14524	-0.712551	0.0291738	9.4068	5.83258	-0.559439	0.0379464	5.03536	-0.880054	0.000974463	-
226	AC197355.3_FG001	8.85901	9.9163	0.0521343	0.957975	9.60064	0.163861	0.764581	11.0543	7.37774	-0.533821	0.194311	5.81502	-0.997399	0.0114371	-
227	AC197387.3_FG004	1.43528	1.76991	0.00623191	0.995834	2.09574	0.179809	0.809075	1.57326	6.94829	2.32423	0.000548579	15.5605	3.58157	8.50844e-07	-
228	AC197477.3_FG002	0.71561	0.637293	-0.210322	0.775095	0.650672	-0.181035	0.713151	0.534756	0.8276	0.71276	0.0634815	0.904987	0.754095	0.0286801	-
229	AC197545.3_FG002	2.37609	2.60185	0.160848	0.73445	2.22658	-0.0671148	0.850514	2.75101	3.11956	0.303679	0.212578	2.42456	-0.0299651	0.902219	-
230	AC197555.3_FG008	35.3679	35.208	-0.125839	0.597247	36.9473	-0.0837953	0.619959	40.8365	33.5918	-0.235772	0.081909	36.0824	-0.116065	0.331404	GO:0005975
231	AC197578.4_FG001	1.2701	1.27923	-0.129996	0.813362	1.58997	0.19776	0.547852	1.4946	1.71281	0.366822	0.158225	1.68299	0.264521	0.252822	GO:0003872 GO:0005945 GO:0006096 GO:0004553
232	AC197672.3_FG002	11.7536	12.5302	0.195678	0.666207	12.0172	0.0697798	0.841586	12.0578	13.9498	0.287038	0.260944	10.8317	-0.0149016	0.954219	-
233	AC197699.3_FG002	0.333009	0.312138	0.040932	0.973951	0.371531	0.0649649	0.934109	0.451114	0.545802	0.442079	0.378941	0.478487	0.211839	0.644156	-
234	AC197699.3_FG003	3.77545	4.48072	0.211375	0.321937	4.65577	0.266743	0.0870324	4.28404	4.08652	-0.0435099	0.767482	4.90633	0.207674	0.0744609	GO:0005506 GO:0016491
235	AC197705.4_FG001	0.336656	0.500561	-0.110211	0.958298	0.703021	-0.0406143	0.973791	0.582451	0.671723	0.0610314	0.946498	12.1995	4.21017	3.02976e-06	GO:0000287 GO:0016831 GO:0030976
236	AC197705.4_FG003	2.29539	20.6917	2.93302	0.16493	23.9279	3.16515	0.0400057	7.91928	102.541	3.58199	0.00103061	203.976	4.9073	8.65151e-06	-
237	AC197705.4_FG004	0.851756	1.36285	0.842365	0.502578	1.06619	0.719802	0.423664	1.15477	0.805634	-0.423398	0.57543	1.5377	0.444909	0.463592	GO:0008270 GO:0005515
238	AC197705.4_FG006	23.3268	25.6022	0.0526479	0.775262	26.4251	0.0753839	0.51509	26.1447	26.7603	0.0889499	0.349478	30.4188	0.256019	0.0042049	GO:0016567 GO:0004842 GO:0008270 GO:0005515 GO:0000151
239	AC197705.4_FG007	20.6411	21.5548	-0.00947595	0.955137	22.2118	0.0547503	0.527418	20.3907	19.5287	0.00832878	0.92104	19.4266	-0.0577253	0.370874	GO:0019867
240	AC197705.4_FG011	0.470359	0.552807	0.320163	0.501934	0.612324	0.468641	0.146099	0.570056	0.797871	0.573721	0.0353852	0.786877	0.548868	0.0229287	-
241	AC197714.3_FG004	0.541793	0.811388	0.493006	0.642923	0.673489	0.296572	0.710783	0.937507	1.29197	0.824016	0.127015	0.903179	0.216453	0.671677	GO:0005737 GO:0005525
242	AC197717.3_FG002	10.7275	12.4355	0.088457	0.793682	13.673	0.236373	0.231723	9.85492	11.1555	0.302945	0.0812759	13.5362	0.515356	0.00206637	GO:0016492 GO:0016021 GO:0007186
243	AC197758.3_FG004	86.5351	71.394	-0.279652	0.188488	66.635	-0.386082	0.0229414	70.4632	50.6898	-0.479071	0.00353229	35.204	-1.01747	7.46774e-07	GO:0004601 GO:0006979 GO:0020037 GO:0009055
244	AC198169.4_FG004	23.8759	25.566	0.0537528	0.784897	26.2114	0.111249	0.350172	23.491	25.6791	0.163818	0.104636	27.1875	0.236971	0.011511	GO:0008026 GO:0003676 GO:0005524
245	AC198179.4_FG001	2.07238	2.57351	0.227816	0.660005	3.47615	0.606945	0.0679132	1.78574	2.12786	0.365434	0.215145	1.99182	0.228312	0.392219	GO:0004437
246	AC198206.5_FG001	2.08813	2.01875	-0.136235	0.755794	2.1581	-0.0994858	0.739939	2.32383	2.0715	-0.0339311	0.896626	2.36564	0.0811977	0.695823	GO:0003885 GO:0050660 GO:0007186 GO:0016021
247	AC198291.3_FG001	0.0991071	0.130048	0.255111	0.793682	0.126882	0.310924	0.616828	0.08891	0.123229	0.851089	0.0959197	0.163078	1.00501	0.0239925	GO:0006813 GO:0016021 GO:0005267
248	AC198353.5_FG004	0.18631	0.209262	0.279378	0.563123	0.233404	0.344264	0.288147	0.243332	0.343373	0.647766	0.0180107	0.347702	0.602647	0.0112124	GO:0006355 GO:0003723
249	AC198361.3_FG004	41.3528	42.1585	-0.0116477	0.964648	41.4666	-0.054977	0.696539	36.3526	34.8971	0.0416966	0.73473	36.1974	0.0422433	0.685613	GO:0003676
250	AC198366.3_FG004	0.542314	0.800166	0.525962	0.547951	0.911254	0.858021	0.139231	0.799244	0.720759	0.0264474	0.964348	1.23196	0.767786	0.0615058	-
251	AC198403.3_FG001	3.99919	4.93879	0.0969911	0.90128	6.2376	0.161102	0.7243	2.49972	1.48858	-0.63018	0.117747	0.685617	-1.72672	0.000367469	GO:0003700 GO:0006355
252	AC198418.3_FG005	0.186191	0.223677	0.17518	0.575776	0.233686	0.25334	0.227066	0.186915	0.23454	0.437307	0.0204014	0.317073	0.841387	3.24815e-05	-
253	AC198481.3_FG004	13.1711	14.278	0.210426	0.661655	15.7976	0.255507	0.422428	15.8347	21.1321	0.613233	0.024277	21.973	0.650434	0.00785258	-
254	AC198490.3_FG003	0.463486	0.625406	0.492405	0.555248	0.646688	0.43038	0.458824	0.590519	0.772598	0.454448	0.323486	1.0524	1.09132	0.00982701	-
255	AC198518.3_FG002	1.31618	0.753375	-0.896958	0.474148	1.13759	-0.448062	0.617831	1.06889	0.955847	-0.225422	0.785777	1.38399	0.280257	0.677309	-
256	AC198518.3_FG003	5.61696	6.23965	0.151597	0.453251	6.37433	0.217743	0.122258	6.55199	7.4405	0.225396	0.0643553	7.97583	0.293995	0.00930479	-
257	AC198700.2_FG004	0.710604	0.983995	0.157889	0.91608	1.58798	0.92597	0.209557	1.03555	1.34075	0.223179	0.74232	0.998842	-0.199267	0.743112	GO:0003840
258	AC198725.4_FG004	2.45647	2.28179	-0.237738	0.745066	2.84567	0.0173633	0.975477	2.89634	1.99235	-0.465593	0.223635	2.58033	-0.364075	0.27279	GO:0050825 GO:0042309 GO:0050826
259	AC198725.4_FG007	3.38705	3.67755	0.1266	0.637062	4.03574	0.149384	0.405228	3.49334	3.68705	0.19995	0.183847	3.52718	0.154156	0.25102	GO:0008565 GO:0030131 GO:0006886 GO:0016192 GO:0005515
260	AC198725.4_FG009	1.42669	1.28004	-0.430696	0.446074	1.60685	-0.00383415	0.993335	1.38835	1.13279	-0.160414	0.663015	1.28748	-0.0611802	0.852647	GO:0003700 GO:0043565 GO:0005634 GO:0045449
261	AC198901.4_FG004	2.69337	3.7051	0.458508	0.376036	3.44359	0.489428	0.189425	4.66031	4.34515	-0.0940194	0.773951	3.80785	-0.335546	0.198611	-
262	AC198923.4_FG002	6.53027	7.02613	-0.0530484	0.961243	8.07984	0.147159	0.804295	12.0677	3.34718	-1.80144	0.0016807	6.1766	-0.948358	0.0179209	-
263	AC198937.4_FG003	3.86195	3.5432	-0.273301	0.65515	4.16173	0.0784869	0.870046	2.39521	2.96744	0.324074	0.381897	2.4147	-0.0112336	0.97658	GO:0004106 GO:0009073
264	AC198982.3_FG006	3.1842	3.49348	0.181248	0.784897	3.38115	-0.00903654	0.98546	3.46793	3.58796	0.236108	0.493801	3.3059	0.0502547	0.878632	-
265	AC199001.3_FG005	27.0476	27.5239	0.00150813	0.995715	23.9024	-0.16407	0.280359	24.1373	25.7513	0.162998	0.210771	23.9405	0.0295447	0.814014	-
266	AC199039.3_FG003	0.128234	0.149482	0.173364	0.929981	0.0815495	-0.83533	0.430301	0.170619	0.29053	0.906472	0.240345	0.620869	2.06051	0.0035142	-
267	AC199043.2_FG002	4.97176	4.95664	-0.132428	0.8794	4.33184	-0.261863	0.617742	3.47217	5.01749	0.636221	0.137126	6.2981	0.86779	0.0246206	GO:0045735
268	AC199058.2_FG001	3.57938	3.93814	0.0557414	0.911698	4.41782	0.159757	0.55858	3.73323	4.18718	0.259455	0.237698	3.72864	0.129497	0.521607	-
269	AC199067.2_FG004	6.00599	7.11184	0.0371621	0.951955	7.58128	0.121259	0.714287	7.56267	6.58589	-0.118956	0.658712	7.34211	0.0564464	0.813636	-
270	AC199068.2_FG017	4.94596	4.38444	-0.2534	0.487547	4.70905	-0.234596	0.35742	3.38627	3.785	0.28227	0.212979	4.64218	0.544697	0.00948833	-
271	AC199175.2_FG006	1.82491	2.49235	0.382803	0.577383	2.34168	0.274531	0.577489	2.10698	2.0409	0.177781	0.678017	1.83509	-0.0501372	0.898881	-
272	AC199183.3_FG001	0.072899	0.0518074	-0.769342	0.435374	0.0643907	-0.245097	0.755952	0.0602738	0.132043	1.61474	0.0105945	0.10635	0.918764	0.078966	-
273	AC199315.4_FG001	51.518	44.1996	-0.331091	0.180874	47.4743	-0.251366	0.170983	45.6348	31.7456	-0.423758	0.0162546	25.5227	-0.771712	5.92155e-05	-
274	AC199335.3_FG002	0.0262381	0.0275711	0.371305	0.758797	0.0284925	0.513851	0.5002	0.0376177	0.0517279	0.662551	0.225163	0.0575463	0.976581	0.0388167	-
275	AC199343.3_FG013	0.973115	0.689996	-0.495352	0.511408	0.718447	-0.40075	0.455962	0.708587	0.674692	-0.0949447	0.854316	0.569314	-0.448501	0.279601	GO:0045454 GO:0015035 GO:0009055
276	AC199363.4_FG003	0.984364	1.44598	0.761798	0.1776	1.45787	0.65939	0.112756	1.68504	2.51288	0.63601	0.0486635	2.65557	0.922034	0.00243691	-
277	AC199526.5_FG002	542.077	417.061	-0.209984	0.207879	391.266	-0.320952	0.01715	415.825	380.764	-0.307765	0.010217	329.999	-0.491895	7.95951e-05	GO:0006730 GO:0004478 GO:0005524
278	AC199526.5_FG003	0.544079	0.64445	0.207514	0.610318	0.605731	0.0589404	0.854596	0.703905	0.756095	0.166441	0.460837	0.927207	0.501658	0.0125424	GO:0003723
279	AC199541.4_FG001	4.8024	9.95118	0.947888	0.0681151	13.4768	1.41448	0.00132671	8.84574	12.9272	0.702781	0.019743	19.1208	1.20303	8.97812e-05	GO:0016758 GO:0008152
280	AC199541.4_FG004	0.370953	0.565722	0.437094	0.666922	1.11148	1.5129	0.0214146	0.578199	1.22967	1.22617	0.0194677	1.32418	1.26335	0.00638038	GO:0016758 GO:0008152
281	AC199541.4_FG007	2.31261	2.05961	-0.0987064	0.891314	2.40984	0.046651	0.922077	2.66992	2.53536	-0.0248973	0.948594	3.26808	0.409214	0.138826	GO:0016758 GO:0008152
282	AC199571.3_FG001	0.195374	0.199201	0.219898	0.846301	0.200771	0.355912	0.60335	0.208272	0.32324	0.550388	0.288074	0.192238	-0.112763	0.826948	-
283	AC199571.3_FG004	0.610638	0.49808	-0.139483	0.903374	0.659924	0.177925	0.790625	0.742628	1.0095	0.696655	0.136229	0.885754	0.303837	0.465757	-
284	AC199705.3_FG008	0.410041	0.464033	0.51989	0.486064	0.493307	0.47518	0.342698	1.32417	3.21814	1.45707	0.000410794	4.16534	1.934	1.57217e-06	-
285	AC199765.4_FG008	181.163	181.569	0.0230582	0.901899	174.105	-0.0810871	0.434213	148.743	125.951	-0.301938	0.0032404	119.601	-0.337593	0.000329805	GO:0005975 GO:0004553
286	AC199782.5_FG001	15.8236	16.1544	0.0140652	0.965772	15.186	-0.0404718	0.834928	16.5684	16.0818	-0.0200184	0.903091	13.6166	-0.230746	0.0715563	GO:0006875 GO:0017111 GO:0005524 GO:0016491
287	AC199782.5_FG002	37.2566	35.9826	-0.0999056	0.547176	33.059	-0.188374	0.0975477	33.934	29.231	-0.165243	0.0970356	25.8213	-0.352601	0.000638013	GO:0004421 GO:0008299
288	AC199782.5_FG003	3.59932	3.12781	-0.294277	0.407311	3.04317	-0.370305	0.139048	3.60862	2.42689	-0.56967	0.0156415	2.34693	-0.568138	0.00708642	-
289	AC199801.4_FG005	0.046145	0.0423748	-0.280449	0.814728	0.0391249	-0.391454	0.602746	0.0616573	0.0589231	0.153746	0.807284	0.0632712	0.189667	0.710936	-
290	AC199820.4_FG006	0.563079	1.08833	1.31239	0.322702	1.40676	1.55743	0.0963765	0.568256	1.21457	0.895694	0.249519	2.51455	2.23602	0.00290216	GO:0003677
291	AC199826.4_FG003	1.62604	1.90015	0.121513	0.870142	1.87049	0.0459122	0.928575	1.63707	1.68484	0.136385	0.719911	1.35432	-0.174293	0.5972	-
292	AC199873.4_FG002	0.310993	0.569116	1.21246	0.331058	0.480049	0.495403	0.613315	0.631009	0.959705	0.374872	0.602374	1.00888	0.952321	0.109674	-
293	AC199893.4_FG002	2.43819	1.94118	-0.526949	0.429733	2.14955	-0.313763	0.520614	3.1159	3.02305	0.300856	0.441486	2.1773	-0.324813	0.347241	-
294	AC199908.4_FG002	0.370329	0.333236	-0.337905	0.678152	0.387328	-0.0717968	0.910799	0.443288	0.551531	0.392348	0.356846	0.468134	0.199442	0.607545	-
295	AC199911.5_FG001	0.305161	0.436513	0.158938	0.956049	0.508068	0.485249	0.726458	0.356937	6.54176	4.01513	0.00109915	30.1481	6.81022	1.21313e-06	GO:0033178 GO:0015986 GO:0046961
296	AC200057.4_FG007	3.22442	3.42343	0.0428225	0.898544	3.89221	0.203075	0.252232	3.32713	4.05789	0.377472	0.0177557	4.70623	0.543003	0.000425053	GO:0003700 GO:0006355 GO:0005634 GO:0043565
297	AC200099.4_FG006	0.477344	0.340153	-0.388492	0.767961	0.400988	0.0385274	0.970138	0.55957	0.707608	0.26319	0.690082	0.706475	0.23983	0.667304	GO:0004497 GO:0020037 GO:0009055
298	AC200112.4_FG008	0.0357732	0.0462515	0.41113	0.552623	0.0486219	0.50623	0.284601	0.04344	0.0531102	0.447354	0.24955	0.0549209	0.456323	0.174201	-
299	AC200138.3_FG003	1.18274	1.69521	0.440313	0.301969	1.69192	0.430022	0.168282	1.43567	1.58964	0.361792	0.165923	1.64433	0.314824	0.171359	-
300	AC200178.2_FG003	0.83505	1.37736	0.311875	0.787466	1.75282	0.649905	0.342554	0.599835	0.401509	-0.62511	0.350191	0.812611	0.609983	0.279136	-
301	AC200210.1_FG006	4.504	4.39758	-0.0939	0.873869	4.64314	-0.115655	0.753082	4.64498	4.03315	0.00826788	0.981282	4.10648	0.0299154	0.913762	GO:0004555 GO:0046872 GO:0004222 GO:0005991 GO:0006508
302	AC200298.4_FG001	0.445319	0.539134	0.0966747	0.944905	0.695524	0.262986	0.726082	0.325647	0.318172	0.204815	0.766659	0.404122	0.622734	0.267055	GO:0046872 GO:0030001
303	AC200495.3_FG001	1.04852	1.05084	-0.329323	0.778664	1.60204	0.692669	0.309317	0.731682	0.991734	0.174002	0.799718	0.916177	0.208337	0.720579	-
304	AC200565.4_FG001	0.0869068	0.105994	0.325775	0.553228	0.102525	0.403296	0.280912	0.133323	0.190761	0.624632	0.0347309	0.173369	0.410995	0.1007	-
305	AC200753.3_FG003	3.76746	4.02821	-0.0700717	0.913214	4.75468	0.109795	0.768647	3.96655	3.06923	-0.222092	0.455732	3.68411	-0.0531218	0.846636	-
306	AC201797.4_FG006	3.24693	4.07287	0.396277	0.378582	3.54621	0.164472	0.640408	3.42331	4.26786	0.420612	0.122104	3.71765	0.211779	0.390403	-
307	AC201815.4_FG001	2.38491	2.18877	-0.274785	0.43452	2.50671	-0.0801617	0.775249	2.33026	1.99183	-0.0912048	0.695841	1.67983	-0.410777	0.0377567	-
308	AC202011.3_FG010	79.4422	84.7472	0.0824025	0.778803	91.0249	0.175967	0.326041	52.0916	46.3748	-0.183569	0.260778	41.6239	-0.325506	0.031364	-
309	AC202073.4_FG001	5.17969	5.23731	-0.0121152	0.974039	4.83922	-0.0411225	0.856503	6.44223	5.76851	-0.142265	0.369827	4.72138	-0.412266	0.00612928	-
310	AC202076.3_FG009	3.86903	5.00055	0.296381	0.81814	6.34242	0.48078	0.533366	3.79671	2.09359	-0.467655	0.516923	1.20446	-1.41603	0.037289	-
311	AC202107.3_FG001	5.12619	5.91175	0.0551236	0.929981	5.99951	0.0594093	0.877042	4.47334	5.09323	0.203184	0.476196	4.56514	0.0930925	0.72394	-
312	AC202110.3_FG004	1.18566	1.31921	-0.00044876	0.999277	1.17087	-0.0460206	0.923286	1.32871	1.64878	0.286276	0.365486	1.73514	0.370377	0.177585	-
313	AC202181.3_FG010	2.59675	2.71214	-0.112346	0.879292	3.26108	0.157059	0.726082	2.74317	3.01073	0.481949	0.162928	3.53151	0.570663	0.0596608	-
314	AC202185.4_FG004	107.445	96.6216	-0.137647	0.406399	96.1911	-0.124032	0.301058	89.2489	80.471	-0.197385	0.0622813	82.5477	-0.189065	0.046514	-
315	AC202432.3_FG006	0.264704	0.298967	0.392461	0.826473	0.278894	-0.0586457	0.967445	0.393294	0.562862	0.50391	0.538831	0.522296	0.48602	0.496328	-
316	AC202435.3_FG001	0.746413	0.734513	-0.245918	0.816598	0.926367	0.16232	0.812937	1.03289	0.712922	-0.596435	0.234805	0.974267	-0.027891	0.955179	-
317	AC202439.3_FG001	3.65589	3.0028	-0.311112	0.680574	1.99478	-0.898691	0.0736925	4.7449	2.79174	-0.634374	0.118154	1.68208	-1.41249	0.00117727	-
318	AC202439.3_FG006	0.386967	0.292303	-0.65663	0.345863	0.406841	-0.0564327	0.924932	0.934166	0.756456	-0.253778	0.491163	0.530053	-0.900965	0.00852734	GO:0005215 GO:0016020 GO:0006810
319	AC202864.3_FG002	6.52259	8.13543	0.246262	0.540348	7.6134	0.0766935	0.809476	7.15497	5.47048	-0.234718	0.332787	5.82232	-0.252234	0.232271	GO:0003700 GO:0006355 GO:0005634 GO:0008270 GO:0043565
320	AC202915.3_FG002	39.2202	37.8359	-0.166848	0.459716	34.8245	-0.305368	0.0569077	46.7474	39.0818	-0.137368	0.310031	41.8449	-0.0701481	0.563902	-
321	AC202950.3_FG008	0.406974	0.70235	0.526259	0.632888	0.482244	0.13919	0.87762	0.237047	0.3556	0.682569	0.330327	0.21048	-0.289169	0.677856	GO:0045449 GO:0003677
322	AC203019.3_FG001	0.512885	0.417489	-0.489056	0.707756	0.473385	-0.419288	0.624865	0.506177	0.732828	0.459404	0.499656	1.26742	1.27825	0.0298189	GO:0005529
323	AC203031.3_FG002	13.3409	12.6824	-0.258885	0.39822	14.2138	-0.0930691	0.697094	15.0302	12.7019	-0.118095	0.539694	13.5274	-0.0729483	0.669496	-
324	AC203048.3_FG001	0.331009	0.234339	-0.610502	0.68863	0.442077	0.328648	0.748888	0.176816	0.366711	1.54696	0.0728237	0.571622	2.18585	0.00712496	-
325	AC203173.3_FG002	0.482632	0.387161	-0.454306	0.546682	0.503822	-0.2156	0.693658	0.313691	0.631867	0.998208	0.027605	0.595475	0.957869	0.0199317	GO:0004674 GO:0006468 GO:0005524 GO:0005515 GO:0004713
326	AC203173.3_FG004	226.771	197.64	-0.113454	0.520256	183.054	-0.222803	0.0708128	167.257	147.283	-0.26923	0.0180282	127.569	-0.4755	8.8676e-05	GO:0003924 GO:0005525
327	AC203244.4_FG001	0.530037	0.706238	0.296597	0.738816	0.473193	-0.16159	0.80437	0.598615	0.586922	0.073699	0.89094	0.522879	-0.0236678	0.960374	-
328	AC203294.3_FG001	0.213362	0.215189	0.00672773	0.99504	0.256649	0.170992	0.796206	0.268103	0.349144	0.29905	0.540454	0.316661	0.329699	0.438412	GO:0004674 GO:0006468 GO:0004713 GO:0005524 GO:0005509
329	AC203294.3_FG012	1.51208	1.2726	-0.394517	0.733209	1.62623	0.19775	0.808281	1.4486	0.55141	-1.50508	0.0329605	0.914124	-0.699923	0.211001	-
330	AC203366.4_FG001	2.43739	3.02028	0.392204	0.246252	3.02298	0.371172	0.133679	3.0711	5.45899	0.976276	0.000259062	6.3411	1.18354	2.87618e-06	-
331	AC203394.3_FG004	0.934591	0.997825	-0.0791667	0.929474	0.921557	-0.174013	0.730398	1.07243	0.99551	-0.0541975	0.901462	1.04059	0.0333311	0.928093	-
332	AC203424.3_FG001	26.5063	26.3841	0.0253137	0.931003	24.9084	-0.0957594	0.538994	25.1779	24.3714	-0.00962749	0.95019	22.6494	-0.0809271	0.488022	-
333	AC203430.3_FG007	0.18673	0.17038	-0.527735	0.556946	0.268019	0.315266	0.613753	0.216165	0.172963	-0.163494	0.773847	0.234112	-0.0931165	0.84782	-
334	AC203439.3_FG005	2.84351	3.08029	-0.160581	0.848252	3.11647	0.032869	0.957603	2.34111	2.68972	0.294775	0.492372	2.37853	0.0501393	0.902898	-
335	AC203535.4_FG001	8.51149	10.5805	0.442794	0.211318	10.3526	0.340565	0.199186	12.7623	13.9381	-0.0201534	0.93858	11.4157	-0.116981	0.56882	GO:0003677
336	AC203535.4_FG002	17.8135	16.9782	-0.136406	0.706222	18.2389	-0.101841	0.678292	18.9203	16.9372	-0.121872	0.542208	19.5915	0.08593	0.623308	-
337	AC203535.4_FG004	0.345246	0.428382	0.155338	0.867624	0.464396	0.440601	0.392904	0.330134	0.812466	1.19516	0.00812816	0.955083	1.5204	0.000380428	GO:0051537 GO:0016491 GO:0055114 GO:0009055
338	AC203570.4_FG005	5.92736	7.52704	0.200305	0.623672	7.08116	0.143926	0.616675	6.78945	6.32706	0.0624424	0.808252	8.42866	0.439284	0.0295356	-
339	AC203571.3_FG001	2.7603	3.0187	-0.0992175	0.917106	2.90764	-0.145731	0.793339	4.17775	2.25297	-0.790947	0.0592628	3.31441	-0.315858	0.374998	-
340	AC203752.5_FG002	1.52174	1.65362	0.124468	0.843853	1.47316	-0.00260955	0.995087	1.38068	1.86416	0.62207	0.0434661	1.61011	0.364775	0.174032	-
341	AC203753.4_FG006	2.71431	2.79388	0.0423113	0.913306	2.76536	0.0578379	0.804358	2.78585	3.15888	0.299783	0.0793708	3.07289	0.225626	0.132057	GO:0005975 GO:0004553
342	AC203753.4_FG007	1.81718	1.54083	-0.406487	0.801856	2.39984	0.272356	0.796649	1.29432	1.65312	0.82254	0.332138	2.3484	1.20524	0.096133	-
343	AC203754.4_FG008	1.3245	1.5779	0.220602	0.665451	1.57827	0.139336	0.70156	1.55557	2.07229	0.611334	0.0293238	2.15948	0.696196	0.00620085	GO:0005737 GO:0004349 GO:0006561 GO:0016491
344	AC203761.3_FG002	0.704256	0.9931	0.617647	0.260035	0.916022	0.485689	0.240098	0.818001	1.18431	0.547228	0.101739	0.863561	0.121238	0.706746	GO:0006265 GO:0003917 GO:0005694
345	AC203841.3_FG002	1.50037	1.90812	0.128547	0.771841	1.66147	0.0170301	0.962267	1.57707	1.27634	-0.134631	0.586139	1.08724	-0.343884	0.105683	-
346	AC203841.3_FG009	9.6582	10.2169	0.0773907	0.631565	9.77733	0.0404665	0.73576	9.39594	8.76274	-0.0730249	0.441505	8.76734	-0.0902077	0.274879	-
347	AC203862.4_FG001	7.31609	6.13083	-0.420572	0.236361	6.46101	-0.353331	0.17476	7.91697	8.32803	0.200193	0.36546	7.79131	0.0137743	0.949532	GO:0006508 GO:0004197
348	AC203862.4_FG002	3.46082	3.88034	-0.00451688	0.992093	4.31498	0.157955	0.475351	4.18154	4.61782	0.265245	0.134974	5.65962	0.529471	0.00207255	-
349	AC203865.3_FG001	2.02717	2.3871	0.102527	0.849196	2.52865	0.187326	0.546312	2.66605	2.95659	0.246033	0.312289	4.50951	0.763532	0.00114496	GO:0007160 GO:0005856
350	AC203909.3_FG006	2.04162	2.1306	-0.0158562	0.989088	1.96863	-0.0855136	0.900518	2.08896	1.82463	-0.0393806	0.94368	1.4154	-0.510692	0.231097	-
351	AC203957.3_FG004	18.2193	15.7866	-0.308338	0.540238	13.4312	-0.403477	0.246879	17.646	14.3519	-0.198867	0.516768	15.7261	-0.190358	0.467089	GO:0003700 GO:0006355 GO:0046983 GO:0005634 GO:0043565
352	AC203966.5_FG002	0.191579	0.238305	0.297428	0.789991	0.150163	-0.136355	0.868039	0.15682	0.204547	0.195934	0.759937	0.2476	0.656781	0.192687	-
353	AC203966.5_FG003	8.11815	10.5678	0.360823	0.396153	10.9542	0.290054	0.341468	10.4787	6.97845	-0.544328	0.0425078	9.67841	-0.0773922	0.746434	-
354	AC203966.5_FG005	18.8818	22.2426	0.177936	0.635825	24.784	0.310978	0.199598	19.6296	21.6246	0.162953	0.446968	28.7837	0.551649	0.00480332	GO:0005506 GO:0016491
355	AC203972.3_FG001	2.39469	2.498	-0.0309488	0.9666	2.5717	0.00397857	0.992986	4.04147	3.86084	0.0321361	0.923308	2.87758	-0.358409	0.160448	GO:0003735 GO:0006915 GO:0006412 GO:0005524 GO:0005840
356	AC203985.4_FG001	0.332071	0.420824	0.381316	0.656542	0.487121	0.62712	0.23677	0.548033	0.858518	0.534022	0.184377	1.90187	1.75586	6.20044e-05	-
357	AC203985.4_FG005	86.8132	88.2313	0.022377	0.925322	79.0829	-0.133244	0.275106	80.1961	71.1951	-0.193056	0.069756	67.2996	-0.263825	0.00829328	GO:0006457 GO:0016272 GO:0051082
358	AC203989.4_FG001	8.6177	9.06677	-0.190893	0.822302	9.37086	-0.121623	0.828235	11.6033	15.4747	0.566661	0.137501	23.9939	1.0207	0.0042007	GO:0006508 GO:0004197
359	AC204007.3_FG001	0.212284	0.197215	-0.470429	0.671933	0.213269	-0.271354	0.735363	0.184437	0.247543	0.622635	0.308788	0.266723	0.605942	0.261401	-
360	AC204050.4_FG006	0.608141	1.18974	0.131178	0.941661	0.917647	-0.0409329	0.972634	0.275531	0.531723	0.779645	0.379421	1.02705	2.2836	0.00557909	GO:0004674 GO:0006468 GO:0004713 GO:0005524
361	AC204060.3_FG010	1.68349	1.35053	-0.306551	0.723875	2.10594	0.245511	0.671881	1.36815	1.22132	0.0809194	0.8844	0.764289	-0.81119	0.0720884	GO:0007165 GO:0004871
362	AC204070.3_FG004	0.631614	0.951563	0.739402	0.602568	1.00506	0.883946	0.338517	1.42403	1.62087	0.14519	0.847731	1.02604	-0.254991	0.685076	-
363	AC204212.4_FG001	6.38154	3.44188	-0.861171	0.397761	3.49977	-0.770752	0.286396	4.69748	3.11905	-0.892244	0.158327	1.37203	-2.01724	0.00358662	GO:0003677
364	AC204254.3_FG001	3.84061	3.54739	-0.169681	0.832559	2.76299	-0.588612	0.196378	5.61441	2.1902	-1.45268	0.00200842	2.2248	-1.26894	0.00125649	-
365	AC204271.3_FG003	4.02702	4.1777	0.0416582	0.959068	4.52592	0.219113	0.597901	4.04358	3.64838	-0.169933	0.634665	2.24337	-0.878176	0.00863183	-
366	AC204277.3_FG006	0.501987	0.560609	0.100535	0.512494	0.569994	0.133494	0.205394	0.508372	0.578908	0.244304	0.0128595	0.558408	0.158708	0.0536659	-
367	AC204292.4_FG002	2.71329	3.25681	0.126466	0.740826	3.99126	0.534072	0.0287469	2.76424	2.77108	0.21641	0.293405	2.75775	0.0617685	0.748311	-
368	AC204292.4_FG003	2.84391	2.53673	-0.451105	0.593427	3.13955	0.0309155	0.966516	3.38923	1.79307	-1.07845	0.0329666	2.56972	-0.476044	0.258226	-
369	AC204359.3_FG005	25.3894	31.2507	0.232458	0.290107	31.4218	0.185087	0.256392	23.1456	22.3802	0.0335507	0.835741	24.1709	0.151453	0.23254	-
370	AC204472.3_FG002	0.316911	0.444741	0.49174	0.671913	0.695464	1.28821	0.077223	0.578788	0.66963	0.265134	0.667545	0.533035	-0.217332	0.684914	GO:0016491
371	AC204502.4_FG006	2.10521	2.19811	-0.217442	0.750149	2.33066	-0.111896	0.816818	3.21151	2.44497	-0.17703	0.622476	2.26891	-0.395681	0.185276	-
372	AC204515.4_FG006	1.74577	2.29512	0.28618	0.634258	3.42471	0.93903	0.0210045	1.80295	2.14308	0.358006	0.285857	3.17283	0.716913	0.0167278	GO:0016021 GO:0007186 GO:0004930
373	AC204530.4_FG002	2.99914	2.97171	0.00122009	0.996889	2.88511	-0.140294	0.493931	3.12738	2.66131	-0.131532	0.444853	2.3308	-0.334327	0.0306382	-
374	AC204530.4_FG006	3.38123	3.71433	0.0381779	0.938975	4.36258	0.28772	0.243372	3.32851	3.38119	0.194779	0.372221	4.00733	0.352323	0.0632047	-
375	AC204539.4_FG002	1.01283	0.861902	-0.631427	0.686118	1.18336	0.410638	0.684577	0.968822	1.62102	0.832464	0.277491	2.54165	1.35806	0.0390147	-
376	AC204539.4_FG003	0.41904	0.488532	0.187254	0.77895	0.649951	0.561754	0.13996	0.57413	1.00565	1.01789	0.00378498	1.40578	1.44238	3.00538e-05	GO:0003779 GO:0015629 GO:0030036
377	AC204604.3_FG008	5.68752	7.38827	0.24818	0.583352	6.78403	0.208628	0.514759	7.01152	6.87729	-0.025518	0.932151	5.69431	-0.308189	0.178647	-
378	AC204611.4_FG001	5.78254	5.12343	-0.337065	0.432289	5.97581	-0.0770773	0.825804	7.26088	5.01494	-0.346856	0.174741	4.84813	-0.552248	0.0183002	-
379	AC204710.4_FG003	0.79644	1.32437	0.66733	0.470107	1.21225	0.543476	0.404135	1.75555	1.55352	-0.215429	0.685437	0.696947	-1.31635	0.00929633	-
380	AC204711.3_FG002	0.174331	0.167228	-0.274859	0.774592	0.10142	-0.880724	0.137993	0.297314	0.296644	0.208842	0.660521	0.434873	0.690147	0.0664547	GO:0005975 GO:0004553
381	AC204711.3_FG003	2.46092	3.77608	0.522873	0.359433	5.16303	0.961501	0.0212066	3.25429	7.65379	1.16086	0.0019424	14.1953	1.95835	1.79795e-06	-
382	AC204712.3_FG002	10.9821	11.9478	0.0245127	0.961856	10.667	-0.192593	0.457027	11.0542	7.15639	-0.572046	0.0155173	8.1794	-0.347068	0.0761016	-
383	AC204868.3_FG004	2.222	2.36018	-0.0907008	0.904462	2.63211	0.0443869	0.929368	2.5491	1.66575	-0.357189	0.321023	1.77169	-0.4806	0.12135	-
384	AC204891.4_FG001	2.04937	1.7201	-0.229157	0.450224	2.22367	0.131096	0.544208	3.2789	3.98848	0.337229	0.0390219	4.21844	0.374809	0.0100551	-
385	AC205008.4_FG002	0.577049	0.656771	-0.198756	0.748826	0.669538	-0.0381541	0.937736	0.724587	0.366392	-0.717573	0.0421954	0.357136	-0.722121	0.0218071	GO:0004008 GO:0016021 GO:0006825 GO:0046872 GO:0006754 GO:0005524
386	AC205057.3_FG002	6.73301	6.90264	-0.0865987	0.878027	6.858	-0.138624	0.685577	6.99748	6.42735	0.0151435	0.963114	8.66167	0.469933	0.0452928	-
387	AC205057.3_FG004	0.363342	0.797193	1.75925	0.303474	1.14471	1.78904	0.15166	1.11103	2.94398	1.89212	0.0304636	2.95061	1.76174	0.0215708	-
388	AC205077.3_FG003	1.62765	1.7862	0.0747708	0.940676	2.02595	0.270056	0.606563	1.35287	3.50351	1.51025	0.00220283	3.94831	1.81174	8.60937e-05	-
389	AC205100.3_FG001	0.107617	0.181069	0.643464	0.520346	0.137053	0.381318	0.612544	0.108628	0.126968	0.298546	0.638324	0.0923008	-0.419553	0.453484	GO:0003872 GO:0005945 GO:0006096
390	AC205122.4_FG003	29.7088	28.1989	0.00956591	0.964768	28.2195	0.00791947	0.954978	28.4607	28.4494	-0.134652	0.142622	30.046	-0.029033	0.738737	-
391	AC205122.4_FG010	0.115182	0.117413	-0.060721	0.920704	0.121266	0.140741	0.684928	0.0964217	0.144538	0.794494	0.0076292	0.125414	0.443978	0.0648686	-
392	AC205154.3_FG005	24.1465	27.223	0.173109	0.627266	29.6633	0.177869	0.462947	15.5763	13.9646	-0.229964	0.299373	22.7706	0.568368	0.00532697	GO:0004601 GO:0006979 GO:0020037 GO:0009055
393	AC205320.3_FG004	10.7373	13.1261	0.0251312	0.959741	12.6528	0.00253278	0.992986	11.8583	9.6627	-0.0613959	0.791712	9.33421	-0.241641	0.189523	-
394	AC205326.3_FG002	8.38655	9.89433	0.297615	0.374104	9.99008	0.320661	0.180249	8.76287	11.9041	0.461451	0.0271626	10.8776	0.335573	0.0630195	-
395	AC205362.4_FG002	8.86909	4.98819	-1.02285	0.051176	4.90904	-0.922661	0.0193436	13.0868	5.00942	-1.28211	0.00106281	2.25991	-2.56354	5.75218e-07	-
396	AC205376.4_FG008	1.38436	2.2455	0.671255	0.271621	1.85551	0.309901	0.523062	2.30579	2.24582	-0.0164521	0.970966	1.54658	-0.436067	0.196338	-
397	AC205413.4_FG001	22.9271	25.4879	-0.138219	0.804421	29.3527	0.104094	0.775324	21.8944	21.5684	-0.0218075	0.948594	19.7451	-0.0414311	0.881874	GO:0004601 GO:0006979 GO:0020037 GO:0009055
398	AC205419.3_FG001	21.1204	31.2076	0.652152	0.283036	33.0354	0.705783	0.115337	32.1477	49.2097	0.636765	0.088222	34.855	-0.0129296	0.973339	-
399	AC205471.4_FG003	1.44127	1.81793	0.081758	0.920699	2.16068	0.42559	0.30516	1.13578	1.37858	0.400088	0.287367	2.07159	0.891072	0.0093461	GO:0003700 GO:0006355 GO:0005634 GO:0043565
400	AC205471.4_FG007	42.8561	47.076	0.105612	0.772626	49.6101	0.220028	0.311893	76.9014	88.3053	0.150609	0.379807	97.2091	0.301061	0.0456989	-
401	AC205484.3_FG005	0.120551	0.149372	0.314089	0.590391	0.137915	0.211435	0.613308	0.136725	0.2485	0.955746	0.00623458	0.317008	1.42132	4.50996e-05	GO:0045449 GO:0003677
402	AC205500.3_FG002	1.62871	1.68087	-0.00390585	0.995506	2.10177	0.270999	0.4668	1.67877	2.06745	0.308225	0.314365	2.34388	0.541865	0.0471267	-
403	AC205502.4_FG004	0.523065	1.84136	0.609005	0.786999	1.38926	1.36185	0.300505	1.58224	1.39205	-0.101241	0.931091	0.500472	-1.64237	0.0908502	GO:0016829 GO:0000287 GO:0008152
404	AC205521.3_FG003	41.818	39.7795	-0.0578039	0.68114	38.8493	-0.0830264	0.36867	36.1885	34.1613	-0.127835	0.106554	29.972	-0.331589	0.00014819	-
405	AC205534.3_FG001	0.767677	1.20178	0.319618	0.71794	1.04955	0.248737	0.68039	0.935238	1.05635	0.325979	0.491163	1.98271	1.115	0.00668326	-
406	AC205534.3_FG002	0.797063	0.613116	-0.584781	0.646636	0.936456	0.0357181	0.972797	0.635857	0.513684	-0.6189	0.413309	0.599698	0.11972	0.86638	-
407	AC205544.3_FG004	1.83789	0.67067	-1.61654	0.108643	0.657915	-1.92127	0.0153613	1.40092	0.76963	-0.902837	0.154038	0.54412	-1.21821	0.0417884	-
408	AC205558.3_FG002	5.71579	7.06873	0.221984	0.620124	8.53989	0.440613	0.123159	7.77896	9.8848	0.492664	0.0404809	12.6526	0.899934	0.000232981	-
409	AC205574.3_FG006	0.345273	0.600073	0.500374	0.599068	0.700602	0.653134	0.298892	0.43935	0.354999	-0.0886587	0.887108	0.466776	0.236455	0.63183	-
410	AC205608.4_FG004	29.9398	22.5053	-0.43785	0.0525381	23.9615	-0.273533	0.088221	34.607	31.1272	-0.110406	0.423926	23.6574	-0.596367	8.98857e-05	GO:0006857 GO:0005215 GO:0016020
411	AC205615.4_FG002	0.0756276	0.0845169	0.0891293	0.904301	0.0757351	-0.110534	0.809385	0.0891164	0.0635235	-0.372981	0.270537	0.0776399	0.00188556	0.995532	-
412	AC205664.3_FG001	2.00267	2.16976	0.265886	0.802185	3.23056	0.950187	0.109714	3.17646	4.77002	0.906236	0.0538989	4.56351	0.67592	0.0918758	-
413	AC205673.3_FG006	2.10099	1.90712	-0.157311	0.810919	2.14676	0.0355515	0.941486	2.10406	2.96435	0.579379	0.0657228	3.48168	0.941316	0.00173227	-
414	AC205677.3_FG001	12.5569	12.8647	0.0469191	0.879412	13.592	0.0998452	0.585328	13.1475	14.197	0.187536	0.205342	13.4714	0.100845	0.45322	GO:0006886 GO:0030117 GO:0016192 GO:0005515
415	AC205703.4_FG001	1.28205	1.58506	-0.105192	0.915713	1.70507	0.311012	0.557385	2.26291	1.67926	-0.314019	0.450905	1.54184	-0.598374	0.0998808	GO:0006464
416	AC205703.4_FG002	7.40297	8.24798	0.127466	0.313714	8.0509	0.109835	0.239147	7.85298	8.48255	0.135009	0.0928287	10.1469	0.378154	3.92559e-05	GO:0005515
417	AC205703.4_FG005	6.52812	7.49455	0.18208	0.507077	7.79081	0.269061	0.150273	6.84776	8.50967	0.415628	0.014271	8.95937	0.474842	0.00209234	-
418	AC205703.4_FG006	22.2991	24.3542	0.0764815	0.711519	26.0826	0.161537	0.210285	23.9755	18.4551	-0.347853	0.00619433	19.2015	-0.311504	0.00425982	GO:0003824 GO:0005488 GO:0008152
419	AC205703.4_FG010	2.87639	6.57937	1.33634	0.082363	7.35966	1.52379	0.0123245	4.63573	12.9051	1.57452	0.0014708	10.1466	1.13244	0.00350189	-
420	AC205722.3_FG004	0.0327822	0.0462054	0.436733	0.481892	0.0445345	0.479448	0.273417	0.0489836	0.0733354	0.932146	0.0113504	0.0696712	0.745661	0.014855	-
421	AC205725.3_FG010	7.34965	8.45195	0.249915	0.322702	8.21861	0.210785	0.258044	8.35117	10.2506	0.38305	0.0185296	10.8	0.432933	0.00328706	-
422	AC205730.3_FG002	0.348259	0.340936	0.273941	0.728491	0.464046	0.550973	0.246994	0.349663	0.773049	1.355	0.00299997	0.877679	1.60666	0.00013094	-
423	AC205735.3_FG006	2.24023	2.26209	0.0214343	0.973951	2.86763	0.363315	0.268582	2.16732	1.83448	-0.141869	0.646701	1.73393	-0.313559	0.22526	-
424	AC205833.3_FG002	1.01955	1.68961	0.970715	0.313714	1.63432	0.731816	0.294072	1.18035	1.90983	0.856314	0.127247	3.4671	1.70191	0.00182251	-
425	AC205853.3_FG014	0.19901	0.227662	0.46355	0.609635	0.291726	0.406631	0.510467	0.337335	0.439222	0.464515	0.311501	0.493623	0.98327	0.0173255	GO:0008270 GO:0003676
426	AC205886.3_FG001	1.00469	1.09767	0.222447	0.749745	1.33208	0.396143	0.34581	1.28167	2.54412	1.26988	0.00158398	2.92995	1.44792	6.43426e-05	-
427	AC205982.3_FG014	7.74112	9.07947	0.341379	0.40834	9.19776	0.268176	0.367671	9.87396	13.1531	0.559697	0.0241756	13.4295	0.669558	0.00318667	-
428	AC206030.4_FG001	0.470651	0.395216	-0.368654	0.755145	0.239084	-1.27924	0.0851859	0.6195	0.29898	-1.14759	0.0643468	0.119699	-2.68061	0.00034457	GO:0015297 GO:0016020 GO:0006855 GO:0015238
429	AC206031.3_FG007	0.280183	0.312383	0.00652713	0.99574	0.375663	0.31645	0.653797	0.764412	0.735779	0.229045	0.660701	1.2967	0.92548	0.0263026	-
430	AC206165.3_FG007	0.634671	0.961109	0.560726	0.40075	1.05985	0.639266	0.171634	0.744583	0.695497	-0.135394	0.762607	0.747831	0.0388133	0.922484	GO:0003700 GO:0006355 GO:0005634 GO:0005524 GO:0043565
431	AC206165.3_FG009	4.98272	3.76077	-0.709692	0.422599	5.04935	-0.495597	0.43067	4.55341	2.95501	-0.370655	0.52241	3.54694	-0.387306	0.433508	GO:0005576
432	AC206165.3_FG019	0.310982	0.384329	0.128584	0.917918	0.311348	-0.12703	0.870121	0.406093	0.424436	0.234083	0.681154	0.750933	0.910841	0.0452823	-
433	AC206201.3_FG004	0.881983	0.95269	0.199852	0.803128	1.10599	0.294769	0.54324	0.693587	1.9012	1.40896	0.00223432	2.32444	1.86303	3.1605e-05	GO:0009058
434	AC206223.3_FG001	6.68104	6.9939	-0.014674	0.965772	7.26192	0.128554	0.463971	11.4028	10.8414	0.0583589	0.684268	8.01535	-0.453453	0.000850374	-
435	AC206223.3_FG006	10.49	11.255	-0.0168728	0.961243	12.9182	0.21878	0.181416	10.7738	10.2232	-0.00458835	0.979211	14.615	0.480992	0.000697307	GO:0004674 GO:0006468 GO:0004713 GO:0005524
436	AC206223.3_FG008	1.23821	1.50691	0.217501	0.606781	1.33754	0.0274007	0.939607	1.57648	1.4155	-0.108495	0.666476	1.41384	-0.185583	0.377692	GO:0005515
437	AC206223.3_FG010	41.1016	40.6913	0.00139905	0.995989	37.6148	-0.149117	0.377047	37.8646	33.1305	-0.26255	0.0696908	30.8395	-0.363174	0.0078659	-
438	AC206259.3_FG003	3.31213	3.81273	0.334879	0.491588	3.9554	0.303359	0.375019	3.80449	5.98012	0.840614	0.00673481	6.57027	0.999515	0.000484405	-
439	AC206325.3_FG003	0.21418	0.179708	-0.122874	0.920884	0.292022	0.588769	0.333855	0.234301	0.275953	0.234064	0.670769	0.234174	0.207263	0.666508	-
440	AC206350.3_FG005	62.0051	48.632	-0.447268	0.219627	46.4059	-0.515326	0.0617835	55.4194	42.0917	-0.310242	0.196277	43.6154	-0.362671	0.0880769	GO:0050825 GO:0042309 GO:0045735 GO:0050826
441	AC206425.3_FG002	239.908	225.539	-0.0228161	0.954575	264.119	0.280673	0.150273	200.386	190.579	-0.244937	0.153823	185.569	-0.269861	0.0826247	-
442	AC206425.3_FG004	0.880606	1.11572	0.133778	0.893163	1.19351	0.440677	0.420092	1.29015	1.34842	0.274173	0.538798	1.44859	0.24414	0.521348	GO:0004674 GO:0006468 GO:0005524
443	AC206642.4_FG001	48.6948	43.6772	-0.114259	0.543859	39.2684	-0.256623	0.0513686	40.692	35.7053	-0.246677	0.0345435	30.2279	-0.495877	9.52737e-05	GO:0003735 GO:0006412 GO:0005840
444	AC206764.4_FG001	0.830017	1.2044	0.322573	0.550305	1.116	0.209003	0.593657	0.997036	0.812845	-0.117557	0.736513	0.934956	0.0253237	0.934796	-
445	AC206788.3_FG008	12.3807	10.1415	-0.318168	0.632156	7.76275	-0.766113	0.0885923	11.6708	9.04724	-0.22537	0.572286	6.82855	-0.778323	0.0292514	-
446	AC206788.3_FG015	1.92527	3.45386	0.465141	0.415853	4.13315	0.744756	0.0632144	2.54735	3.92005	0.801995	0.0205532	5.03941	1.03779	0.00144367	GO:0016758 GO:0042773 GO:0008137
447	AC206840.3_FG002	32.542	34.9837	0.0198647	0.963051	31.5624	-0.0460942	0.852786	34.5959	32.4043	-0.0187201	0.927945	31.2138	-0.11619	0.463738	-
448	AC206901.3_FG005	10.6826	11.4283	-0.132541	0.722779	13.436	0.105697	0.672925	12.9	9.98485	-0.203561	0.307066	10.6595	-0.161981	0.355577	GO:0003677
449	AC206951.3_FG016	2.52402	2.44166	-0.595302	0.481177	2.69885	-0.365104	0.552108	2.04553	1.13818	-0.625434	0.258246	2.66502	0.541924	0.235787	GO:0003700 GO:0006355
450	AC206951.3_FG017	20.2988	23.5494	-0.17433	0.855387	18.6029	-0.436556	0.421884	29.3464	10.5601	-1.33181	0.00970926	22.4575	-0.303291	0.442515	GO:0003700 GO:0006355
451	AC206968.3_FG003	72.3618	68.9006	-0.028879	0.873509	64.612	-0.124712	0.217092	67.4104	62.0984	-0.173365	0.052862	57.4953	-0.255724	0.00308297	-
452	AC206989.4_FG002	13.178	15.6758	0.227336	0.483234	16.3737	0.320312	0.147849	15.7583	19.1247	0.329048	0.0757553	22.5018	0.579542	0.00134672	GO:0008270 GO:0005622
453	AC206999.1_FG002	0.164948	0.190374	0.0280371	0.979381	0.246603	0.497603	0.351675	0.222847	0.25727	0.423471	0.339467	0.28883	0.432193	0.262048	-
454	AC207011.3_FG001	0.449972	0.533781	0.218325	0.705614	0.663846	0.70756	0.0509479	0.621754	0.897835	0.731869	0.0157493	0.771251	0.30779	0.212504	-
455	AC207043.3_FG002	5.56955	7.80812	0.233058	0.733209	9.85352	0.560243	0.177431	3.29372	4.8042	0.662366	0.0928024	8.11665	1.32016	0.000858283	-
456	AC207107.4_FG001	0.828433	1.10582	0.214988	0.857288	0.879576	-0.190586	0.802407	1.14997	1.70014	0.494996	0.34941	1.32494	0.2006	0.69257	-
457	AC207225.3_FG003	0.362494	0.467648	0.401539	0.767879	0.542956	0.658767	0.409851	0.524765	0.923142	1.27829	0.0441289	1.25268	1.59035	0.00497097	-
458	AC207254.3_FG005	0.464558	0.826937	1.34353	0.317015	0.739173	1.26795	0.188781	0.738934	1.23665	0.600944	0.422728	1.22585	0.760539	0.250965	-
459	AC207260.3_FG003	2.16812	2.99958	0.478063	0.562576	3.08645	0.540838	0.333391	2.46608	4.96304	1.17162	0.014191	5.41978	1.31424	0.00235008	-
460	AC207265.3_FG002	11.9013	10.6475	-0.208039	0.123508	9.60948	-0.364712	0.00212323	11.6298	8.97561	-0.366664	0.00094158	7.43864	-0.619249	8.03159e-07	GO:0005543
461	AC207321.3_FG003	0.475131	0.37627	-0.68812	0.401767	0.536599	0.0559846	0.938574	0.451892	0.459306	0.322258	0.534574	0.637725	0.561299	0.188155	-
462	AC207342.3_FG007	2.92469	3.48785	0.141693	0.689177	3.62761	0.228864	0.308577	3.10429	3.57112	0.310013	0.102575	4.68977	0.641349	0.000711348	-
463	AC207342.3_FG008	65.9625	73.3029	0.121925	0.564825	74.7048	0.1443	0.322251	61.8793	64.8775	0.0331635	0.814473	70.2945	0.17357	0.123246	GO:0006520 GO:0016491
464	AC207347.3_FG005	5.04925	5.62569	0.138683	0.619074	6.49338	0.375823	0.0417137	7.46833	11.8861	0.719575	0.000247969	17.3517	1.23426	8.66424e-08	GO:0022891 GO:0016021 GO:0055085
465	AC207472.3_FG001	0.348987	1.23981	1.91062	0.122781	1.06982	1.57352	0.0878961	0.937067	1.08681	0.462048	0.515317	0.84145	-0.0518857	0.940232	-
466	AC207533.2_FG002	3.7643	3.38248	-0.0387716	0.971002	4.41806	0.275019	0.631955	1.87041	4.87041	1.55445	0.00462273	4.51822	1.29994	0.00530792	-
467	AC207546.3_FG004	0.136272	0.131196	0.0215906	0.978557	0.116138	-0.0290694	0.95713	0.153748	0.165771	0.148537	0.682563	0.153697	0.0303486	0.926265	GO:0007155 GO:0005518 GO:0009405 GO:0019867
468	AC207619.3_FG001	0.457592	0.316663	-0.286378	0.848695	0.393017	0.145464	0.885222	0.46864	0.508165	0.170513	0.827598	0.531468	0.270844	0.670636	-
469	AC207628.4_FG003	0.465979	0.491886	0.0397956	0.946594	0.495099	0.0730639	0.833204	0.488637	0.341114	-0.331403	0.205925	0.343966	-0.296594	0.196508	-
470	AC207628.4_FG005	0.129389	0.0972855	-0.432593	0.808366	0.156327	-0.157428	0.898494	0.364133	0.18072	-0.853931	0.269488	0.191422	-1.00874	0.133877	GO:0006820 GO:0005741 GO:0008308
471	AC207628.4_FG009	4.506	7.00077	0.60492	0.047116	7.92898	0.783474	0.00193631	6.15749	9.06252	0.615192	0.0028039	9.79614	0.772018	7.32281e-05	GO:0004437
472	AC207628.4_FG010	11.2811	10.7733	-0.148629	0.722502	11.5568	-0.056974	0.853857	11.1136	9.21755	-0.208799	0.361848	9.21611	-0.248246	0.214989	GO:0008168 GO:0008152
473	AC207628.4_FG011	11.6309	10.5409	-0.125817	0.549139	10.9111	-0.129501	0.374391	11.1112	10.1316	-0.0446803	0.744244	8.08139	-0.39798	0.00151599	-
474	AC207652.3_FG001	2.71665	3.01824	0.256375	0.52246	3.36506	0.35596	0.191012	2.95126	3.61524	0.262875	0.24724	3.21724	0.183331	0.371128	-
475	AC207656.3_FG002	14.288	16.3871	0.0248044	0.956952	21.0755	0.365498	0.100708	13.0581	11.466	-0.112413	0.593919	13.3912	0.100917	0.579493	GO:0006355 GO:0005634 GO:0003677 GO:0009725
476	AC207722.2_FG009	2.83265	4.77271	0.731866	0.289883	1.64134	-0.829671	0.142932	10.3442	10.4137	0.121834	0.752492	6.04867	-0.616317	0.0558807	GO:0016020 GO:0009765
477	AC207728.2_FG003	0.0245262	0.0375046	0.518901	0.428609	0.032883	0.338338	0.489953	0.0389577	0.0501304	0.594036	0.101694	0.0428512	0.317933	0.323002	-
478	AC207755.3_FG005	4.47736	3.54048	-0.412764	0.325059	4.40852	-0.16115	0.617483	4.8561	3.57465	-0.324973	0.214072	3.16771	-0.593895	0.0148911	GO:0050825 GO:0042309 GO:0050826
479	AC207756.3_FG001	0.718008	1.04984	0.766135	0.431712	0.902745	0.279273	0.723568	1.31941	1.93701	0.659461	0.195007	1.47587	0.552622	0.225445	-
480	AC207767.2_FG001	0.261801	0.301882	0.288575	0.755871	0.228237	-0.110921	0.87474	0.243771	0.28494	0.430046	0.385299	0.280436	0.284673	0.521355	-
481	AC207890.3_FG002	47.1513	47.487	0.0593545	0.826022	45.0972	-0.0157556	0.937315	42.1081	43.9164	0.0769119	0.590112	38.6326	-0.103215	0.404879	-
482	AC208023.3_FG001	26.9733	25.6955	-0.024015	0.893838	23.9102	-0.151709	0.119161	23.3472	20.9162	-0.217704	0.0169056	20.0576	-0.238859	0.00410775	GO:0015450 GO:0016020 GO:0006605
483	AC208031.3_FG002	7.50443	7.62819	0.107001	0.856746	7.35213	0.104245	0.783119	12.5333	12.6984	0.147488	0.578647	7.85977	-0.640746	0.00908162	-
484	AC208031.3_FG005	0.203726	0.34284	0.854093	0.419162	0.311638	0.492755	0.530945	0.322452	0.628822	1.22874	0.0405437	0.614434	1.14253	0.0329134	-
485	AC208082.3_FG008	0.162758	0.213818	0.585123	0.575776	0.246177	0.902147	0.192821	0.180231	0.518469	1.5262	0.00978512	0.341185	0.829965	0.0896593	-
486	AC208110.2_FG001	1.61776	1.43074	-0.186895	0.718514	1.61874	-0.173627	0.608052	1.98962	1.525	-0.238741	0.380884	1.72957	-0.0461142	0.857459	GO:0003700 GO:0043565 GO:0005634 GO:0045449
487	AC208110.2_FG006	3.92063	4.51513	0.165898	0.747359	5.65939	0.505117	0.105267	5.57463	6.15204	0.288207	0.25828	3.55296	-0.466849	0.0494216	-
488	AC208110.2_FG007	18.362	16.7984	-0.238088	0.430146	16.1027	-0.34847	0.101693	18.1396	12.4244	-0.533285	0.00938038	12.307	-0.591778	0.00157501	-
489	AC208113.3_FG009	8.1167	7.92392	-0.166983	0.706676	9.02519	0.0342558	0.91971	9.52421	14.0726	0.662951	0.0070613	17.064	0.893591	0.000152006	-
490	AC208201.3_FG001	18.348	16.2031	-0.275144	0.0809883	16.0167	-0.291082	0.017028	17.6047	12.7053	-0.447781	0.000590555	11.6615	-0.551607	9.59257e-06	GO:0005743 GO:0006810 GO:0005488 GO:0005215
491	AC208201.3_FG002	10.137	13.6686	0.019017	0.970599	13.6864	0.0278213	0.932507	5.49043	6.33055	0.301591	0.222865	9.27789	0.945082	0.000297275	GO:0008287 GO:0005840 GO:0006470 GO:0005634 GO:0003677 GO:0004722 GO:0004185 GO:0003735 GO:0006355 GO:0050825 GO:0042309 GO:0050826 GO:0006508 GO:0006412 GO:0004879
492	AC208201.3_FG003	62.2016	54.2797	-0.24036	0.343006	53.917	-0.22521	0.226217	59.3731	50.5758	-0.194102	0.230366	39.2925	-0.6001	0.000463055	-
493	AC208204.3_FG006	18.1622	23.2691	0.347256	0.318451	28.8561	0.748675	0.00607115	47.0757	83.8884	0.803703	0.000404628	103.059	1.10407	1.34188e-06	-
494	AC208212.3_FG001	0.260457	0.199042	-0.375421	0.88139	0.107025	-0.948767	0.515142	0.152124	0.656786	1.84798	0.101759	1.8517	3.62804	0.00100929	-
495	AC208327.4_FG002	0.192059	0.258255	0.293264	0.809863	0.222463	0.387507	0.613026	0.207071	0.384089	0.7902	0.16579	0.334418	0.53231	0.30457	-
496	AC208327.4_FG003	4.97523	4.88811	-0.0332541	0.915633	4.60804	-0.0987789	0.566517	5.03434	4.93829	0.026874	0.866237	4.71167	-0.0638645	0.622369	-
497	AC208327.4_FG006	10.2786	12.7071	0.263782	0.142696	13.4791	0.368122	0.0112578	14.4813	17.8164	0.355897	0.0041822	22.1016	0.637136	3.62028e-06	GO:0008375 GO:0016020
498	AC208337.2_FG003	0.32906	0.362822	0.4433	0.511941	0.298869	0.0567205	0.923286	0.387414	0.555688	0.59167	0.111836	0.458944	0.349421	0.295276	GO:0003735 GO:0006412 GO:0005840
499	AC208341.4_FG005	31.8925	29.4772	-0.230674	0.399749	30.4803	-0.189038	0.333855	34.4461	29.5915	-0.185742	0.260961	34.1822	0.0289682	0.854195	-
500	AC208341.4_FG006	0.194318	0.257938	0.488529	0.557381	0.22546	0.472971	0.439129	0.288445	0.447856	0.940846	0.0385753	0.299746	0.240428	0.552141	-
501	AC208341.4_FG008	0.997214	1.06391	-0.0356094	0.966206	1.27499	0.319597	0.458598	1.11357	1.26782	0.349929	0.322445	1.92617	0.821077	0.00895393	-
502	AC208346.3_FG004	8.92272	9.29065	-0.0276065	0.931185	9.87709	0.0215119	0.914064	9.47386	9.83359	0.131623	0.336788	10.3368	0.170909	0.152641	GO:0006887 GO:0000145
503	AC208434.3_FG001	0.69427	0.599997	0.0277578	0.979058	0.698339	0.0531019	0.936653	0.881982	1.03287	0.371106	0.386965	0.926546	0.313061	0.409883	GO:0008270 GO:0003676
504	AC208436.3_FG007	0.643907	0.760924	0.35128	0.485248	0.796242	0.27413	0.448042	0.779398	1.0713	0.609964	0.0363418	0.798527	0.264665	0.301883	GO:0003723
505	AC208440.3_FG003	3.63613	3.66423	0.0218992	0.957664	3.9859	0.0871866	0.692101	3.99036	4.67499	0.354997	0.0384	4.8703	0.402881	0.0093599	GO:0005488
506	AC208559.3_FG003	0.40619	0.553117	0.398341	0.674323	0.473162	0.32165	0.629058	0.316209	0.391528	0.379834	0.503086	0.36313	0.284143	0.57556	-
507	AC208571.4_FG001	0.25649	0.327579	0.468017	0.425901	0.361274	0.530776	0.193589	0.3679	0.495334	0.63384	0.0562721	0.567767	0.800838	0.00727575	-
508	AC208724.3_FG001	1.70704	1.85806	0.0435034	0.941673	1.92066	0.12879	0.694048	1.52039	1.82943	0.349153	0.171569	1.65585	0.197618	0.393812	-
509	AC208826.3_FG004	2.92863	2.57147	-0.388082	0.57883	3.44076	0.159303	0.756484	3.97635	2.7909	-0.22469	0.580132	3.37202	-0.108446	0.756267	-
510	AC208897.3_FG003	0.521051	0.451167	-0.330481	0.597007	0.451828	-0.486868	0.244663	0.616674	0.513127	-0.0639521	0.872624	0.365722	-0.707208	0.0309026	-
511	AC208897.3_FG004	19.8403	22.0701	0.0226936	0.953585	24.3272	0.183993	0.343459	16.9659	16.5572	0.0151663	0.939667	18.6689	0.13674	0.369784	GO:0022891 GO:0016021 GO:0055085
512	AC209050.3_FG003	1.78419	4.81607	0.728313	0.308419	5.90531	1.17898	0.0305824	0.457721	0.487038	0.0126417	0.987227	0.770755	1.01456	0.0680292	GO:0003700 GO:0043565 GO:0005634 GO:0045449
513	AC209080.3_FG004	0.843126	1.0991	0.261033	0.586745	1.07422	0.254982	0.442581	0.957796	1.06088	0.15755	0.579234	1.67291	0.835269	0.00139471	-
514	AC209206.3_FG011	4.31205	4.09863	-0.115849	0.665451	3.83091	-0.163875	0.353226	4.6711	4.73009	0.139862	0.34122	3.86111	-0.191536	0.140971	GO:0003676
515	AC209208.3_FG001	5.3361	5.3877	-0.00940926	0.975256	5.90713	0.0779208	0.635117	5.58159	5.6852	0.0852623	0.531661	5.21727	-0.0446381	0.718287	GO:0004674 GO:0006468 GO:0004713 GO:0005524
516	AC209208.3_FG002	173.927	152.951	-0.00683251	0.974001	148.166	-0.109009	0.315997	161.799	183.599	-0.0142227	0.894577	197.119	0.140064	0.094217	GO:0005215 GO:0016021 GO:0006810
517	AC209208.3_FG003	0.710318	1.00929	0.270011	0.72627	0.99623	0.214549	0.68039	0.749821	0.944786	0.33553	0.413207	1.42819	1.02982	0.00597328	GO:0006508 GO:0043086 GO:0042802 GO:0004252
518	AC209208.3_FG005	10.6544	11.4923	0.05764	0.753546	11.4573	0.0430288	0.733002	11.5428	10.7838	-0.0591166	0.556716	10.6635	-0.0921423	0.282038	GO:0007160 GO:0005856
519	AC209213.4_FG002	0.428426	0.295355	-1.08285	0.150974	0.32438	-0.793555	0.149769	0.289788	0.313432	0.375858	0.463296	0.377238	0.498968	0.257236	-
520	AC209242.3_FG003	5.386	6.52964	0.226934	0.267351	5.88127	0.0933247	0.56265	6.19622	5.74909	-0.0805896	0.546799	5.96513	-0.0461181	0.700099	GO:0006508 GO:0004197
521	AC209257.4_FG003	2.68847	3.37629	0.293382	0.54321	3.56477	0.377557	0.24517	3.57114	2.36325	-0.50855	0.0718695	3.05689	-0.23866	0.32392	GO:0045454 GO:0015035 GO:0009055
522	AC209257.4_FG008	36.222	37.0618	-0.169398	0.577089	36.3604	-0.265232	0.194325	32.7766	22.2188	-0.481863	0.0149547	21.1617	-0.509298	0.00464392	-
523	AC209374.4_FG002	6.82468	7.33619	0.0355322	0.9336	8.222	0.206483	0.330052	8.46713	7.38481	-0.175578	0.32639	8.12951	-0.062706	0.704188	GO:0016114 GO:0008685
524	AC209460.3_FG002	7.23871	7.4464	0.120382	0.794072	7.85484	0.21078	0.450678	7.86389	9.45201	0.26486	0.235328	9.59631	0.2842	0.150728	GO:0016021 GO:0006810 GO:0042626 GO:0005524
525	AC209626.2_FG013	2.43741	2.91539	0.207092	0.663719	2.78888	0.136903	0.686699	2.46147	3.46052	0.596528	0.0265861	3.30081	0.45899	0.047977	GO:0033014 GO:0004852
526	AC209636.2_FG003	4.50401	4.39848	-0.320164	0.656521	4.08409	-0.244994	0.619796	10.2099	6.31582	-0.51943	0.143322	4.22563	-1.25173	0.000788792	GO:0004982 GO:0016021 GO:0007186 GO:0008152 GO:0016787
527	AC209664.3_FG002	15.4886	15.6547	-0.0165991	0.950531	15.9596	-0.0595599	0.681517	14.8461	12.2358	-0.261648	0.0296411	10.5091	-0.46621	0.000214983	GO:0016757
528	AC209705.3_FG004	12.8227	15.2644	0.203988	0.408742	15.3637	0.175547	0.324213	14.0359	14.9297	0.17211	0.251568	12.524	-0.0670393	0.63293	-
529	AC209718.1_FG009	1.49555	1.44174	-0.147358	0.82893	1.65835	0.0226305	0.964856	1.21317	0.752373	-0.443056	0.225749	0.857573	-0.461037	0.150728	-
530	AC209739.3_FG003	0.219659	0.349527	0.259121	0.836049	0.508251	0.973787	0.140482	0.488318	0.645653	0.623473	0.230549	0.997267	1.51645	0.00223258	-
531	AC209768.3_FG016	5.47783	4.74401	-0.0749639	0.948477	5.42608	0.0872928	0.901408	6.20401	2.95585	-1.21911	0.0218575	3.3848	-0.971996	0.0309737	GO:0050661 GO:0050660 GO:0004499 GO:0009055
532	AC209784.3_FG007	3.09092	6.15357	0.997544	0.259429	6.99506	1.14979	0.06589	10.9298	37.6139	1.79102	0.000708999	67.5241	2.79452	8.38166e-07	GO:0005524
533	AC209819.3_FG005	42.734	33.5263	-0.401342	0.105704	29.783	-0.593651	0.00488211	29.9159	15.7062	-0.937831	0.000120958	7.67446	-1.92902	2.1574e-08	GO:0046983 GO:0008171 GO:0006468 GO:0005524 GO:0004672
534	AC209819.3_FG009	2.48394	1.33873	-1.2416	0.0653819	1.6795	-0.820384	0.0815874	2.2507	1.20457	-0.802702	0.0594865	1.60266	-0.449554	0.215342	GO:0045449 GO:0008270 GO:0003677
535	AC209819.3_FG012	2.19159	2.4818	0.0996241	0.807729	2.16818	-0.120933	0.639622	1.99017	2.02973	0.126322	0.560676	1.96167	0.0367045	0.856218	GO:0015031 GO:0005525 GO:0007264 GO:0005622
536	AC209835.4_FG004	0.293611	0.28774	0.0410249	0.961243	0.242976	-0.0475646	0.926644	0.28392	0.355713	0.30824	0.366133	0.319869	0.179959	0.559166	-
537	AC209845.4_FG010	0.621711	1.09865	0.511593	0.549139	1.68988	1.06196	0.0596521	0.680546	0.549693	-0.318054	0.545808	1.16108	0.834632	0.0588796	GO:0003677
538	AC209858.4_FG002	8.32333	9.02529	0.136004	0.655428	8.31389	0.0329228	0.893768	11.0273	10.6416	-0.0333247	0.860481	8.49643	-0.311386	0.0403447	GO:0032040 GO:0006364
539	AC209858.4_FG004	6.02801	7.47586	0.150475	0.750054	8.89991	0.348753	0.217437	7.10868	7.18987	0.0693322	0.798975	9.70172	0.521718	0.0173867	GO:0008080 GO:0008152
540	AC209877.3_FG002	0.729671	0.826777	0.213287	0.779422	0.845774	0.205351	0.67997	0.990698	1.34739	0.588223	0.101711	0.910336	0.159304	0.638189	GO:0016021 GO:0007186 GO:0001619
541	AC209898.2_FG004	7.38106	7.10238	-0.16659	0.500724	7.12485	-0.127079	0.468056	9.09059	10.1298	0.261304	0.0604191	11.4257	0.364501	0.00482936	-
542	AC209946.4_FG001	0.024898	0.0331614	0.29816	0.837907	0.0300041	0.106644	0.917887	0.0193066	0.047932	1.60087	0.0343311	0.074571	2.55921	0.000521705	-
543	AC209987.4_FG002	0.23683	0.253892	-0.0490371	0.97063	0.213111	-0.345821	0.624077	0.254591	0.280034	-0.0611593	0.92408	0.367881	0.412407	0.397094	GO:0004497 GO:0020037 GO:0009055
544	AC210003.2_FG004	19.0472	18.3482	-0.189684	0.460678	18.3126	-0.222974	0.214942	16.7725	14.6091	-0.0932784	0.577207	13.4306	-0.258438	0.0721843	GO:0004601 GO:0006979 GO:0020037 GO:0009055
545	AC210013.4_FG002	11.2862	10.0608	-0.243452	0.510201	10.3696	-0.178877	0.498579	12.114	10.5879	-0.145326	0.514628	9.38823	-0.391782	0.044442	GO:0005507 GO:0009055
546	AC210013.4_FG003	0.691844	0.874076	0.299236	0.602733	0.966469	0.514947	0.170974	0.6499	0.965611	0.56396	0.0811537	1.22466	0.874656	0.00422354	GO:0008168 GO:0006694
547	AC210013.4_FG005	2.11436	2.70708	0.103735	0.873509	2.01311	-0.369745	0.311117	3.48457	2.38866	-0.464625	0.112581	2.93902	-0.0968277	0.719475	GO:0004811 GO:0008033 GO:0005524
548	AC210013.4_FG006	1.70462	1.44182	-0.423232	0.489625	1.10915	-0.641974	0.130998	4.48054	2.79974	-0.493177	0.114176	1.17749	-1.88575	7.9626e-06	GO:0005488 GO:0008152 GO:0016491
549	AC210013.4_FG008	1.3651	1.88331	0.603001	0.235841	1.98554	0.646159	0.0877067	2.12667	3.55959	0.852478	0.00750175	2.84894	0.565964	0.0296965	GO:0005643 GO:0016973
550	AC210013.4_FG009	2.52475	2.08413	-0.340613	0.334753	2.29808	-0.253374	0.324411	2.63046	2.62337	0.0684337	0.774685	2.78053	0.142225	0.458659	GO:0008270 GO:0050825 GO:0042309 GO:0005515 GO:0050826
551	AC210013.4_FG011	8.61894	8.90943	-0.0415725	0.858667	9.2279	0.0337227	0.820783	9.20302	9.25109	0.0893838	0.420389	9.93093	0.129883	0.174253	GO:0003824
552	AC210013.4_FG012	2.72177	4.01544	0.564719	0.444426	3.99029	0.40106	0.452991	3.5401	3.53755	0.175962	0.705136	4.3311	0.491067	0.189931	GO:0016021
553	AC210013.4_FG013	0.612758	0.602172	-0.0856571	0.876354	0.873684	0.37232	0.200552	0.770734	0.9468	0.503188	0.0424859	1.44456	1.12371	3.42981e-05	-
554	AC210013.4_FG014	4.78557	4.50731	-0.180099	0.458691	4.42112	-0.189225	0.267697	5.04869	3.9993	-0.29437	0.0482719	4.11669	-0.228741	0.0778953	GO:0004674 GO:0006468 GO:0004713 GO:0005524 GO:0005509
555	AC210013.4_FG016	8.59264	8.05109	-0.128602	0.666922	8.26684	-0.154958	0.433563	8.3207	7.09521	-0.240108	0.147741	8.88677	0.161579	0.266891	-
556	AC210013.4_FG018	1.36985	3.74698	1.13369	0.190281	3.88182	1.24712	0.0508568	4.01277	7.42309	1.00874	0.0269728	11.5937	1.64768	0.000265105	-
557	AC210013.4_FG019	115.697	104.707	-0.0684402	0.749798	98.0256	-0.184455	0.163696	96.4529	79.8443	-0.364383	0.00560295	75.9832	-0.400448	0.000855627	GO:0003735 GO:0015935 GO:0006412 GO:0003723
558	AC210023.3_FG014	2.76382	2.87888	0.0410399	0.929648	2.76226	-0.0504267	0.85695	2.96563	3.13346	0.242106	0.219302	3.38056	0.32886	0.0599566	GO:0005247 GO:0006821 GO:0016020
559	AC210023.3_FG015	3.90411	4.85893	0.2541	0.653047	4.90405	0.241895	0.531239	3.72193	4.76594	0.545842	0.0851376	6.70902	0.841576	0.00415462	-
560	AC210158.3_FG004	0.595558	0.838472	0.374315	0.645882	0.66893	0.0614234	0.928396	0.794095	0.574365	-0.413621	0.382876	0.729129	-0.170025	0.683724	-
561	AC210163.3_FG005	1.04723	1.66463	0.47925	0.628619	2.59769	1.09078	0.0873916	0.728658	0.590272	-0.74328	0.223633	0.523722	-0.471563	0.404266	-
562	AC210173.4_FG002	2.10958	2.83074	0.491146	0.457498	2.88018	0.588656	0.191407	3.25194	5.55777	0.731624	0.0364083	4.5832	0.708867	0.0218903	GO:0005634 GO:0016570 GO:0006352 GO:0003677
563	AC210173.4_FG005	16.1097	12.6666	-0.471095	0.101814	13.2204	-0.357407	0.0904423	18.156	13.1368	-0.366831	0.0478692	11.9233	-0.600553	0.00106524	GO:0004497 GO:0020037 GO:0009055
564	AC210193.4_FG002	17.7939	16.1428	-0.242262	0.68558	19.5275	0.00211427	0.996301	14.0795	8.27112	-0.761179	0.0384202	6.31413	-1.10715	0.00242065	-
565	AC210199.4_FG003	4.11435	5.1553	0.342071	0.422599	5.50919	0.44608	0.134683	5.62983	6.55819	0.285852	0.241161	5.65009	0.0370348	0.876999	-
566	AC210204.3_FG002	34.8269	39.3123	-0.00497776	0.992033	43.9405	0.181961	0.439218	33.9591	29.6573	-0.144561	0.485241	34.5186	0.0495473	0.794999	GO:0051260 GO:0016021 GO:0007186
567	AC210280.4_FG002	0.0510725	0.0629176	0.240738	0.700243	0.0553278	0.0729804	0.879632	0.0664771	0.0785435	0.34419	0.281654	0.0730484	0.239166	0.403691	-
568	AC210303.3_FG001	4.06911	5.04673	0.348585	0.520069	4.94237	0.350294	0.355369	5.62933	6.7393	0.337233	0.255739	4.78356	-0.207106	0.44383	-
569	AC210314.3_FG006	7.11483	7.62096	0.100744	0.576724	7.4002	0.10676	0.389437	9.72425	10.0131	0.0441611	0.676477	10.1132	0.0255122	0.782484	-
570	AC210517.3_FG003	45.3941	41.836	-0.163295	0.463717	42.2223	-0.171622	0.273466	39.8724	31.9163	-0.334302	0.0215182	30.1613	-0.43301	0.00170102	-
571	AC210529.3_FG004	6.27693	7.62113	0.196986	0.582431	8.30035	0.382141	0.111307	6.4851	6.62607	0.197647	0.350198	7.60203	0.191594	0.294171	-
572	AC210595.3_FG004	5.31792	5.29353	-0.00629392	0.986209	5.9689	0.142343	0.427824	5.49851	5.51568	0.0723504	0.649191	5.3463	-0.0309068	0.828552	-
573	AC210598.3_FG003	1.21622	1.55692	0.301494	0.574063	1.5367	0.167671	0.670115	1.41192	2.04916	0.804069	0.0122984	2.9961	1.3462	4.36681e-05	GO:0046872 GO:0046938 GO:0010038 GO:0016756
574	AC210616.4_FG003	0.744693	0.444449	-0.812103	0.237476	0.595896	-0.261828	0.623077	0.554518	0.464847	-0.374687	0.405504	0.50653	-0.521564	0.184088	GO:0022891 GO:0016021 GO:0055085
575	AC210669.3_FG001	25.1424	34.187	-0.0961524	0.903078	26.8464	-0.312441	0.481999	12.4881	7.13364	-0.796326	0.0688231	5.6309	-1.03722	0.0166341	GO:0005618 GO:0048046 GO:0016762 GO:0006073 GO:0004553
576	AC210727.4_FG002	0.332176	0.523428	0.808208	0.266728	0.262121	-0.249691	0.686431	0.384881	0.442107	0.1249	0.805667	0.294111	-0.265097	0.538597	GO:0016021 GO:0004997 GO:0007186
577	AC210731.3_FG002	12.477	2.76056	-2.69329	0.0245899	0.94883	-4.09249	0.00121578	9.3158	1.40963	-2.76503	0.00423115	0.466017	-5.27751	2.40423e-05	-
578	AC210816.3_FG006	16.2498	16.325	-0.0963973	0.889372	16.7251	-0.117036	0.785229	15.3691	16.6094	0.180506	0.594945	16.4509	0.153967	0.604796	-
579	AC210848.3_FG004	0.254592	0.399711	0.856789	0.339318	0.462512	0.987881	0.127588	0.43544	0.865005	0.941684	0.0460117	0.655528	0.752739	0.0699595	-
580	AC210892.4_FG006	5.18863	9.01567	0.518186	0.415651	6.92621	0.0885202	0.87107	6.94026	4.4348	-0.606102	0.120328	5.96501	-0.0900758	0.807085	-
581	AC210961.3_FG005	0.0912242	0.0956343	-0.00644894	0.996082	0.103917	0.0632126	0.950053	0.0930179	0.107724	0.335836	0.635196	0.094628	0.203473	0.75007	-
582	AC211164.5_FG003	16.372	17.8277	0.0883475	0.632736	17.7374	0.0995157	0.425897	17.85	18.6279	0.0768575	0.466387	22.31	0.333868	0.0010706	-
583	AC211164.5_FG004	7.54971	6.74441	-0.230572	0.353399	6.1919	-0.351664	0.0566546	5.96146	3.91482	-0.688413	0.000952891	3.36537	-0.885742	1.45061e-05	GO:0004601 GO:0006979 GO:0020037 GO:0009055
584	AC211175.3_FG005	20.6489	21.0297	-0.0985659	0.576787	21.9544	-0.0483175	0.717505	17.584	15.2543	-0.119204	0.263103	14.3136	-0.233831	0.0179493	GO:0004674 GO:0006468 GO:0004713 GO:0005524
585	AC211190.4_FG004	0.811344	1.10047	0.456114	0.409177	1.10739	0.505276	0.19449	0.926083	1.25781	0.569394	0.0811216	1.46232	0.679512	0.0197894	GO:0008270 GO:0005515
586	AC211192.3_FG003	0.132357	0.100958	-0.199447	0.915553	0.140163	0.0646901	0.957816	0.201239	0.46089	1.41934	0.0555266	0.497324	1.90277	0.00597096	GO:0006259 GO:0008094 GO:0005524 GO:0003677
587	AC211276.4_FG008	52.8872	53.7125	-0.013989	0.952345	49.0447	-0.179023	0.118131	51.7584	51.3741	0.00290951	0.981296	50.8339	0.00402753	0.968212	GO:0003735 GO:0006412 GO:0005840
588	AC211327.4_FG005	11.4825	8.98795	-0.320622	0.505949	9.95382	-0.189356	0.585779	11.7108	15.1887	0.538031	0.0495251	16.5726	0.63005	0.0106829	GO:0016021 GO:0007186 GO:0045028
589	AC211349.4_FG001	0.656028	0.775118	0.210871	0.614946	0.841307	0.282343	0.309353	0.797674	0.903453	0.298069	0.192387	0.670814	-0.145277	0.491885	GO:0005737 GO:0004826 GO:0000049 GO:0008033 GO:0006432 GO:0000287 GO:0005524
590	AC211357.4_FG002	20.9755	18.9681	-0.0683749	0.945563	21.1381	-0.127343	0.821987	26.8242	10.2454	-1.35118	0.00619433	12.1606	-1.12011	0.00623961	GO:0050825 GO:0042309 GO:0050826
591	AC211357.4_FG004	4.20893	5.02006	0.161679	0.512494	5.25118	0.317123	0.0638428	4.55039	5.35777	0.317007	0.0317234	4.93026	0.156656	0.21625	-
592	AC211390.3_FG001	4.8238	5.37444	0.15398	0.614459	5.39147	0.17801	0.388994	6.02415	6.29484	0.0483076	0.795167	5.18951	-0.162834	0.27511	-
593	AC211394.4_FG004	28.3383	25.8652	-0.0762801	0.629449	25.6588	-0.110527	0.293386	27.4205	27.4739	-0.0328189	0.742654	29.6362	0.100255	0.215604	GO:0046872 GO:0003993
594	AC211401.4_FG003	22.3013	26.431	0.242742	0.208302	28.7399	0.363666	0.0171289	28.8913	28.6493	-0.0426121	0.745964	27.553	-0.0224554	0.844502	-
595	AC211474.3_FG006	5.14152	5.1731	-0.0427214	0.844901	4.91886	-0.0844302	0.510022	5.46483	4.55444	-0.246501	0.0247675	3.25218	-0.789298	4.96046e-07	GO:0003824 GO:0005488 GO:0008152
596	AC211532.3_FG001	0.516972	0.579305	0.158191	0.891644	0.596187	0.264165	0.697509	0.537637	1.3367	1.48275	0.00666859	1.4658	1.60525	0.00101638	-
597	AC211588.3_FG002	0.630959	0.961554	0.583234	0.472285	0.783022	0.446057	0.452007	1.40728	2.01096	0.37522	0.36573	1.69283	0.210931	0.57316	-
598	AC211651.4_FG001	0.2325	0.232896	0.0433683	0.965355	0.261385	0.175131	0.753137	0.292238	0.238885	-0.162518	0.71745	0.20217	-0.275464	0.456826	GO:0005524
599	AC211652.4_FG002	1.31232	1.23912	-0.222751	0.520069	1.31915	-0.0948569	0.718861	1.47834	1.27479	-0.120239	0.56625	1.15624	-0.288238	0.107331	-
600	AC211705.3_FG001	0.514063	0.850369	1.16386	0.260035	0.768181	0.771557	0.312124	1.32235	3.21762	1.36721	0.0119829	2.87176	1.26493	0.00711134	-
601	AC211737.3_FG012	4.07219	4.29392	0.17645	0.731715	3.6486	0.0620143	0.87555	4.45436	5.27323	0.251763	0.350585	3.93973	-0.15218	0.534949	GO:0006508 GO:0004252
602	AC211892.4_FG002	7.01985	7.7436	0.0508316	0.871002	8.06288	0.109364	0.546185	7.70157	8.7473	0.291098	0.0478979	8.10708	0.155383	0.225835	-
603	AC212023.4_FG004	6.69017	7.346	0.106945	0.876191	7.94681	0.212044	0.592063	14.8686	11.0361	-0.323417	0.261924	10.2193	-0.474011	0.0633203	GO:0004857 GO:0030599
604	AC212035.3_FG008	0.191607	0.151709	-0.426195	0.724658	0.14443	-0.684394	0.354713	0.221025	0.309299	0.760523	0.197245	0.324127	0.730938	0.16333	-
605	AC212068.4_FG005	22.3863	22.5539	0.0249213	0.913306	21.9806	-0.0302207	0.827805	23.9371	25.4072	0.0609063	0.565435	26.4806	0.141338	0.116532	-
606	AC212112.4_FG002	10.4221	10.6877	-0.00259241	0.992093	10.9075	0.0485707	0.721569	10.5182	9.54025	-0.101095	0.34522	8.71853	-0.237261	0.0159322	GO:0006508 GO:0005515 GO:0004252
607	AC212186.3_FG011	0.593785	0.719205	-0.0744681	0.964648	0.533932	-0.108853	0.913419	1.17327	2.02685	0.745955	0.198872	2.9155	1.45214	0.00544737	-
608	AC212219.3_FG005	1.32249	1.53307	-0.00979028	0.993035	2.58472	0.773981	0.156286	2.05018	1.16741	-0.592557	0.221113	1.39708	-0.477503	0.259942	GO:0005506 GO:0016491
609	AC212227.3_FG006	0.418252	0.322683	-0.286147	0.826473	0.322847	-0.153875	0.8638	0.506946	0.278251	-1.08135	0.0918482	0.143628	-2.40005	0.0010581	GO:0005634 GO:0003723 GO:0006364
610	AC212332.2_FG003	0.333277	0.329223	-0.0612071	0.936023	0.396297	0.20518	0.612643	0.374453	0.379651	0.222142	0.502356	0.378274	0.325982	0.245737	-
611	AC212353.4_FG004	17.5854	17.1552	-0.0747957	0.780831	15.29	-0.286458	0.0795746	17.9883	16.0816	-0.109686	0.43737	15.0038	-0.225418	0.0690554	GO:0008270 GO:0005515
612	AC212565.3_FG001	134.49	121.18	-0.0941942	0.598706	107.805	-0.283131	0.0256786	114.18	87.7271	-0.516214	0.000299264	71.0397	-0.750339	8.57595e-07	GO:0006334 GO:0003677 GO:0016986 GO:0006352 GO:0000786 GO:0005634
613	AC212570.3_FG006	21.5547	21.7893	-0.0887252	0.734858	18.5319	-0.344474	0.041221	23.4119	18.229	-0.257262	0.070033	15.0825	-0.514953	0.000504245	-
614	AC212575.3_FG002	0.197633	0.262309	1.04501	0.50481	0.4234	1.52989	0.139048	0.241547	0.622561	1.43379	0.0849334	0.675861	1.51526	0.0395894	-
615	AC212684.3_FG012	2.78899	2.56271	-0.251046	0.591981	2.9996	-0.0529302	0.88989	2.26112	2.01886	0.00616427	0.986351	2.47251	0.186732	0.452446	-
616	AC212728.3_FG001	2.94759	2.9729	-0.222899	0.670339	3.33263	-0.0240216	0.955895	3.04387	2.29161	-0.231848	0.439975	3.46932	0.295265	0.237744	GO:0005576 GO:0004867
617	AC212754.3_FG004	1.43535	1.62586	-0.15663	0.879286	1.31528	-0.271309	0.665484	1.71543	1.1786	-0.494951	0.318689	1.63719	-0.141659	0.755195	-
618	AC212827.3_FG005	1.04656	1.30213	0.255138	0.634567	1.05798	-0.105463	0.797311	1.22621	1.27042	0.0847779	0.797371	1.11414	-0.113627	0.683139	-
619	AC212835.3_FG001	0.961882	0.883866	-0.132341	0.868556	1.20216	0.409222	0.352401	0.742915	0.761841	0.186006	0.661684	0.849038	0.189289	0.593121	-
620	AC212835.3_FG002	22.8714	19.809	-0.333399	0.499152	23.9682	0.00265014	0.994573	32.8793	27.3498	-0.204671	0.463079	17.0383	-0.973647	0.000759248	GO:0005507 GO:0009055
621	AC212835.3_FG007	40.7707	40.9927	0.0461398	0.760955	40.9281	0.0376631	0.716629	36.2946	37.9156	0.0255498	0.776827	37.0844	0.00902631	0.910727	-
622	AC212835.3_FG008	0.378238	0.539656	0.254382	0.821037	0.54377	0.222205	0.758184	0.482375	0.805878	0.854329	0.100146	1.15687	1.32501	0.00619544	GO:0006468 GO:0005840 GO:0003735 GO:0004674 GO:0050825 GO:0004713 GO:0042309 GO:0050826 GO:0006412 GO:0005524
623	AC212859.3_FG007	5.66165	6.711	0.148452	0.645244	7.07441	0.209975	0.323346	6.97429	9.30467	0.573534	0.00469657	11.4694	0.877789	2.63466e-05	GO:0005488
624	AC212859.3_FG008	2.24525	2.47918	0.0216814	0.974411	2.82854	0.190827	0.596196	3.4496	3.40799	0.00193856	0.995692	3.07703	-0.179785	0.467444	GO:0045449 GO:0003677
625	AC212898.2_FG006	0.369139	0.454392	0.46573	0.534192	0.513952	0.804326	0.107575	0.437372	0.656153	0.497532	0.21772	0.697542	0.592171	0.0968136	-
626	AC213050.3_FG001	2.01366	2.0563	-0.0771622	0.892453	2.34847	0.103574	0.765483	2.09794	2.20867	0.224471	0.398065	2.03817	0.00165591	0.995226	GO:0008380
627	AC213050.3_FG002	0.761731	0.707269	-0.257841	0.842759	0.747093	-0.212587	0.792345	0.965518	0.724191	-0.576402	0.333815	1.92322	0.800414	0.109665	-
628	AC213099.3_FG001	6.49482	7.43356	0.0812778	0.849044	7.90017	0.159306	0.51675	8.44297	7.15009	-0.0726456	0.738397	8.13296	0.0956012	0.591307	-
629	AC213099.3_FG002	5.33063	5.59247	-0.057329	0.845304	6.4987	0.187579	0.245396	5.28122	4.83702	-0.0629591	0.679885	5.75575	0.171886	0.164015	-
630	AC213463.3_FG002	2.89482	3.34698	0.107379	0.716198	3.49941	0.25073	0.167051	3.57114	3.97517	0.193547	0.198374	4.29072	0.271475	0.043558	-
631	AC213463.3_FG007	4.25318	5.0684	0.200286	0.500724	5.73532	0.299074	0.132329	5.73878	6.20934	0.126469	0.45436	7.37361	0.405121	0.00810282	GO:0050825 GO:0042309 GO:0050826
632	AC213463.3_FG009	0.0738506	0.116989	0.576021	0.52606	0.174277	1.13506	0.060393	0.161249	0.171054	0.423317	0.383166	0.201143	0.538474	0.189067	GO:0006334 GO:0003677 GO:0000786
633	AC213521.3_FG005	8.66225	10.2872	0.024461	0.945306	10.7829	0.0879974	0.641286	6.37836	6.55678	0.141057	0.385629	8.26707	0.468162	0.00256471	GO:0005737 GO:0050661 GO:0033014 GO:0008883 GO:0004764
634	AC213600.3_FG002	0.302833	0.609223	1.17486	0.104803	0.722561	1.36931	0.0167111	0.512612	1.04772	1.08481	0.012692	0.911471	0.793184	0.0302645	GO:0005515
635	AC213612.3_FG002	0.652616	0.804594	0.433112	0.464016	0.786299	0.37113	0.381099	0.851787	1.15298	0.608326	0.06938	1.11466	0.520793	0.0748417	-
636	AC213621.5_FG002	0.12142	0.130634	0.153254	0.835116	0.149579	0.270739	0.527841	0.142276	0.192355	0.535017	0.109415	0.237377	0.888912	0.00460771	-
637	AC213621.5_FG004	7.73545	5.47884	-0.660231	0.179345	5.27906	-0.730726	0.0503834	7.49511	3.52878	-1.01997	0.00596523	2.63062	-1.46215	0.000117413	-
638	AC213654.3_FG001	45.5271	48.7404	0.135873	0.399898	49.1393	0.144382	0.205348	60.7372	77.0657	0.288267	0.00614513	87.1913	0.47415	1.98905e-05	GO:0008270 GO:0005515
639	AC213654.3_FG003	4.80195	7.9241	0.422451	0.648546	11.1585	0.734382	0.205041	4.20614	7.06363	0.955751	0.0710369	11.238	1.65911	0.00135418	-
640	AC213654.3_FG004	0.0761322	1.30355	3.42631	0.202701	1.84413	3.59666	0.0638765	0.155065	1.13597	2.711	0.0950973	2.95618	4.85837	0.00279208	-
641	AC213654.3_FG005	1.49275	1.70596	0.102217	0.826862	1.64022	0.0882585	0.770975	1.77679	2.17363	0.352817	0.105832	2.56827	0.50187	0.0122113	-
642	AC213654.3_FG006	0.176619	0.23119	0.383243	0.748826	0.271134	0.446373	0.559646	0.28893	0.443059	0.60411	0.292987	0.351961	0.564599	0.268684	-
643	AC213693.3_FG003	0.750665	2.28343	1.12624	0.526739	1.98049	0.799282	0.522759	1.25458	3.24191	1.53642	0.0957275	8.44257	3.09266	0.000535838	GO:0003872 GO:0005945 GO:0006096
644	AC213857.4_FG003	2.6592	1.79502	-0.659127	0.558601	2.12724	-0.46531	0.55695	1.66109	2.00308	0.641903	0.352402	2.9226	1.38956	0.0244449	GO:0005509
645	AC213884.3_FG001	21.8348	21.3691	-0.0609108	0.658101	20.0709	-0.138738	0.119991	23.1644	22.0947	-0.0576305	0.468104	22.7144	-0.0193973	0.793665	GO:0046907
646	AC213884.3_FG002	0.71546	0.792117	-0.208349	0.820565	1.01202	0.332494	0.554721	0.965754	0.801837	0.0642073	0.901964	0.528576	-0.79133	0.0593361	GO:0003677
647	AC214040.3_FG009	0.286863	0.440207	0.504108	0.552727	0.721964	1.04116	0.0625672	0.366527	0.461723	0.454698	0.342114	0.715259	1.18356	0.00691151	GO:0006468 GO:0005840 GO:0003735 GO:0004674 GO:0005529 GO:0004713 GO:0006412 GO:0005524
648	AC214119.3_FG009	4.24188	4.22696	-0.0546763	0.918952	3.83914	-0.155665	0.596898	4.49893	4.79	0.235684	0.310642	4.62262	0.13503	0.517806	-
649	AC214137.3_FG003	1.03965	0.706891	-0.566134	0.547258	0.966727	0.0147712	0.984557	1.1298	1.3887	0.684164	0.173347	1.51786	0.594101	0.167331	-
650	AC214147.3_FG002	0.0514893	0.0796543	0.710387	0.326869	0.0748241	0.592194	0.276998	0.063669	0.102707	0.987748	0.0298189	0.0819628	0.583844	0.132137	-
651	AC214266.3_FG002	2.58151	2.40992	-0.0475638	0.94193	2.4669	-0.0527362	0.895529	2.87747	2.8268	0.157395	0.580751	2.39535	-0.24521	0.314806	GO:0016021 GO:0008643 GO:0005351 GO:0000139
652	AC214350.3_FG007	35.7086	34.6864	-0.03308	0.845304	33.2367	-0.101217	0.289472	33.0809	29.9906	-0.187031	0.0296261	32.3108	-0.0748163	0.314616	GO:0016020 GO:0051537 GO:0008121 GO:0055114 GO:0009055
653	AC214360.3_FG001	1.79846	3.76148	0.0771989	0.967813	6.76829	1.7823	0.0518147	4.38108	5.09187	0.424621	0.56038	4.38586	-0.113006	0.867452	GO:0016829 GO:0000287 GO:0008152
654	AC214448.3_FG007	76.2099	78.1664	0.00447795	0.984534	78.984	0.00510524	0.972797	70.7439	68.5075	-0.064028	0.533653	68.8762	-0.0463727	0.613318	GO:0016021
655	AC214451.3_FG005	0.0367625	0.0426823	0.0720669	0.903374	0.0494117	0.245854	0.444828	0.0428053	0.0660951	0.810324	0.00493253	0.060508	0.694563	0.00439173	GO:0050825 GO:0042309 GO:0050826
656	AC214507.3_FG001	2.61189	2.73727	0.094188	0.879373	2.70142	0.0238189	0.957782	3.23493	4.15581	0.41374	0.133068	3.79006	0.366196	0.135895	-
657	AC214524.3_FG002	0.551829	0.247567	-1.43045	0.190281	0.16238	-1.67596	0.0556053	0.152291	0.0767043	-0.951085	0.26635	0.0445189	-2.19217	0.0115134	GO:0004497 GO:0020037 GO:0009055
658	AC214534.3_FG010	2.57232	3.58239	0.374926	0.409207	4.22857	0.489607	0.121879	2.39936	2.30959	0.0074513	0.983418	4.06937	1.01529	0.000425994	-
659	AC214602.3_FG012	2.00363	3.03278	0.617874	0.3252	3.40632	0.829195	0.0753585	3.05848	5.28542	0.859234	0.0189456	3.14739	0.137963	0.679067	GO:0005515
660	AC214635.3_FG002	19.1525	19.5816	-0.0482923	0.843228	20.6292	0.0215762	0.897552	20.6019	22.8011	0.201185	0.0784585	23.0943	0.172325	0.0874336	-
661	AC214635.3_FG006	5.20726	8.06361	0.39305	0.533824	10.5215	0.736271	0.0835058	3.22897	5.15561	0.752654	0.0586707	4.75846	0.670685	0.0649179	-
662	AC214640.3_FG003	4.63227	5.13945	0.0624457	0.820022	4.71209	-0.0251732	0.899399	4.75706	3.94531	-0.195599	0.157722	3.39906	-0.444981	0.00146809	GO:0003735 GO:0006412 GO:0005840
663	AC214648.3_FG001	0.382641	0.519176	0.281733	0.823639	0.711083	0.452339	0.537849	0.668157	0.533473	-0.0412173	0.952656	1.00483	0.884757	0.0743587	-
664	AC214648.3_FG003	18.7097	18.6227	-0.0585111	0.730661	19.2119	0.00548158	0.969076	21.233	22.5786	0.122848	0.172992	23.8018	0.186024	0.0251161	GO:0016021
665	AC214771.3_FG003	0.230472	0.260045	-0.0288806	0.971518	0.312888	0.199431	0.645534	0.26389	0.191963	-0.325812	0.362908	0.21819	-0.304984	0.329867	-
666	AC214817.3_FG004	29.4704	34.3772	0.225223	0.286817	29.4855	0.00275597	0.988793	29.2035	29.9351	0.00431486	0.97946	32.8257	0.172036	0.155178	GO:0004674 GO:0006468 GO:0005524 GO:0005515 GO:0004713
667	AC215198.3_FG002	1.52238	1.86825	0.26453	0.555656	1.9193	0.18867	0.555741	1.6896	1.31612	-0.291776	0.270086	1.07704	-0.563758	0.0232098	-
668	AC215201.3_FG005	1.06294	1.39806	0.299436	0.390366	1.57642	0.42513	0.085353	1.07946	1.26238	0.319185	0.133417	1.56205	0.639255	0.0020498	GO:0005737 GO:0006457 GO:0005524 GO:0005515
669	AC215201.3_FG008	1.60694	2.06689	0.273728	0.675625	1.83559	0.255485	0.55722	3.20388	3.84273	0.135308	0.679777	5.01545	0.438721	0.0951484	GO:0005634 GO:0045449 GO:0030528
670	AC215244.3_FG002	7.45346	7.35181	0.0283822	0.860612	6.69818	-0.0778894	0.397017	6.93856	6.64879	-0.153826	0.0522899	6.3761	-0.205816	0.00609529	-
671	AC215260.3_FG001	278.255	212.111	-0.333601	0.108643	198.29	-0.466677	0.00674487	230.75	159.543	-0.647898	0.000344101	124.42	-0.968746	7.60043e-07	GO:0020037
672	AC215260.3_FG004	38.6734	42.4266	0.0563167	0.870699	42.9713	0.107296	0.596819	37.9424	42.7945	0.220995	0.172362	51.3914	0.392771	0.00894767	GO:0051252 GO:0008428
673	AC215639.3_FG002	0.63689	0.657816	-0.201133	0.715949	0.988086	0.461633	0.161054	1.14027	1.26409	0.360373	0.164036	0.981034	-0.104753	0.664653	GO:0005506 GO:0016491
674	AC215690.3_FG002	40.6666	41.8642	0.0609209	0.666922	39.6374	-0.000156925	0.998725	39.1331	39.7406	-0.0432928	0.607055	40.0254	-0.0118228	0.88114	GO:0006633 GO:0045300 GO:0046914
675	AC215723.3_FG001	2.10874	2.39128	0.212766	0.781684	2.2814	0.354183	0.466853	2.26973	3.08906	0.607677	0.108715	3.01661	0.485259	0.141725	-
676	AC216010.3_FG001	1.97071	2.14652	0.108471	0.828899	2.2526	0.209615	0.478903	2.28354	2.64047	0.367495	0.118348	2.71142	0.291024	0.15821	GO:0008033 GO:0001522 GO:0009982
677	AC216067.3_FG002	70.8302	65.2628	-0.0120524	0.956851	60.0307	-0.135789	0.220034	56.4711	53.656	-0.239223	0.0195569	49.1504	-0.327101	0.000998245	GO:0033179 GO:0015986 GO:0015078
678	AC216242.3_FG001	1.04288	1.08787	-0.00991712	0.993056	0.692882	-0.444377	0.485526	1.08616	0.931196	-0.153134	0.784771	0.78337	-0.283421	0.538673	-
679	AC216247.3_FG005	0.159704	0.306274	0.868968	0.273553	0.225274	0.449322	0.460609	0.296466	0.349277	0.214074	0.652195	0.323015	0.228339	0.567413	GO:0006457
680	AC216264.3_FG001	0.774859	1.35942	0.729562	0.0784485	1.69193	1.1108	0.00153494	1.51056	2.11118	0.58824	0.0140947	2.63619	0.9056	0.000133838	GO:0006508 GO:0004185
681	AC216353.2_FG005	36.5453	34.6266	-0.0910645	0.749798	31.7513	-0.167268	0.350164	36.7666	31.3983	-0.254283	0.0923617	28.782	-0.385566	0.00723917	GO:0005737 GO:0006796 GO:0000287 GO:0004427
682	AC216731.3_FG001	2.12154	2.7757	0.211034	0.763768	2.66188	0.168703	0.721798	1.93098	1.52432	-0.221008	0.584181	1.63743	-0.223973	0.525096	GO:0005634 GO:0045449 GO:0030528
683	AC216793.3_FG008	2.45052	2.3128	-0.191805	0.816345	2.43073	-0.213437	0.681466	4.05596	2.43417	-0.576839	0.141435	2.24513	-0.67406	0.0533953	-
684	AC216870.3_FG005	2.55209	3.13414	0.394215	0.348211	3.14952	0.408673	0.179445	2.49468	4.46584	0.973176	0.00162609	5.08715	1.16667	4.25215e-05	-
685	AC216871.3_FG001	1.72284	2.1044	0.125227	0.795652	2.23872	0.166965	0.577489	1.87491	1.71015	0.116029	0.66042	1.63796	-0.0390962	0.870481	GO:0016757
686	AC216871.3_FG004	4.38472	5.38058	0.178806	0.712703	6.93137	0.591812	0.0503631	4.12573	4.16981	0.0374842	0.902597	5.963	0.562934	0.0178571	GO:0016757
687	AC216886.3_FG001	3.97236	3.33668	-0.391484	0.436908	3.37744	-0.501996	0.153564	3.68092	2.33146	-0.587042	0.0664919	1.92776	-0.89741	0.00415338	-
688	AC216886.3_FG002	3.25664	2.88642	-0.264977	0.575776	3.33077	-0.241628	0.462809	2.98745	2.65979	-0.0316139	0.922812	2.33086	-0.190433	0.453827	-
689	AC217050.4_FG001	7.98107	6.72958	-0.281261	0.14613	6.48936	-0.317406	0.0351969	9.25105	6.62983	-0.422184	0.00336731	5.34629	-0.793885	2.15289e-06	-
690	AC217050.4_FG004	3.71329	3.78712	-0.0137088	0.969318	3.84807	0.0949261	0.615739	4.40666	4.68259	0.188548	0.195191	5.34418	0.311747	0.0177418	GO:0003723 GO:0003677
691	AC217050.4_FG006	108.066	101.369	0.010048	0.965772	87.7734	-0.215252	0.0722382	92.0291	80.7821	-0.292877	0.00980569	68.8328	-0.487724	4.92939e-05	GO:0019904
692	AC217051.3_FG006	0.476484	0.747055	0.293479	0.903208	1.789	1.63954	0.159972	1.81096	1.93922	0.00536361	0.996313	5.09329	1.5072	0.0214282	-
693	AC217121.3_FG007	5.49426	5.91584	0.0356328	0.919237	5.50695	-0.0983687	0.609126	6.36198	6.56476	0.100592	0.51558	6.70716	0.11913	0.369882	GO:0006812 GO:0016020 GO:0008324
694	AC217252.3_FG005	0.653966	0.822209	0.644969	0.335179	0.656545	0.225425	0.6783	0.808205	1.13251	0.347406	0.385927	0.941667	0.0637329	0.870481	-
695	AC217271.3_FG001	1.75813	2.34998	0.363697	0.224549	2.79283	0.590216	0.0131353	2.06843	2.48699	0.339274	0.0693931	2.43523	0.273656	0.0971171	GO:0003676
696	AC217271.3_FG002	8.68971	11.6284	0.472714	0.16493	11.5181	0.506326	0.0519504	10.9517	15.4697	0.512615	0.0186614	14.4074	0.407528	0.0286584	GO:0005576
697	AC217293.3_FG005	3.27582	3.40401	-0.307842	0.48058	4.34494	0.169227	0.595102	3.42296	3.30257	0.110641	0.692776	2.00672	-0.628946	0.0130141	-
698	AC217293.3_FG007	65.1717	54.1727	-0.292853	0.206574	47.8889	-0.451446	0.0162916	77.2922	56.8015	-0.419634	0.0107025	33.7226	-1.15184	4.04231e-07	GO:0004674 GO:0006468 GO:0004713 GO:0005524 GO:0005509
699	AC217300.3_FG005	1.41641	1.22137	-0.613008	0.423846	1.03476	-0.694341	0.203821	1.24792	1.06806	-0.127992	0.813205	1.33315	0.218688	0.612568	GO:0042254 GO:0005622
700	AC217358.3_FG003	3.68651	4.05085	0.0586646	0.868975	3.79138	-0.0411801	0.859815	4.13534	4.2097	0.141918	0.393944	3.6788	-0.106182	0.476904	-
701	AC217358.3_FG005	43.4841	44.9746	0.0367133	0.849861	41.2116	-0.0474675	0.692175	40.7524	36.5149	-0.163777	0.0851388	35.326	-0.212595	0.0160139	GO:0016020
702	AC217358.3_FG010	0.422204	0.51566	0.315786	0.562962	0.541838	0.448932	0.217331	0.699023	0.853739	0.394093	0.162412	0.702162	0.0810343	0.762126	-
703	AC217358.3_FG011	17.778	20.4818	0.233345	0.320872	18.9569	0.118632	0.515279	20.1421	22.4151	0.166592	0.263103	22.3865	0.198206	0.135759	-
704	AC217401.3_FG001	3.00988	3.17874	0.0685109	0.866685	3.01581	-0.0231306	0.935341	3.78142	3.59608	-0.0410817	0.844681	2.6829	-0.486586	0.00673207	GO:0005975 GO:0004553
705	AC217401.3_FG002	8.72236	9.68262	0.0912276	0.634258	9.07846	-0.0240931	0.875296	8.55972	7.82763	-0.0785612	0.491163	7.77849	-0.10063	0.310203	GO:0005975 GO:0004553
706	AC217401.3_FG003	17.8544	16.6492	-0.146561	0.297151	15.0867	-0.221313	0.0395691	19.1034	17.0793	-0.13616	0.129016	14.9573	-0.350171	0.000269704	GO:0004674 GO:0006468 GO:0005524 GO:0005515 GO:0004713
707	AC217499.3_FG001	10.7432	10.944	0.0135131	0.947147	10.9953	0.0528466	0.624239	11.6742	12.4435	0.0945184	0.269825	13.5249	0.192816	0.0145662	-
708	AC217499.3_FG003	1.34255	1.57687	0.0394418	0.927755	1.44527	-0.0471055	0.856263	1.63062	1.45167	-0.0552469	0.787341	1.71928	0.198562	0.214645	-
709	AC217556.3_FG003	2.1209	3.94719	1.01457	0.113298	4.5832	1.25571	0.0133166	4.70044	7.85005	0.704892	0.0419639	7.83077	0.721734	0.0190672	GO:0003676
710	AC217665.3_FG005	10.5494	11.5525	0.228594	0.46887	12.6972	0.266817	0.219486	13.6605	18.1636	0.45964	0.0148223	19.6583	0.628348	0.000483937	-
711	AC217811.3_FG002	1.61121	2.00911	0.330142	0.613001	2.5746	0.651896	0.121781	1.4264	1.8098	0.253437	0.509227	1.69145	0.175606	0.613454	-
712	AC217811.3_FG003	5.64123	7.69476	0.424043	0.21564	7.81458	0.519388	0.0477338	4.63922	5.79212	0.38538	0.090211	5.10438	0.12749	0.543595	GO:0030170 GO:0019752 GO:0016831
713	AC217840.3_FG001	18.6469	18.7672	-0.0416004	0.890493	19.9967	0.0314341	0.872856	18.8542	19.5595	0.127253	0.365626	20.2124	0.100707	0.416571	-
714	AC217842.3_FG001	11.0143	11.6199	-0.00310616	0.990362	11.8884	0.0290473	0.82907	11.1384	10.4719	-0.0147213	0.898189	10.9544	-0.0113021	0.907846	GO:0004674 GO:0006468 GO:0004713 GO:0005524
715	AC217887.3_FG003	11.6327	12.4706	-0.0221395	0.985959	16.1004	0.32816	0.597654	15.8419	7.27504	-1.00713	0.059609	15.916	-0.000299332	0.999413	GO:0008270 GO:0005515
716	AC217887.3_FG004	4.68229	5.45972	-0.0347092	0.952907	5.93976	0.111749	0.725913	4.65685	5.33194	0.368256	0.135317	7.11049	0.653886	0.00470561	GO:0005975 GO:0004553
717	AC217887.3_FG005	11.9345	12.5135	-0.025808	0.91701	12.145	-0.0830951	0.536831	11.6879	10.4799	-0.113206	0.311425	9.78373	-0.196277	0.0507801	-
718	AC217889.3_FG002	0.0801483	0.103251	0.203351	0.799482	0.0875893	0.050888	0.931562	0.0857023	0.1022	0.189818	0.647552	0.0886397	0.0652472	0.866275	-
719	AC217910.3_FG001	0.440153	0.388362	-0.256396	0.601623	0.435158	0.0068709	0.98637	0.305865	0.300139	0.276345	0.366667	0.376753	0.448568	0.0857855	GO:0046872 GO:0030001
720	AC217910.3_FG004	9.72087	16.013	0.230419	0.721573	14.3626	0.203569	0.642166	8.2795	4.08731	-0.969776	0.0194535	2.04145	-1.89184	0.00012017	GO:0008152 GO:0016491
721	AC217941.2_FG002	0.500615	0.645648	0.534741	0.512494	0.693089	0.676292	0.223622	0.729858	1.41795	1.08707	0.0155173	1.16031	0.798679	0.0336543	GO:0006355 GO:0005634 GO:0004879 GO:0003677
722	AC217947.4_FG002	24.3599	24.5551	-0.0399626	0.872219	22.6457	-0.109804	0.442256	21.8544	19.5903	-0.193051	0.109016	16.4081	-0.470705	0.000283186	GO:0016491 GO:0005506 GO:0010181 GO:0009055
723	AC217962.3_FG005	2.60883	3.04543	0.215638	0.408655	3.22802	0.272436	0.139364	3.00093	3.4793	0.306196	0.0518915	3.17817	0.196108	0.15314	-
724	AC217965.2_FG012	2.44269	3.36233	0.259236	0.702964	4.32222	0.471252	0.256392	3.40186	2.5286	-0.259028	0.482628	3.2127	0.0983845	0.767904	-
725	AC217966.3_FG007	0.0270873	0.0347024	0.190439	0.877754	0.0300234	0.051987	0.954134	0.0353493	0.0486208	0.774973	0.162721	0.0469217	0.912007	0.0668799	-
726	AC217975.3_FG001	1.03193	1.2641	0.12494	0.860612	1.53541	0.473951	0.202888	1.92381	3.18259	0.818668	0.00809074	5.49543	1.52851	5.9195e-06	GO:0016310 GO:0005524 GO:0016772
727	AC217977.3_FG003	0.982246	1.05242	0.0377462	0.895686	1.0958	0.0920298	0.572139	1.08344	1.20263	0.182701	0.154281	1.25314	0.219942	0.0553751	GO:0051536 GO:0016226 GO:0005198
728	AC218035.3_FG001	21.4314	23.3213	0.147933	0.624813	19.3507	-0.133225	0.529532	19.8749	20.8173	0.0525529	0.784138	22.0752	0.218036	0.151203	-
729	AC218035.3_FG004	2.61705	2.88596	0.0558312	0.876948	3.0203	0.0840981	0.704157	2.43982	2.62639	0.286545	0.0991709	3.19675	0.475371	0.00383722	GO:0050825 GO:0042309 GO:0050826
730	AC218093.3_FG005	1.13274	1.33662	0.144696	0.771139	1.32515	0.160387	0.617148	1.3085	1.94623	0.779214	0.00487178	2.33311	0.932264	0.000236922	-
731	AC218457.2_FG013	1.89267	3.08635	0.976644	0.168438	2.93599	0.783322	0.134385	3.36391	6.92996	1.18486	0.00604179	5.51436	0.996885	0.00596689	-
732	AC218900.3_FG001	6.49524	6.38501	-0.167008	0.753439	7.32978	0.0424819	0.915409	6.94077	5.93037	-0.0961529	0.755315	6.25255	-0.101166	0.695593	GO:0016787 GO:0008152
733	AC218972.3_FG001	3.75321	3.75593	0.0546634	0.850932	3.621	-0.0296957	0.879874	3.78096	4.17697	0.175667	0.20481	4.32858	0.253506	0.0435486	GO:0004674 GO:0006468 GO:0005524
734	AC218972.3_FG002	0.433526	0.537245	-0.140184	0.905248	0.489557	-0.170138	0.811279	0.70936	0.746483	0.191652	0.719257	0.919399	0.33603	0.43927	GO:0046872 GO:0030001
735	AC218972.3_FG004	28.7006	23.5122	-0.349026	0.129391	20.8547	-0.517029	0.00741219	22.8646	18.4713	-0.307406	0.0490963	14.106	-0.705638	6.48967e-05	GO:0004674 GO:0006468 GO:0005524 GO:0005515 GO:0004713
736	AC218972.3_FG007	0.700269	0.724672	0.0364259	0.96644	0.742294	-0.0607811	0.910799	0.644368	0.634244	-0.0828264	0.845985	0.47361	-0.437733	0.211203	GO:0003723
737	AC218998.2_FG001	0.798685	0.484362	-0.939139	0.287175	0.697925	-0.269239	0.697311	1.49949	0.861632	-0.638542	0.20229	0.371907	-1.99308	0.000581531	GO:0004497 GO:0020037 GO:0009055
738	AC218998.2_FG003	1.28796	1.50968	0.119428	0.860446	1.69853	0.370819	0.321981	1.20328	1.26129	0.264492	0.424665	1.11808	-0.0625752	0.842628	-
739	AC218998.2_FG007	8.15673	8.35655	0.0496166	0.879878	8.77268	0.105491	0.584947	8.93502	11.5628	0.496407	0.0042288	12.1312	0.516146	0.000729989	-
740	AC218998.2_FG011	0.54337	0.228494	-1.24751	0.182055	0.272136	-1.27824	0.0518147	1.83819	1.12846	-0.669205	0.126532	0.104222	-3.9364	2.94294e-06	GO:0016829 GO:0000287 GO:0008152
741	AC219006.2_FG006	1.36045	1.33173	-0.360745	0.573379	1.08969	-0.567082	0.196017	1.9288	1.33714	-0.275994	0.454135	1.12478	-0.703421	0.0314293	-
742	AC219006.2_FG007	0.107674	0.143118	0.656139	0.396281	0.127742	0.364631	0.535511	0.154301	0.120808	-0.244455	0.617828	0.116448	-0.170212	0.691216	GO:0017111 GO:0000166
743	AC219020.4_FG002	6.54005	6.18393	-0.213521	0.365919	6.53127	-0.132878	0.452604	5.92631	6.32232	0.234782	0.110913	6.77405	0.239078	0.0674504	-
744	AC219061.2_FG007	12.3596	12.783	-0.0200792	0.947817	13.6393	0.123906	0.424068	14.284	15.3632	0.186064	0.137656	18.4559	0.382519	0.00169611	-
745	AC219156.3_FG002	0.596958	0.704913	0.583179	0.551927	1.09423	1.02129	0.109465	0.823482	1.89145	1.49894	0.00604525	1.74401	1.61091	0.000791512	-
746	AC219190.3_FG002	6.0202	4.97853	-0.338827	0.364048	5.86125	-0.116955	0.691729	5.2035	3.88618	-0.400177	0.0957756	4.19954	-0.356078	0.0927389	GO:0009664 GO:0005576
747	AC220927.3_FG007	10.2673	15.3926	0.138107	0.798509	14.1461	0.054687	0.886998	12.6931	7.6148	-0.559399	0.0493176	8.66527	-0.368594	0.13692	-
748	AC220970.4_FG002	54.912	46.1733	-0.262052	0.107008	43.4864	-0.304725	0.0176775	52.0664	48.7952	-0.0249441	0.831791	35.0617	-0.581648	8.92359e-06	-
749	AC220972.3_FG001	5.55658	4.4627	-0.568365	0.194565	5.72838	-0.258258	0.433899	4.5446	3.1803	-0.445402	0.128176	4.06917	-0.0602827	0.828199	GO:0008270 GO:0005515
750	AC225147.4_FG002	32.1522	31.4466	-0.0220795	0.929648	28.5276	-0.150084	0.237794	30.2927	25.204	-0.296001	0.0131182	23.6233	-0.396223	0.000579165	GO:0003735 GO:0006412 GO:0015935
751	AC225147.4_FG003	6.67666	6.7241	-0.0839288	0.674514	6.91125	-0.0143576	0.928836	7.46047	6.54094	-0.122448	0.260805	7.00249	-0.0915584	0.341083	GO:0008270 GO:0005515
752	AC225176.2_FG003	21.1505	15.8698	-0.593612	0.0646516	17.3477	-0.361783	0.107848	24.5013	16.8539	-0.453648	0.0242552	18.0931	-0.505533	0.0052109	-
753	AC225185.3_FG004	4.04749	5.09941	0.418769	0.369368	5.8579	0.633113	0.0588942	6.58425	8.57982	0.362712	0.151994	7.31924	0.252211	0.260196	-
754	AC225193.3_FG003	8.11772	8.83826	-0.0121151	0.965772	9.45549	0.121873	0.395419	9.82016	8.29401	-0.169914	0.152988	10.3467	0.0895854	0.392547	GO:0004519 GO:0005727 GO:0009405 GO:0003677
755	AC225193.3_FG004	2.2572	2.29237	-0.0390711	0.940676	2.48627	0.0483638	0.877774	3.16073	3.23392	0.135256	0.535837	3.05539	0.042945	0.831238	GO:0050660 GO:0031072 GO:0050826 GO:0050825 GO:0042309 GO:0003677 GO:0016491
756	AC225205.3_FG003	14.9835	18.5028	0.213936	0.200928	21.556	0.432648	0.00265922	18.1564	24.8915	0.537481	0.000165839	32.3276	0.883591	7.43997e-08	-
757	AC225308.2_FG005	0.134336	0.134645	0.129975	0.87643	0.148416	0.210532	0.674899	0.141758	0.218917	0.631316	0.0921809	0.268372	0.765037	0.0226811	GO:0003677
758	AC225354.2_FG004	4.9427	5.6963	0.120073	0.732881	5.19754	0.0708243	0.777834	5.62199	4.71213	-0.164507	0.386299	4.77172	-0.20163	0.221666	-
759	AC225359.3_FG006	0.607478	0.451201	-0.266891	0.809186	0.967992	0.839908	0.16096	0.574913	1.21469	1.03724	0.043753	1.04056	0.991114	0.0319091	-
760	AC225363.3_FG004	6.45768	5.82537	-0.217353	0.644632	7.3027	0.0466454	0.90097	6.60912	6.72876	0.137015	0.616203	7.12862	0.1467	0.527777	-
761	AC225555.3_FG005	0.925584	0.795147	-0.531411	0.705902	0.80261	-0.217392	0.833302	1.04256	1.15278	0.697014	0.33607	0.711596	-0.470742	0.485506	-
762	AC225718.2_FG004	1.84283	2.00964	-0.0979221	0.940268	1.88745	-0.130176	0.866876	2.16581	0.94093	-1.19851	0.0528784	1.85885	-0.167264	0.745966	GO:0003676
763	AC225718.2_FG006	63.4145	75.7366	-0.0568369	0.913188	71.733	-0.147148	0.615328	25.8005	20.6513	-0.254098	0.371541	22.707	-0.0631216	0.818421	GO:0005509
764	AC225718.2_FG009	39.998	48.0819	-0.0252947	0.970446	48.3645	0.019122	0.966515	40.1086	42.6685	0.140758	0.65223	46.6858	0.242412	0.354623	-
765	AC225790.2_FG003	6.28008	7.20174	0.078381	0.917106	7.61527	0.0944124	0.83273	8.5422	4.91069	-0.835596	0.0174925	6.65976	-0.315012	0.268966	GO:0015629 GO:0005198 GO:0050825 GO:0042309 GO:0050826 GO:0007155
766	AC226227.2_FG005	9.38449	8.94924	-0.195903	0.593498	9.79313	-0.129708	0.618513	10.6857	5.94315	-0.8065	0.00195782	6.41756	-0.674492	0.00159092	-
767	AC226230.2_FG001	9.23832	10.1883	0.13511	0.542191	10.6586	0.166318	0.272914	10.3609	12.0826	0.314176	0.0216078	13.0001	0.423699	0.00123552	-
768	AC226235.2_FG001	71.629	55.3718	-0.447479	0.115248	51.3885	-0.51184	0.0224566	60.2651	42.6118	-0.447804	0.0231646	26.3084	-1.21924	2.56724e-06	GO:0003824 GO:0016564 GO:0006808 GO:0044237 GO:0050662
769	AC226235.2_FG002	8.83703	13.1924	0.695566	0.297151	16.2154	1.00523	0.0461304	17.3561	24.774	0.581078	0.107695	19.5161	0.207917	0.525416	-
770	AC226235.2_FG003	8.01823	9.82438	0.354835	0.549997	12.3695	0.832122	0.0413144	14.0633	18.2367	0.527724	0.086967	16.7056	0.289879	0.275813	-
771	AC226248.1_FG002	5.85497	6.9513	0.0625325	0.899291	7.40405	0.115481	0.690163	4.17474	3.94173	-0.00335107	0.991719	4.69058	0.217365	0.316893	GO:0006468 GO:0004879 GO:0004674 GO:0005634 GO:0006355 GO:0004713 GO:0003677 GO:0005524
772	AC226368.2_FG006	7.30195	7.04207	-0.157761	0.682461	7.87937	-0.0624017	0.826985	7.01381	5.64553	-0.15966	0.4734	5.03203	-0.404558	0.0409439	-
773	AC226373.2_FG010	6.36346	6.7345	0.197425	0.594287	6.90521	0.173644	0.502644	8.24905	11.116	0.537374	0.0124584	9.59087	0.34898	0.0510909	GO:0005576 GO:0009405 GO:0008270 GO:0003676
774	AC229978.2_FG002	4.82307	5.61434	0.0962133	0.856746	6.7253	0.283323	0.32889	4.93244	6.10607	0.334714	0.172729	8.9385	0.98376	0.00015768	GO:0005634 GO:0003677 GO:0006355 GO:0050825 GO:0042309 GO:0050826 GO:0004879
775	AC229993.1_FG009	0.351319	0.378554	-0.0170208	0.990362	0.492123	0.711931	0.245396	0.631462	0.814089	0.465467	0.321722	1.20854	0.766795	0.0472371	-
776	AC230011.2_FG002	8.96015	10.2882	0.304379	0.564585	9.39565	0.205843	0.59409	11.0422	15.7555	0.563487	0.0630517	12.7591	0.245418	0.364117	GO:0006915 GO:0005515 GO:0005524
777	AC230013.2_FG002	0.285435	0.253079	-0.363651	0.735061	0.234717	-0.667091	0.315649	0.337238	0.272945	0.00299543	0.996978	0.393538	0.625023	0.195403	GO:0004601 GO:0006979 GO:0020037 GO:0009055
778	AC230013.2_FG007	77.4608	69.88	-0.0648344	0.735994	65.9517	-0.144038	0.231051	67.2473	59.8477	-0.289641	0.0110938	56.0415	-0.349052	0.00109215	GO:0003735 GO:0006412 GO:0005840
779	AC230020.1_FG002	0.772812	0.526174	-0.376756	0.575776	0.615051	-0.222254	0.643583	1.02086	0.9422	-0.00572852	0.989919	0.895893	-0.00537098	0.988302	-
780	AC231180.2_FG001	2.02711	2.56335	0.409775	0.385919	2.92051	0.575281	0.0920634	2.60907	3.57383	0.434627	0.111717	3.35269	0.39354	0.103231	GO:0008270
781	AC231180.2_FG006	1.38573	0.893939	-0.846461	0.213961	0.740788	-1.16831	0.0311714	0.57125	0.546085	0.197877	0.717325	0.458388	-0.184246	0.706305	GO:0005975 GO:0004650
782	AC231745.1_FG003	41.2091	27.7889	-0.696268	0.0092712	26.4078	-0.738708	0.00120789	52.0582	45.3318	-0.18439	0.236022	35.9237	-0.555662	0.000622708	GO:0006629 GO:0016788
783	AC231745.1_FG004	7.84481	8.59216	0.147941	0.231593	8.53368	0.177502	0.0573702	9.0321	10.4941	0.217506	0.0106226	10.7827	0.232904	0.00242394	-
784	AC231747.1_FG001	5.25792	7.09509	0.435597	0.359349	7.38019	0.505809	0.143052	7.16521	9.88584	0.503555	0.0758499	7.74069	0.187398	0.463187	GO:0008270 GO:0005515
785	AC232238.2_FG004	3.97436	3.54362	-0.295244	0.29407	3.94711	-0.0282822	0.912979	4.00319	3.4499	-0.103677	0.582939	2.78611	-0.516378	0.00345358	-
786	AC232238.2_FG008	0.0497845	0.0620611	0.258113	0.792618	0.0703777	0.416852	0.486188	0.0409334	0.0577852	0.733317	0.15005	0.0631711	0.775879	0.0864683	-
787	AC232393.1_FG009	2.43271	2.18945	-0.292182	0.353717	2.81187	0.123282	0.606563	2.22252	2.64842	0.327396	0.0915591	2.32716	0.0998172	0.577056	-
788	AC233751.1_FG002	0.260102	0.347471	0.18401	0.814088	0.419762	0.39131	0.385287	0.331725	0.293775	-0.0188591	0.967735	0.475993	0.700238	0.0342223	GO:0005634 GO:0003677
789	AC233788.2_FG002	4.0501	8.39504	0.633652	0.440034	6.57042	0.368645	0.549283	4.32003	3.56926	-0.298088	0.58038	4.99642	0.188414	0.692582	-
790	AC233850.1_FG001	1.72666	1.87311	-0.303766	0.778803	2.40926	0.080877	0.917087	2.54449	2.80557	0.346616	0.514413	3.45212	0.637286	0.152478	-
791	AC233850.1_FG003	6.47056	8.55384	0.343517	0.756579	9.62791	0.395771	0.56854	7.93439	11.1042	0.469784	0.400242	32.2889	2.16403	0.000114507	GO:0004857 GO:0030599
792	AC233850.1_FG005	1.08886	1.34425	0.246951	0.420432	1.42767	0.334419	0.121149	1.3102	1.27184	0.0928597	0.634486	1.09019	-0.177434	0.281444	GO:0003700 GO:0006355 GO:0005667
793	AC233850.1_FG009	0.560681	0.574053	-0.328063	0.62735	0.571719	-0.158601	0.751219	0.546689	0.47142	-0.0918929	0.833617	0.603598	0.27224	0.419961	-
794	AC233851.1_FG008	4.064	4.70934	-0.0816995	0.940676	5.27105	-0.0496734	0.94301	4.28034	3.30333	-0.235875	0.639902	5.50231	0.457116	0.268363	GO:0050825 GO:0042309 GO:0050826
795	AC233851.1_FG014	40.2114	45.3815	0.122023	0.513046	42.4942	-0.0134869	0.934633	42.4739	32.7484	-0.327869	0.00839692	28.477	-0.508908	7.129e-05	-
796	AC233851.1_FG017	26.9006	30.0146	0.164273	0.722779	28.4124	0.0369784	0.91824	22.7185	17.9281	-0.361375	0.163127	25.1659	0.143716	0.536446	GO:0008152 GO:0016491
797	AC233853.1_FG002	1.24361	1.25584	-0.479789	0.390371	0.979868	-0.677213	0.0918546	1.13778	0.834172	-0.298827	0.40731	0.904021	-0.21486	0.50691	GO:0003700 GO:0006355 GO:0046983 GO:0005634 GO:0043565
798	AC233853.1_FG003	31.4824	25.3862	-0.471551	0.231169	23.2504	-0.660331	0.0313259	31.5427	18.3189	-0.681792	0.0146967	14.8025	-1.03095	0.0002788	GO:0004497 GO:0020037 GO:0009055
799	AC233861.1_FG001	15.7932	16.5385	-0.00717104	0.984353	16.6285	-0.0467001	0.822217	14.0013	11.8378	-0.196101	0.214502	10.4225	-0.372943	0.0124833	GO:0004674 GO:0006468 GO:0005524 GO:0005515 GO:0004713
800	AC233863.1_FG001	2.43204	2.79066	-0.08578	0.935947	3.15517	0.209797	0.722728	4.1488	1.50482	-1.27828	0.012111	1.10363	-1.99432	0.000165132	-
801	AC233865.1_FG001	166.069	152.969	-0.102568	0.560674	144.475	-0.213382	0.0776893	141.282	118.139	-0.286276	0.0123752	99.5523	-0.538163	2.35841e-05	GO:0006334 GO:0003677 GO:0016986 GO:0006352 GO:0000786 GO:0005634
802	AC233865.1_FG003	3.68937	3.2921	-0.234311	0.573182	3.64919	-0.0764336	0.815554	2.46433	2.69546	0.281858	0.275596	2.60652	0.123116	0.602904	GO:0045449 GO:0003677
803	AC233865.1_FG006	1.95245	2.51901	0.355001	0.401767	2.4561	0.416903	0.170592	2.0354	2.93783	0.571472	0.0294415	2.61474	0.427703	0.0596588	GO:0008270 GO:0003676 GO:0005622
804	AC233866.1_FG006	295.802	258.002	-0.0759894	0.677637	234.183	-0.227621	0.0582169	235.465	201.788	-0.364289	0.00277539	167.44	-0.589825	7.3103e-06	GO:0005737 GO:0003746 GO:0006414 GO:0003924 GO:0005525
805	AC233870.1_FG003	9.31591	9.1472	-0.171815	0.577568	10.3116	0.0247224	0.924995	5.71393	6.05081	0.210805	0.280109	7.49951	0.445396	0.0128516	GO:0006364
806	AC233870.1_FG004	2.1648	2.45433	0.0439556	0.933981	2.75889	0.237246	0.365182	3.89989	4.08249	0.127434	0.544594	5.61187	0.507417	0.00639082	GO:0006813 GO:0008076 GO:0005249
807	AC233870.1_FG006	4.47652	4.42046	-0.0259844	0.91608	4.03638	-0.152838	0.232032	4.19097	4.07021	0.00527045	0.96924	3.6691	-0.165066	0.0962996	-
808	AC233872.1_FG003	46.7449	45.8566	-0.0500202	0.754779	42.892	-0.143539	0.143661	42.5462	31.7519	-0.389656	0.000578774	28.2642	-0.562215	1.8738e-06	GO:0005759
809	AC233878.1_FG004	0.836938	0.964019	0.256755	0.457991	0.907824	0.146675	0.571934	0.811207	1.03828	0.518549	0.0177776	0.962042	0.371147	0.045853	GO:0005388 GO:0016021 GO:0006754 GO:0006816 GO:0005524
810	AC233879.1_FG002	0.310507	0.449531	0.233534	0.894675	0.599225	0.893489	0.333391	0.497905	0.588862	0.213731	0.807731	2.16855	2.51311	0.000568073	-
811	AC233880.1_FG006	9.82814	10.8683	0.0400959	0.902424	10.8869	0.0992129	0.590341	9.90304	10.4885	0.16479	0.26635	11.4683	0.245017	0.0621326	-
812	AC233882.1_FG003	0.950082	1.13045	0.429488	0.457991	0.755193	-0.152333	0.749169	1.97119	2.49104	0.567945	0.060784	1.32795	-0.401096	0.137846	GO:0016021 GO:0006810 GO:0042626 GO:0005524
813	AC233882.1_FG005	0.521421	0.660415	0.270467	0.613411	0.739643	0.464492	0.170954	1.43294	1.92563	0.521766	0.0352493	2.29982	0.718729	0.0017687	GO:0006813 GO:0008076 GO:0005249
814	AC233883.1_FG006	3.0111	2.63898	-0.409042	0.388009	2.83497	-0.190534	0.598062	2.8405	2.10007	-0.197525	0.529855	2.04075	-0.394908	0.138464	-
815	AC233885.1_FG001	11.624	11.3319	-0.111736	0.54474	12.5942	0.059465	0.660902	12.4865	11.0423	-0.113813	0.292286	10.6324	-0.226894	0.021385	GO:0050825 GO:0042309 GO:0050826
816	AC233885.1_FG002	6.63036	8.78898	0.232285	0.648546	10.0273	0.451324	0.164824	8.79576	9.65149	0.309377	0.258031	11.6281	0.446975	0.0627413	-
817	AC233887.1_FG006	3.08191	3.70347	0.172264	0.568861	3.90849	0.239524	0.235081	4.59986	5.34907	0.304263	0.0620699	5.55876	0.419061	0.00570959	GO:0009058
818	AC233888.1_FG001	18.6323	16.9045	-0.18374	0.384479	16.8751	-0.194282	0.199314	16.9865	14.1499	-0.268203	0.0482155	12.4116	-0.473803	0.000619237	-
819	AC233892.1_FG001	4.67275	5.00201	0.0510094	0.929271	4.96153	-0.0379152	0.916009	4.94426	4.66276	0.0243232	0.933536	4.05942	-0.309996	0.160766	-
820	AC233893.1_FG001	13.1104	13.9242	0.0456974	0.842759	13.7574	0.0232332	0.881893	13.594	13.6721	0.0427633	0.719709	14.2473	0.0845096	0.384875	GO:0008898
821	AC233893.1_FG002	1.50826	1.78797	0.364114	0.512494	2.21294	0.682202	0.0701817	2.48098	3.66015	0.698114	0.0209544	2.78839	0.306524	0.225588	-
822	AC233893.1_FG003	5.05633	6.39998	0.0573657	0.929725	9.47967	0.577818	0.0694428	4.81799	5.42719	0.322252	0.255439	8.97632	1.03323	0.000357328	GO:0006633 GO:0016020 GO:0008415
823	AC233893.1_FG006	34.3395	29.454	-0.26607	0.234788	27.6888	-0.41139	0.0206789	31.456	21.1946	-0.568431	0.00161152	17.4701	-0.813574	1.0078e-05	GO:0006468 GO:0042309 GO:0004672 GO:0050825 GO:0005515 GO:0050826 GO:0005524
824	AC233894.1_FG005	7.65661	6.92032	-0.253175	0.428768	6.96833	-0.277494	0.21492	8.30789	8.4433	0.0944173	0.637384	9.56958	0.245034	0.136449	-
825	AC233895.1_FG001	72.2309	68.2077	-0.0262769	0.919307	58.4701	-0.225027	0.0939727	72.2031	60.3186	-0.290643	0.0181878	49.8831	-0.536971	5.80298e-05	GO:0006508 GO:0009987 GO:0008235 GO:0004177
826	AC233898.1_FG003	1.18038	1.99035	0.34619	0.804214	2.04358	0.441182	0.597958	2.35321	1.19956	-0.631704	0.348934	2.41239	0.281601	0.623629	-
827	AC233898.1_FG004	2.5371	2.59485	0.0275138	0.961243	2.54512	-0.0267306	0.938371	3.13774	3.75657	0.429736	0.0530276	3.8791	0.437831	0.0260628	-
828	AC233899.1_FG002	1.61614	1.51244	-0.397181	0.628249	1.83769	-0.0276233	0.96815	1.82829	2.88381	0.787733	0.0637792	6.03807	1.61207	0.000192746	GO:0005634 GO:0045449 GO:0030528
829	AC233899.1_FG004	0.311403	0.564314	0.474218	0.715949	0.562138	0.986767	0.221997	0.389374	0.298731	-0.248382	0.749039	0.420525	0.0390724	0.954054	GO:0003700 GO:0006355 GO:0005634 GO:0043565
830	AC233899.1_FG005	2.43685	3.98219	0.168786	0.857044	5.28306	0.598682	0.239353	1.30305	0.928064	-0.274212	0.626592	2.38341	1.0503	0.0217991	GO:0050825 GO:0042309 GO:0050826
831	AC233901.1_FG004	3.82408	4.83539	0.365295	0.438202	5.4511	0.534555	0.10322	4.47084	6.57549	0.538231	0.0498888	6.53247	0.506279	0.0376312	-
832	AC233901.1_FG005	6.97573	7.2215	-0.00263913	0.995669	8.00918	0.133612	0.624977	6.88712	8.4258	0.289152	0.179939	9.54002	0.50681	0.0114178	-
833	AC233901.1_FG008	9.5528	8.30555	-0.360585	0.224549	7.00257	-0.67198	0.00708986	8.35984	6.39657	-0.24368	0.214767	5.49321	-0.434326	0.0185223	GO:0009664 GO:0005576 GO:0019953
834	AC233901.1_FG010	3.36307	3.94485	0.153712	0.662006	4.14815	0.264663	0.240422	4.15323	5.14156	0.433428	0.0252173	5.39599	0.42638	0.0122844	-
835	AC233910.1_FG001	1.57471	1.53398	-0.164052	0.647658	1.6017	-0.0836007	0.750253	1.66925	1.54822	0.0702187	0.750005	2.14202	0.486067	0.00749912	GO:0016020 GO:0006810 GO:0005488
836	AC233910.1_FG002	0.194345	0.230967	-0.0181989	0.990362	0.290595	0.21865	0.765351	0.161148	0.211825	0.565564	0.329945	0.295405	1.12707	0.0287172	-
837	AC233910.1_FG003	1.09985	1.81838	0.236476	0.845304	1.91988	0.390356	0.576775	1.9235	1.58635	-0.1653	0.787155	1.90698	0.0825516	0.877384	GO:0003735 GO:0006412 GO:0006464 GO:0005840
838	AC233910.1_FG004	5.92664	6.55384	0.124289	0.506782	7.28732	0.267355	0.0408088	6.69205	7.33541	0.181814	0.0915591	8.12168	0.289988	0.0043756	GO:0008270 GO:0005515
839	AC233910.1_FG005	22.9793	22.4935	0.0145514	0.934565	21.5995	-0.0472572	0.621569	19.8575	19.7952	-0.0633676	0.424921	19.8856	-0.0493925	0.486452	GO:0016779 GO:0008152
840	AC233910.1_FG008	17.0479	18.0405	-0.0428692	0.895346	20.3553	0.186059	0.279973	22.6975	24.1316	0.159501	0.259186	31.6848	0.529169	0.000275021	-
841	AC233910.1_FG010	7.64004	9.632	0.128401	0.65493	9.66591	0.169871	0.371833	6.13866	7.05995	0.2992	0.0743175	7.57424	0.344282	0.0241487	GO:0004674 GO:0006468 GO:0004713 GO:0005524
842	AC233912.1_FG001	0.674316	0.665331	0.0533037	0.952907	0.591622	0.0287663	0.961652	0.686952	0.997455	0.609706	0.0934134	0.752599	0.146713	0.668315	GO:0003700 GO:0006355 GO:0005634 GO:0043565
843	AC233914.1_FG001	1.78768	2.36183	0.304427	0.701268	2.5052	0.609769	0.217932	2.48958	2.4013	-0.102014	0.82708	2.32636	-0.20941	0.576285	GO:0007155 GO:0015629 GO:0005198
844	AC233922.1_FG004	13.9114	12.9262	-0.128802	0.815996	13.5626	-0.0360218	0.928439	13.8341	15.4185	0.33268	0.215171	15.5568	0.218535	0.358856	GO:0005737 GO:0004812 GO:0006412 GO:0005524
845	AC233922.1_FG005	11.4963	11.0963	-0.124072	0.436536	11.3053	-0.087148	0.454731	11.6141	10.1526	-0.168903	0.082677	10.7811	-0.0877876	0.306239	GO:0003824 GO:0009396 GO:0005488
846	AC233922.1_FG008	29.4852	25.3579	-0.315359	0.121413	23.7503	-0.360635	0.023105	31.0561	29.5653	-0.0618535	0.647467	26.9425	-0.216988	0.0568818	GO:0019787 GO:0043687 GO:0051246
847	AC233935.1_FG005	6.32437	5.9276	-0.290281	0.329173	6.32145	-0.176987	0.429277	6.9396	6.53245	0.0518456	0.801269	5.54275	-0.287674	0.0820656	GO:0045449 GO:0008270 GO:0003677
848	AC233936.1_FG003	0.232757	0.274619	0.235885	0.864242	0.204291	-0.0891671	0.928567	0.207319	0.322056	0.82523	0.203969	0.423748	1.00953	0.0695086	-
849	AC233938.1_FG003	3.08875	2.75066	-0.230292	0.864444	4.52088	0.547163	0.452604	4.22277	4.01669	-0.0902164	0.892592	4.24727	0.0449988	0.937226	-
850	AC233939.1_FG003	11.188	11.0939	-0.0495158	0.85901	11.6404	0.00426466	0.982333	10.7229	11.5374	0.134044	0.307835	10.6227	-0.0104084	0.936542	GO:0008270 GO:0005515
851	AC233942.1_FG001	8.70184	9.34187	0.0440824	0.861724	9.82401	0.183461	0.180533	10.7143	11.8357	0.218478	0.0582903	13.0391	0.308632	0.00417223	-
852	AC233943.1_FG002	9.70356	9.85585	-0.10056	0.874241	10.3629	0.0452569	0.917087	11.01	9.86734	-0.117393	0.716863	10.3859	-0.107007	0.696769	-
853	AC233945.1_FG003	0.884907	1.19312	0.308977	0.4834	1.33505	0.410905	0.170684	0.863621	1.09806	0.485024	0.0663164	1.38467	0.784271	0.002107	-
854	AC233949.1_FG004	96.1624	93.6027	0.0315387	0.858667	86.681	-0.0737093	0.472085	85.0361	83.8829	-0.0912443	0.288955	78.9665	-0.162054	0.0393475	GO:0006915 GO:0015935 GO:0016887 GO:0005524 GO:0005761
855	AC233952.1_FG006	18.5397	18.3066	-0.204685	0.495388	19.7276	-0.13068	0.547448	16.3939	16.816	0.17868	0.325079	17.2463	0.217455	0.174253	GO:0005737 GO:0004812 GO:0005524 GO:0006418
856	AC233952.1_FG008	2.78789	3.03559	0.045828	0.940268	3.56035	0.210149	0.504925	3.05588	2.61305	-0.11592	0.682441	2.36005	-0.299604	0.198611	GO:0008270 GO:0005622
857	AC233953.1_FG003	0.25889	0.293624	0.0651993	0.95284	0.40931	0.254234	0.650067	0.252217	0.638583	1.60439	0.00211129	1.16574	2.57757	3.17158e-06	-
858	AC233953.1_FG004	13.9676	6.65361	-1.24605	0.00621758	4.48951	-1.76932	7.53167e-05	13.5548	5.98134	-1.06302	0.00112643	1.76412	-2.92885	7.07714e-08	GO:0004674 GO:0006468 GO:0004713 GO:0005524
859	AC233953.1_FG005	36.2803	32.6919	-0.133262	0.270899	32.5719	-0.119204	0.184439	34.8216	38.0094	0.102056	0.188963	36.5899	0.0312059	0.670997	GO:0006813 GO:0016020 GO:0015079
860	AC233955.1_FG008	3.72162	3.97857	-0.265477	0.648426	5.15912	0.205885	0.60712	4.1396	2.90038	-0.360257	0.282575	2.24746	-0.885287	0.0066092	-
861	AC233955.1_FG009	1.3745	1.01457	-0.593771	0.170949	1.04084	-0.404113	0.212152	1.33817	1.06919	-0.00934319	0.978217	0.851901	-0.658711	0.0113233	-
862	AC233959.1_FG006	1.04124	0.57165	-0.720554	0.48674	0.969427	-0.169239	0.834937	0.524066	0.457213	-0.30241	0.67576	0.506944	-0.296913	0.628933	GO:0005524
863	AC233960.1_FG002	16.2006	16.6529	-0.0452415	0.841292	16.6745	-0.00321741	0.983758	17.6527	18.2031	0.0768217	0.486458	22.4408	0.345186	0.00114298	-
864	AC233960.1_FG003	12.5517	16.8814	0.450424	0.116259	18.5662	0.511957	0.0227157	8.49507	10.0906	0.30076	0.123138	8.77411	0.121544	0.50207	-
865	AC233961.1_FG001	19.9993	22.9967	0.153755	0.400049	24.4298	0.263712	0.0470265	23.6503	25.1749	0.107525	0.335029	26.0056	0.138983	0.15538	GO:0018024 GO:0005634 GO:0006355 GO:0000785 GO:0008270 GO:0003677 GO:0016568
866	AC233966.1_FG001	15.9964	15.136	-0.136393	0.629753	13.7324	-0.296351	0.111599	16.7459	14.7176	-0.166953	0.293968	12.885	-0.364694	0.0140161	GO:0009055
867	AC233966.1_FG003	2.08467	2.47264	0.0519918	0.961685	2.82896	0.328769	0.547267	2.65323	2.37027	0.0125871	0.981756	2.51866	-0.156178	0.701457	-
868	AC233967.1_FG001	4.5723	4.88063	0.0157424	0.97014	5.08263	0.0493157	0.839662	4.51282	4.03509	-0.145214	0.429476	3.90543	-0.233601	0.146478	-
869	AC233979.1_FG006	5.65587	5.83351	-0.102176	0.778634	6.38559	0.0572733	0.82001	5.88547	5.71027	0.0309394	0.884471	7.2608	0.387615	0.0201539	-
870	AC233979.1_FG007	24.4926	27.4475	-0.176995	0.738202	29.6587	-0.0153357	0.971718	29.5199	30.0784	0.221278	0.423641	45.0839	0.654775	0.00796303	-
871	AC233979.1_FG008	31.4191	22.5573	-0.594769	0.293833	20.3809	-0.705962	0.0908706	36.8926	19.7021	-0.819796	0.0279187	28.138	-0.384662	0.20578	GO:0008270
872	AC233979.1_FG009	5.88221	6.59522	0.135887	0.38598	6.81231	0.16887	0.127708	6.91365	7.45853	0.1129	0.225617	7.81753	0.178749	0.0336438	GO:0006355 GO:0005667 GO:0008270 GO:0006352 GO:0030528
873	AC233979.1_FG010	2.44336	2.39832	-0.0790743	0.863992	2.6002	0.074807	0.79547	2.61786	2.42053	-0.0977945	0.671374	2.60843	-0.0236133	0.909851	-
874	AC234152.1_FG002	2.02919	1.89648	-0.162092	0.656966	1.6601	-0.413966	0.0852415	2.5958	1.77244	-0.434421	0.0356635	1.1436	-1.10064	1.46584e-05	GO:0006811 GO:0016020 GO:0005216
875	AC234152.1_FG005	0.560102	0.570411	0.317235	0.72896	0.49652	0.00216501	0.997425	0.774549	0.8148	0.099535	0.847243	0.577088	-0.484301	0.248809	GO:0004565 GO:0009341 GO:0005975 GO:0005529
876	AC234152.1_FG007	1.93932	1.62756	-0.546612	0.364048	1.68351	-0.508218	0.241968	2.11632	1.58893	-0.195308	0.619774	1.03728	-0.956882	0.00962608	GO:0006813 GO:0016020 GO:0005249
877	AC234154.1_FG007	4.40785	4.58314	0.176421	0.633032	4.48455	0.146432	0.572687	4.79058	6.3855	0.471198	0.0244065	5.17384	0.120207	0.510497	GO:0003824 GO:0008152
878	AC234154.1_FG008	2.56671	3.22858	0.231792	0.658685	3.25269	0.22761	0.517862	2.74901	5.20708	1.06049	0.00158371	8.33743	1.72889	1.728e-06	GO:0004607 GO:0006629
879	AC234155.1_FG002	0.239531	0.197944	-0.0112178	0.993999	0.335174	0.732108	0.348481	0.494172	0.518025	0.107406	0.868936	0.429483	-0.341036	0.510193	GO:0006508 GO:0004222
880	AC234156.1_FG005	82.2509	80.4014	-0.0632522	0.768755	84.6339	-0.0458001	0.754994	71.3027	62.1976	-0.212133	0.0670868	65.2423	-0.0855687	0.40713	GO:0006936 GO:0005634 GO:0017022 GO:0003779 GO:0006355 GO:0005516 GO:0003677 GO:0004879
881	AC234157.1_FG002	2.13495	2.77043	0.311033	0.313108	3.01005	0.360135	0.107662	2.21787	2.56571	0.276618	0.149434	3.03837	0.495754	0.00611556	GO:0003735 GO:0006412 GO:0005840
882	AC234157.1_FG003	1.91406	2.63046	0.534431	0.691428	4.60426	1.1093	0.177789	1.392	0.436685	-1.49505	0.0942232	1.49763	0.2791	0.712919	-
883	AC234158.1_FG005	19.8721	22.4732	0.131636	0.328467	23.7045	0.204039	0.0441559	23.1082	24.7857	0.146933	0.0863666	26.7464	0.261371	0.0020241	GO:0005634 GO:0006350 GO:0030528 GO:0005515 GO:0003677
884	AC234159.1_FG002	5.42451	5.88126	0.0191102	0.956528	5.55983	-0.0636479	0.744707	6.65195	5.87239	-0.00993135	0.954864	5.93919	-0.0541138	0.686134	GO:0005743 GO:0006810 GO:0005488 GO:0005215
885	AC234160.1_FG001	2.70067	3.94485	0.707622	0.190194	4.22574	0.737335	0.0675132	4.7153	7.67147	0.735047	0.0195277	7.27125	0.825724	0.00351845	-
886	AC234160.1_FG003	0.726817	1.02557	0.169146	0.862836	1.17924	0.529731	0.320928	0.717226	1.13863	0.958314	0.0404447	2.23374	1.79216	0.000155716	GO:0016020 GO:0006955 GO:0005975 GO:0005164 GO:0004553
887	AC234161.1_FG010	29.9347	31.1101	0.0522611	0.884914	33.876	0.127546	0.537849	31.0501	21.3892	-0.527057	0.00661417	25.8077	-0.20795	0.170567	-
888	AC234163.1_FG002	2.42198	2.53731	-0.311995	0.737464	2.49133	-0.151834	0.822492	1.2178	0.92248	-0.386141	0.524441	0.997044	-0.405538	0.442033	GO:0008270 GO:0055114 GO:0016491
889	AC234164.1_FG004	9.2819	8.35068	-0.32642	0.358602	8.32689	-0.306207	0.235284	11.2251	8.04989	-0.251023	0.251449	5.39183	-0.904318	0.00020442	-
890	AC234165.1_FG002	14.9832	13.4453	-0.256741	0.472569	15.8635	-0.0828063	0.764862	16.6615	17.5885	0.134872	0.525575	21.2829	0.454019	0.0148742	GO:0005247 GO:0006821 GO:0016020
891	AC234169.1_FG004	2.01492	2.26939	0.2288	0.843853	3.20352	0.711585	0.247499	3.7529	2.06278	-0.809977	0.116276	3.79383	0.0835929	0.855261	GO:0050825 GO:0042309 GO:0050826
892	AC234171.1_FG003	28.7907	26.4694	-0.107005	0.380987	24.1605	-0.236175	0.0137681	26.04	22.7866	-0.21578	0.0104028	20.0818	-0.393575	2.15132e-05	GO:0005543
893	AC234175.1_FG010	3.57205	3.89519	0.0967065	0.837754	4.14365	0.139649	0.619993	5.06964	5.25256	0.139926	0.527944	4.52687	-0.0473819	0.817624	-
894	AC234180.1_FG002	2.12432	2.19964	0.00991242	0.978863	2.35286	0.0950725	0.636658	2.16894	2.55097	0.300548	0.0605782	2.46396	0.213349	0.128469	GO:0030001 GO:0008270
895	AC234183.1_FG002	0.369126	0.44356	0.184917	0.750305	0.327011	-0.189918	0.631304	0.456082	0.508164	0.272871	0.361075	0.346907	-0.186778	0.497934	GO:0006457 GO:0051082
896	AC234185.1_FG004	4.25548	10.6302	1.07822	0.122028	12.1153	1.26202	0.0195339	3.34539	8.08294	1.42583	0.00514414	12.3081	2.01058	7.08232e-05	GO:0006221 GO:0003883
897	AC234185.1_FG005	0.523759	0.246	-0.815188	0.430447	0.372554	-0.173929	0.829274	0.405122	0.448409	0.22691	0.724038	0.376973	0.0984774	0.863522	-
898	AC234185.1_FG006	1.92848	2.42609	0.317861	0.706676	1.99674	-0.160012	0.791674	2.33403	1.16933	-0.97124	0.0414467	1.81955	-0.318775	0.435091	GO:0003700 GO:0006355 GO:0005634 GO:0043565
899	AC234185.1_FG007	16.9006	22.8711	0.456838	0.0291282	23.4484	0.475765	0.00492444	19.138	25.4752	0.396287	0.00542805	30.6167	0.683987	9.69577e-06	-
900	AC234190.1_FG001	29.4227	23.1726	-0.350178	0.542291	24.3106	-0.404475	0.305082	13.7808	17.7041	0.325172	0.384524	18.9111	0.502858	0.127587	GO:0009664 GO:0015450 GO:0009306 GO:0016021 GO:0019953 GO:0005576
901	AC234190.1_FG002	0.650711	0.388781	-0.560018	0.60405	0.517123	-0.410281	0.580637	0.686246	0.367593	-1.05212	0.0900174	0.358482	-0.780725	0.155259	GO:0005507 GO:0016491
902	AC234199.1_FG003	0.113862	0.115156	0.191957	0.869422	0.10989	0.000551129	0.999226	0.108218	0.218104	1.28586	0.0200419	0.169655	0.889686	0.0614842	GO:0016773
903	AC234201.1_FG003	31.0624	31.3242	-0.0223794	0.902661	32.1557	0.00761	0.951785	31.413	30.3832	-0.0521095	0.550641	29.8631	-0.0636157	0.399535	GO:0030328 GO:0016670 GO:0004618 GO:0006096 GO:0009055
904	AC234202.1_FG004	0.237811	0.258571	0.385704	0.646304	0.256839	0.309729	0.602611	0.283322	0.309801	0.341078	0.45769	0.274195	0.124581	0.765646	-
905	AC234203.1_FG004	25.9224	32.2092	0.273522	0.201004	33.3883	0.312897	0.0553499	29.2372	40.82	0.536854	0.00150734	55.3083	0.976804	7.06605e-07	GO:0016021 GO:0006810 GO:0042626 GO:0005524
906	AC234203.1_FG009	3.79456	4.1678	0.438526	0.560222	3.80503	0.0978674	0.873601	6.91722	14.1027	1.11715	0.00602848	15.1925	1.33468	0.000309831	-
907	AC234203.1_FG010	3.38675	3.12468	-0.257627	0.435714	3.1299	-0.291361	0.207401	3.91104	2.85385	-0.370303	0.0646543	2.70796	-0.411872	0.0238453	GO:0050825 GO:0042309 GO:0050826
908	AC234203.1_FG011	9.4333	9.46017	-0.0965319	0.774855	9.99216	-0.0355238	0.885404	10.1497	9.14761	-0.13158	0.456372	7.96505	-0.381277	0.0179108	GO:0005634 GO:0031177 GO:0030528
909	AC234515.1_FG003	50.5633	48.8027	-0.0671968	0.710951	44.7982	-0.214163	0.0646769	41.4891	32.7606	-0.35452	0.00283594	27.2217	-0.600283	4.72918e-06	GO:0005737 GO:0051258 GO:0007018 GO:0003924 GO:0005198 GO:0005874 GO:0005525
910	AC234520.1_FG003	11.3019	14.7132	0.335924	0.516764	19.9656	0.720671	0.0428816	12.2056	9.34118	-0.317737	0.313222	15.8694	0.407575	0.125643	-
911	AC234520.1_FG005	6.66955	7.19095	0.0337251	0.903078	7.84963	0.139427	0.344501	7.36744	6.88036	-0.0227904	0.872494	7.09189	0.025297	0.831929	GO:0043234 GO:0051258
912	AC234521.1_FG004	4.50395	3.19503	-0.759595	0.260951	3.16827	-0.656241	0.185485	12.2843	4.69984	-0.979855	0.0162544	2.90752	-2.02648	1.91554e-05	-
913	AC234522.1_FG005	9.31221	7.73093	-0.281507	0.640991	9.8037	-0.0595226	0.899612	13.476	12.6747	0.0178292	0.962237	13.7352	0.0526312	0.858774	-
914	AC234522.1_FG009	3.20376	3.19225	-0.0252307	0.964648	3.13828	-0.112774	0.713107	3.40822	3.6871	0.189663	0.417403	3.10243	-0.0320425	0.887577	GO:0008270 GO:0005622
915	AC234526.1_FG005	1.11073	0.64627	-1.12005	0.0969237	0.959932	-0.396025	0.414753	1.42907	0.71096	-0.958747	0.0259444	0.450887	-1.62734	0.000425053	GO:0003854 GO:0050662 GO:0006694
916	AC234528.1_FG001	1.86311	2.28687	0.426927	0.321485	2.48128	0.491073	0.115364	2.23113	3.77843	0.855548	0.00371007	4.12974	0.967948	0.000294164	-
917	AC234528.1_FG004	10.5778	8.64802	-0.412819	0.120864	8.91749	-0.331822	0.0912496	9.14088	10.2491	0.265619	0.114232	8.98928	-0.0404194	0.803712	-
918	AC234528.1_FG005	15.4872	14.9749	-0.10349	0.642193	13.9324	-0.192674	0.187223	15.6584	13.2421	-0.153438	0.227817	10.8433	-0.480911	0.000377582	GO:0004160 GO:0009082
919	AC234528.1_FG006	0.37927	0.42178	-0.462381	0.786916	0.349449	-0.295186	0.796788	0.558466	0.535503	-0.076352	0.935769	0.697754	0.237058	0.750751	GO:0005506 GO:0016491
920	AC234575.1_FG003	0.995658	1.48019	0.481307	0.452398	2.04091	0.821141	0.0591803	1.62084	2.66707	0.81733	0.020806	4.91353	1.78385	8.48626e-06	GO:0003824 GO:0006520 GO:0030170
921	AC235534.1_FG001	5.25352	5.10845	-0.21607	0.512494	4.93345	-0.221516	0.337055	4.65052	3.6515	-0.210281	0.302276	3.45425	-0.332796	0.0682931	GO:0016855 GO:0017111 GO:0005524
922	AC235534.1_FG007	0.269168	0.296932	0.0342374	0.965772	0.377955	0.339631	0.397378	0.369689	0.250238	-0.441653	0.188369	0.215627	-0.581765	0.0581891	GO:0003700 GO:0006355 GO:0005634 GO:0043565
923	AC235535.1_FG001	1.76886	3.11582	0.970163	0.129509	3.40307	1.06046	0.0336023	3.03823	5.57568	0.919641	0.0202485	5.02104	0.693161	0.0415783	GO:0016585 GO:0043044 GO:0004386 GO:0031491 GO:0003677 GO:0005524
924	AC235540.1_FG002	12.673	10.9061	-0.298667	0.291783	10.2042	-0.483926	0.0271171	12.6061	9.38238	-0.380654	0.0419855	8.28997	-0.528808	0.00317082	GO:0004674 GO:0006468 GO:0005524 GO:0005515 GO:0004713
925	AC235541.1_FG002	26.2606	27.8624	0.0595503	0.712976	27.8002	0.0747182	0.481538	26.8691	25.9963	-0.0605186	0.508331	25.9975	-0.0698995	0.380698	GO:0031072 GO:0006457 GO:0051082
926	AC235543.1_FG002	4.58906	6.17954	0.372744	0.112364	6.06245	0.346218	0.0493752	4.43622	5.00348	0.234721	0.11648	5.63261	0.369358	0.0084018	-
927	AC235543.1_FG003	10.5313	11.4029	0.100089	0.755871	12.8679	0.299391	0.118642	12.2286	16.0565	0.360296	0.0297086	21.3982	0.749489	3.52619e-05	-
928	AC235544.1_FG004	7.90218	8.14783	0.0711505	0.799607	7.84779	-0.00752099	0.972664	7.3596	7.27221	0.0627751	0.682896	6.53471	-0.129127	0.313508	-
929	AC235544.1_FG006	0.366127	0.745674	0.794928	0.468254	0.712432	0.690691	0.38012	0.466146	0.393194	-0.0927235	0.908124	0.608264	0.793132	0.173259	GO:0045735
930	AC235546.1_FG001	10.674	10.5434	-0.106936	0.727279	11.5673	0.0846808	0.685142	12.4652	12.9409	0.12504	0.448046	13.9138	0.226276	0.109965	GO:0007155 GO:0015629 GO:0005198
931	AC235546.1_FG004	0.150139	0.0593787	-1.5339	0.129391	0.120536	-0.627121	0.377331	0.201741	0.124324	-0.573351	0.338806	0.128197	-0.224569	0.683138	-
932	AC235547.1_FG005	3.64477	4.34162	-0.0224073	0.961243	4.52505	0.125577	0.595049	4.56436	4.23324	0.0387658	0.854694	3.97605	-0.134709	0.423218	GO:0004674 GO:0006468 GO:0005524 GO:0005515 GO:0004713
933	AF466202.2_FG007	0.96209	1.05843	0.296038	0.549139	0.906025	0.0541619	0.899464	0.854738	1.09206	0.502091	0.0868524	1.03818	0.356731	0.165724	GO:0055114 GO:0016491
934	AF466202.2_FG008	4.04094	5.01773	0.392415	0.231099	5.73955	0.555728	0.0271065	6.2802	8.02886	0.376481	0.0572135	7.7022	0.384547	0.0292964	-
935	AF546187.1_FG009	0.104103	0.117147	0.066997	0.900228	0.111934	-0.0267155	0.9421	0.106853	0.119714	0.204883	0.403619	0.102038	0.00112695	0.996309	-
936	AF546187.1_FG011	6.58419	6.43537	-0.160337	0.72825	8.55519	0.323931	0.256832	4.10913	3.88088	-0.0125083	0.97019	4.77425	0.210787	0.378678	GO:0004497 GO:0020037 GO:0005283 GO:0016020 GO:0006814 GO:0009055
937	AF546187.1_FG012	1.90373	2.53303	0.102242	0.928994	2.58479	0.167468	0.795721	2.75777	1.56532	-0.753119	0.120349	4.06549	0.72113	0.0745784	GO:0008270 GO:0005622
938	AY530952.1_FG001	4.27595	4.75198	0.0113787	0.97052	5.16435	0.128489	0.412668	5.19257	5.12935	0.126068	0.33032	6.01574	0.326005	0.00632772	GO:0016020
939	AY542798.1_FG003	9.07563	11.7167	0.320624	0.171132	12.5903	0.405591	0.0256931	10.4168	12.292	0.309283	0.040382	14.1296	0.495426	0.000842008	GO:0005515 GO:0000151 GO:0016567 GO:0008270 GO:0003676 GO:0004842
940	EF517601.1_FG010	0.975523	1.0082	-0.188571	0.804214	1.04749	-0.00882899	0.986717	1.00597	0.751598	-0.305966	0.436427	1.00982	-0.170406	0.620585	GO:0003677
941	EF517601.1_FG012	16.9919	16.0634	-0.0159898	0.952907	14.4103	-0.168195	0.211245	15.2282	13.8934	-0.172864	0.139728	11.41	-0.43543	0.000449575	GO:0006457 GO:0051082 GO:0005524
942	EF517601.1_FG015	4.26595	4.30875	-0.0826985	0.69567	4.30416	-0.0386129	0.802025	4.33165	4.93726	0.268787	0.0226205	4.95362	0.221523	0.029308	-
943	EF517601.1_FG016	1.79574	1.21953	-0.132315	0.935768	1.93782	0.348095	0.694048	1.90747	1.17308	-0.628824	0.37361	0.647911	-1.7574	0.0124972	-
944	GRMZM2G000014	0.989534	1.26172	0.256353	0.408008	1.36533	0.451086	0.0433037	1.14028	1.60236	0.591876	0.00424874	2.03849	0.832954	4.07197e-05	GO:0005509 GO:0005515 GO:0008270
945	GRMZM2G000039	13.332	12.473	-0.0744636	0.718442	11.175	-0.208709	0.107384	13.4673	12.2341	-0.120386	0.285134	10.3286	-0.351576	0.00179369	GO:0005488
946	GRMZM2G000044	0.223163	0.600918	1.33827	0.294845	0.865699	1.65992	0.0675026	0.626699	1.49164	1.23101	0.0566896	2.01646	1.91655	0.00198088	-
947	GRMZM2G000052	36.6221	41.3543	0.110558	0.54801	40.0688	0.0809036	0.543983	33.3933	33.7573	0.0746114	0.514019	33.8444	0.0388389	0.710882	GO:0016491 GO:0009055
948	GRMZM2G000076	0.902726	0.91912	-0.0366621	0.950873	1.06402	0.248556	0.401455	1.10633	0.997577	-0.0633693	0.817	0.992235	-0.181603	0.400303	-
949	GRMZM2G000093	1.2215	1.20442	-0.0576311	0.915528	1.30442	0.124684	0.683523	1.37344	1.35424	0.112775	0.65223	1.20088	-0.0931017	0.669685	GO:0005975 GO:0004518 GO:0004553 GO:0005515 GO:0003677 GO:0006259
950	GRMZM2G000114	10.0311	10.9359	0.0798327	0.556769	11.1438	0.0975495	0.29273	11.5765	11.8464	0.0884128	0.266136	12.2782	0.154429	0.0331286	GO:0008270 GO:0005515
951	GRMZM2G000126	34.5265	34.9244	-0.00548144	0.987763	34.7385	0.0217578	0.91824	36.4716	30.3613	-0.314968	0.0372921	31.3192	-0.261492	0.0474282	GO:0008270 GO:0005622
952	GRMZM2G000127	0.736332	0.963371	0.447153	0.516764	0.993068	0.594332	0.205864	0.848396	1.66205	1.22258	0.00436371	1.51752	0.971246	0.00595912	-
953	GRMZM2G000158	4.68037	4.39847	-0.317655	0.469284	4.72951	-0.223249	0.484305	3.58709	2.79862	-0.113088	0.712976	2.4622	-0.534613	0.0396945	GO:0005634 GO:0045449
954	GRMZM2G000166	14.3045	16.501	0.161886	0.529903	19.3111	0.408597	0.0257654	11.7615	11.2258	-0.0663911	0.696835	10.6391	-0.141144	0.32173	GO:0046872 GO:0030001
955	GRMZM2G000171	7.1225	7.29635	-0.0778647	0.731367	7.71567	0.0109351	0.951756	8.82815	9.39794	0.219148	0.0609579	10.6281	0.317656	0.00375163	GO:0003700 GO:0006355 GO:0046983 GO:0005634 GO:0043565
956	GRMZM2G000177	13.8734	14.2543	-0.0248832	0.911554	13.7963	-0.0548922	0.666523	12.8518	13.2806	0.132346	0.190832	13.0885	0.0837646	0.358413	-
957	GRMZM2G000209	6.03225	4.5495	-0.513068	0.155229	5.52816	-0.173503	0.528075	9.15496	8.92789	0.0922581	0.678393	9.1505	0.0254046	0.898209	GO:0016020
958	GRMZM2G000219	7.22247	7.43742	0.038265	0.931223	7.96133	0.145017	0.534408	9.67512	7.13139	-0.423778	0.0284816	5.62676	-0.805463	0.000113016	GO:0046872 GO:0030001
959	GRMZM2G000231	0.4185	0.489698	0.25995	0.602568	0.570489	0.478148	0.139335	0.590283	0.778958	0.590344	0.0291467	1.03638	0.985249	0.000238015	-
960	GRMZM2G000236	4.1192	4.99303	0.0878573	0.924946	4.67822	-0.0475049	0.937628	2.48442	3.18498	0.549497	0.209005	5.22647	1.04984	0.00942104	GO:0010181 GO:0016491
961	GRMZM2G000245	1.94707	2.52565	0.399581	0.362174	2.69182	0.528403	0.0926483	2.9194	4.0657	0.471145	0.0569935	3.55087	0.381297	0.0777047	GO:0003677
962	GRMZM2G000254	2.05637	2.42156	0.0964559	0.892302	1.79156	-0.266582	0.517703	2.71511	1.82305	-0.424327	0.197826	1.65429	-0.589222	0.0481234	GO:0007155 GO:0015629 GO:0005198
963	GRMZM2G000256	1.51297	2.02759	0.417929	0.139946	2.35262	0.581153	0.0106316	2.10163	2.24972	0.211261	0.218798	2.64158	0.346339	0.0247811	-
964	GRMZM2G000261	8.19762	7.43909	-0.342497	0.387565	9.23054	0.0123122	0.972797	7.92329	7.53256	0.0563071	0.837716	9.21319	0.244062	0.250629	GO:0006813 GO:0008076 GO:0005249 GO:0005515
965	GRMZM2G000264	1.13888	1.38553	0.499147	0.382762	1.2279	0.310819	0.471517	1.22636	2.01755	0.937363	0.0110354	2.02489	0.882681	0.00577632	GO:0015662 GO:0016020 GO:0006754 GO:0005524
966	GRMZM2G000268	9.19465	9.32518	-0.078706	0.74817	9.08975	-0.152248	0.319984	8.84381	6.89922	-0.247769	0.0657228	5.59552	-0.580964	0.0001078	GO:0007155 GO:0055114 GO:0016491
967	GRMZM2G000271	0.324936	0.371085	0.149311	0.919988	0.754715	1.12252	0.10839	0.66379	1.06557	0.969823	0.074373	1.329	1.07161	0.0233216	-
968	GRMZM2G000278	7.37446	6.74037	-0.236408	0.223874	7.62797	-0.0292645	0.863397	8.26311	9.75379	0.322418	0.0123056	13.6514	0.771054	1.34441e-06	GO:0004674 GO:0006468 GO:0004713 GO:0005524
969	GRMZM2G000280	0.675317	0.71417	0.0254658	0.889778	0.729384	0.0852421	0.404097	0.742488	0.866473	0.292492	0.00306654	0.912318	0.332943	0.000223292	-
970	GRMZM2G000288	4.78718	4.97622	0.352358	0.674713	4.39429	0.113654	0.862537	5.0242	7.72461	0.894106	0.048087	7.1891	0.655797	0.0915432	-
971	GRMZM2G000292	0.611448	0.486338	-0.473845	0.593169	0.398901	-0.83988	0.154985	1.04607	0.606106	-0.773669	0.105052	0.545343	-0.859891	0.0462663	-
972	GRMZM2G000326	544.711	473.691	-0.0740035	0.777137	545.561	0.117208	0.476598	631.944	695.961	-0.0726723	0.611478	678.644	-0.0939176	0.447371	GO:0009611 GO:0004867
973	GRMZM2G000339	2.91758	3.10674	0.0491505	0.892381	2.89657	-0.060388	0.791086	3.10379	2.61763	-0.156443	0.363419	2.20586	-0.399245	0.0126559	-
974	GRMZM2G000361	5.43172	5.90844	-0.031037	0.93612	6.39157	0.149654	0.454855	6.13655	6.9698	0.264719	0.101914	7.54341	0.318053	0.0289549	-
975	GRMZM2G000371	4.87488	5.46099	0.24806	0.358513	5.43141	0.237629	0.224983	5.59503	6.81319	0.33624	0.0436638	6.26678	0.21724	0.132687	GO:0004386
976	GRMZM2G000376	0.0688477	0.0577114	-0.346012	0.695002	0.0935517	0.314665	0.581569	0.0648334	0.0965381	0.468959	0.307493	0.0536032	-0.198967	0.655615	GO:0008270 GO:0003676
977	GRMZM2G000380	5.98908	4.97523	-0.428111	0.180031	6.07633	-0.0931914	0.721277	6.61285	4.96337	-0.260482	0.198688	6.24949	-0.0619551	0.738465	-
978	GRMZM2G000393	9.00476	9.74646	0.0886311	0.591027	9.35324	0.0469704	0.702669	9.29341	10.0602	0.153067	0.105705	10.3952	0.187479	0.0290968	GO:0016020 GO:0008378 GO:0006486
979	GRMZM2G000397	23.2113	23.3834	-0.0485808	0.872541	27.0788	0.22069	0.177584	25.9621	28.545	0.155022	0.265327	32.1816	0.269112	0.0308064	GO:0005509
980	GRMZM2G000423	0.0582034	0.0952674	0.761731	0.782253	0.122652	0.341764	0.8582	0.0468423	0.245679	1.21236	0.398318	1.73047	5.54745	0.000113016	GO:0005506 GO:0016491
981	GRMZM2G000431	3.79299	3.51462	-0.282012	0.580599	3.95563	-0.181211	0.622236	3.05687	2.96022	0.0853843	0.804342	2.749	-0.0459025	0.879758	GO:0050825 GO:0042309 GO:0050826
982	GRMZM2G000435	5.37417	7.39274	0.351876	0.303474	7.18599	0.229147	0.372359	5.12912	4.14602	-0.198953	0.386673	5.01635	0.03461	0.874342	-
983	GRMZM2G000451	2.09462	1.45675	-0.69041	0.0612289	1.78942	-0.386863	0.132232	1.81242	1.71325	0.00247774	0.993469	1.45274	-0.279553	0.168714	-
984	GRMZM2G000481	6.63786	7.30121	0.0845262	0.748826	6.71976	-0.0484342	0.796788	7.777	6.78364	-0.0653613	0.658079	5.97069	-0.269779	0.0318822	GO:0005737 GO:0006437 GO:0006436 GO:0004831 GO:0004830 GO:0005524
985	GRMZM2G000483	4.26422	6.9309	0.588053	0.271621	7.15458	0.599371	0.123886	5.36155	4.93051	0.00819466	0.984418	7.13098	0.480062	0.0991471	GO:0016787 GO:0008152
986	GRMZM2G000489	22.8524	22.362	-0.128813	0.652882	22.3006	-0.144577	0.454443	22.9964	15.8829	-0.499517	0.00648764	16.501	-0.453888	0.00402726	GO:0016787 GO:0003677 GO:0006306
987	GRMZM2G000510	4.44241	4.15583	-0.0697836	0.548338	4.02641	-0.110689	0.161911	4.08058	3.51863	-0.259798	0.00192802	3.48296	-0.274836	0.000237746	GO:0006839 GO:0016020 GO:0005488 GO:0005739
988	GRMZM2G000520	1.10584	4.15682	0.771946	0.597719	3.61228	0.92136	0.346182	0.497522	0.178169	-1.59222	0.1494	0.158292	-1.72854	0.121103	-
989	GRMZM2G000531	37.8656	35.1344	-0.0838086	0.500724	32.4604	-0.198657	0.0274446	34.4239	32.032	-0.136915	0.0708145	34.0897	-0.0192922	0.789348	GO:0006633 GO:0005506 GO:0005783 GO:0055114 GO:0016491
990	GRMZM2G000540	10.4416	11.6407	0.101146	0.520346	11.7748	0.121843	0.262058	10.7989	11.6727	0.171796	0.0691735	12.008	0.206848	0.0173313	GO:0003676 GO:0005634 GO:0000151 GO:0016567 GO:0008270 GO:0005515 GO:0004842
991	GRMZM2G000566	0.204479	0.333817	0.68322	0.503363	0.303487	0.434483	0.548016	0.160345	0.486806	1.36732	0.0242634	1.16415	2.91602	1.97939e-05	GO:0046556 GO:0046373
992	GRMZM2G000576	0.118098	0.139469	0.401061	0.571792	0.152012	0.470525	0.323945	0.164859	0.266324	0.873849	0.0238135	0.261658	0.800797	0.0170673	-
993	GRMZM2G000581	28.8366	25.2691	-0.207458	0.300685	24.2704	-0.200822	0.175504	33.8983	31.007	-0.103875	0.423156	23.399	-0.592737	5.30024e-05	GO:0016020
994	GRMZM2G000587	13.4023	15.1334	-0.141661	0.750443	13.6156	-0.313399	0.255391	12.6435	9.19619	-0.348752	0.153819	8.05072	-0.514075	0.024845	GO:0016757
995	GRMZM2G000592	3.49597	3.82943	0.0228156	0.957	3.73072	-0.0259032	0.920567	4.32893	2.9497	-0.449028	0.0177912	2.63466	-0.608385	0.000899049	-
996	GRMZM2G000593	6.18065	7.32981	0.309658	0.316626	6.95941	0.257501	0.256925	7.68764	11.6351	0.686557	0.00181241	15.2534	1.04955	4.27905e-06	-
997	GRMZM2G000601	8.03426	7.84208	-0.0409355	0.845304	7.67913	-0.0424831	0.747256	10.2303	10.155	-0.0120141	0.915192	9.2951	-0.144642	0.0908718	GO:0019787 GO:0043687 GO:0051246
998	GRMZM2G000608	4.82358	4.41795	-0.270149	0.325337	4.85142	-0.115661	0.586854	5.3492	4.64516	-0.0695166	0.707772	3.45436	-0.568044	0.00120385	GO:0005488
999	GRMZM2G000610	5.37807	6.12207	0.117341	0.687008	6.55765	0.158279	0.398583	6.28432	6.01012	0.036548	0.834686	6.63432	0.187044	0.170998	-
1000	GRMZM2G000614	0.787077	0.646399	-0.415158	0.18468	0.765558	-0.0680027	0.799741	0.673217	0.528218	-0.195159	0.355221	0.537287	-0.226944	0.215626	GO:0016020 GO:0016887 GO:0005524
1001	GRMZM2G000615	16.0796	18.0563	0.150904	0.354684	18.4628	0.156497	0.185682	16.2083	17.2867	0.117795	0.25364	17.1234	0.107341	0.245154	-
1002	GRMZM2G000620	0.195047	0.282886	0.491179	0.549568	0.489617	1.33175	0.0207816	0.165854	0.214848	0.557308	0.260961	0.284385	0.759669	0.077282	-
1003	GRMZM2G000622	33.7681	35.5863	0.0427593	0.854755	34.3403	0.0178293	0.912241	33.3052	32.9351	0.0338751	0.787448	28.8506	-0.179897	0.0778237	GO:0004642 GO:0006189
1004	GRMZM2G000623	1.85276	1.9656	0.189077	0.554802	2.15732	0.250981	0.24478	2.17642	2.63881	0.303845	0.0883216	2.59887	0.242404	0.121844	GO:0006511 GO:0005515
1005	GRMZM2G000632	9.30415	9.82788	0.108945	0.641793	9.40019	0.0327742	0.858674	10.1571	9.44545	-0.0660818	0.637729	7.11994	-0.503404	0.000354379	GO:0050662 GO:0006813 GO:0008324 GO:0006012 GO:0006694 GO:0003854 GO:0003978
1006	GRMZM2G000633	0.661572	0.839082	0.352643	0.469416	0.849813	0.206214	0.564577	0.785545	0.911103	0.320942	0.253469	1.00292	0.492026	0.0488494	GO:0004674 GO:0006468 GO:0004713 GO:0005524
1007	GRMZM2G000645	6.14928	6.55761	0.172212	0.551519	6.34988	0.0705076	0.752364	6.22441	6.28479	0.0605843	0.748345	5.01358	-0.204254	0.182277	-
1008	GRMZM2G000650	26.4482	27.9775	0.0790314	0.716134	28.8903	0.147309	0.276923	29.0991	29.9733	0.0701556	0.555156	35.9065	0.299839	0.00505217	-
1009	GRMZM2G000660	3.1459	4.15237	0.330019	0.201438	4.52979	0.501814	0.0149721	3.30327	3.91983	0.256366	0.117671	4.03699	0.32076	0.0313183	GO:0006470 GO:0008138
1010	GRMZM2G000665	0.112795	0.131936	-9.95275e-05	0.999774	0.137073	0.255613	0.50115	0.219714	0.189597	-0.17243	0.55826	0.138868	-0.693598	0.0100219	-
1011	GRMZM2G000670	14.8125	15.4705	0.0853448	0.825331	13.9224	-0.134021	0.577387	16.1336	15.1731	-0.0504115	0.813701	7.50234	-1.07189	1.59318e-05	-
1012	GRMZM2G000674	2.04943	2.16764	-0.0300291	0.956443	2.10412	-0.0892479	0.774806	1.57553	1.58657	0.0718596	0.791891	1.13685	-0.430564	0.0584646	-
1013	GRMZM2G000686	7.26539	6.8666	-0.180093	0.485304	6.2562	-0.271152	0.127711	8.92914	8.53266	-0.00137289	0.994317	8.3299	-0.0645618	0.631509	GO:0003700 GO:0006355 GO:0016602
1014	GRMZM2G000710	3.68354	3.63724	-0.033475	0.843853	3.71788	0.0244507	0.824887	3.85093	3.50497	-0.13377	0.101949	3.41574	-0.19606	0.010433	-
1015	GRMZM2G000713	6.55422	6.55899	-0.0222013	0.947817	6.97406	0.0892157	0.614468	9.17162	10.5959	0.210563	0.10971	10.9298	0.233316	0.0462465	-
1016	GRMZM2G000718	14.9658	13.3265	-0.19405	0.243672	12.5	-0.291338	0.0259692	13.6176	11.6162	-0.238849	0.033579	9.3879	-0.518563	4.36419e-05	-
1017	GRMZM2G000719	0.622639	0.768135	0.179286	0.767107	0.768949	0.203997	0.596565	0.971809	0.928645	0.139899	0.653533	0.959136	0.137148	0.602904	GO:0005515
1018	GRMZM2G000737	0.413973	0.537191	0.440839	0.294845	0.582594	0.428362	0.160514	0.506981	0.829784	0.856855	0.00316072	1.11947	1.36894	6.65797e-06	-
1019	GRMZM2G000739	3.56369	4.81807	0.214439	0.628299	5.34412	0.336859	0.240422	3.34123	4.17277	0.453146	0.0730138	5.50381	0.821807	0.0010216	GO:0006779 GO:0008168 GO:0016020 GO:0005164 GO:0006955
1020	GRMZM2G000741	2.06765	2.43977	0.0272398	0.982037	2.91665	0.291109	0.639219	3.94674	4.91997	0.469872	0.288214	11.4994	1.43102	0.000723878	GO:0005840 GO:0005215 GO:0006810 GO:0003735 GO:0005743 GO:0005488 GO:0006412
1021	GRMZM2G000749	4.34759	4.60492	0.11511	0.749169	5.04287	0.264108	0.228461	5.6974	6.71789	0.329831	0.0708653	6.59435	0.260995	0.102147	GO:0006139 GO:0008408 GO:0003676 GO:0005622
1022	GRMZM2G000753	5.17929	5.46822	0.0938215	0.738218	6.18271	0.248959	0.143957	6.64612	7.76808	0.240798	0.0865747	7.65126	0.284521	0.024996	GO:0033178 GO:0016820 GO:0015986 GO:0008270
1023	GRMZM2G000764	5.73242	6.08698	0.00386184	0.992033	6.40037	0.0600242	0.757185	6.07937	5.70128	-0.0499279	0.760237	5.5611	-0.0954434	0.473035	-
1024	GRMZM2G000777	21.0864	23.3226	0.0156555	0.9613	21.5717	-0.103794	0.530401	22.3589	15.462	-0.487918	0.00268306	16.241	-0.380421	0.00409941	-
1025	GRMZM2G000801	29.0299	26.9399	-0.1757	0.557381	21.9032	-0.427447	0.0436742	25.9715	18.6792	-0.506929	0.0104305	14.2817	-0.82619	7.74066e-05	GO:0003735 GO:0006412 GO:0005840
1026	GRMZM2G000812	56.8611	57.7192	0.0632088	0.818245	54.7638	0.00382956	0.98465	73.2993	74.453	-0.0472846	0.754906	76.5203	0.000932808	0.994923	GO:0015904 GO:0016021 GO:0015520 GO:0046677
1027	GRMZM2G000816	6.56474	8.04119	0.48713	0.231068	7.04633	0.216784	0.491141	28.9561	35.7849	0.369516	0.0828566	14.8625	-0.966233	6.79221e-05	-
1028	GRMZM2G000818	7.30719	5.87516	-0.31012	0.0910844	5.5157	-0.407258	0.00676323	7.84054	7.8637	0.00348025	0.980472	7.40993	-0.0978474	0.336025	GO:0003677
1029	GRMZM2G000823	23.6909	23.3888	-0.0159805	0.921587	22.1443	-0.109021	0.18943	22.08	19.8887	-0.171462	0.0243136	18.8266	-0.234407	0.00139988	GO:0042309 GO:0008026 GO:0050825 GO:0003676 GO:0050826 GO:0005524
1030	GRMZM2G000825	7.78421	6.38244	-0.472005	0.177284	6.47181	-0.40928	0.114605	8.96467	6.01613	-0.439278	0.0530509	3.97533	-1.09577	4.38862e-05	-
1031	GRMZM2G000836	0.371292	0.315045	-0.341458	0.779703	0.406768	0.252969	0.755667	0.52352	0.467939	-0.222646	0.728059	0.185489	-1.62027	0.00747969	GO:0008270 GO:0005622
1032	GRMZM2G000842	0.323892	0.328605	0.0923755	0.91617	0.308088	0.0226881	0.970322	0.359059	0.565332	0.663002	0.0681214	0.532244	0.618914	0.054634	GO:0003700 GO:0006355 GO:0046983 GO:0005634 GO:0043565
1033	GRMZM2G000874	6.76118	7.56742	0.0950888	0.793682	7.56572	0.0884087	0.710269	8.7661	8.12913	0.103621	0.577416	8.121	0.00904208	0.95898	-
1034	GRMZM2G000909	7.49073	8.24792	0.0580501	0.838862	8.3825	0.116887	0.481996	8.30252	8.50774	0.0761447	0.590171	9.86617	0.253274	0.0349232	GO:0005515
1035	GRMZM2G000923	95.8576	89.5549	-0.0644945	0.674032	81.0221	-0.173721	0.0824234	86.931	77.0568	-0.219488	0.0170293	69.622	-0.382154	8.82758e-05	GO:0005737 GO:0004427 GO:0000287 GO:0006796 GO:0001503 GO:0007155
1036	GRMZM2G000932	9.06363	6.98317	-0.45327	0.12393	7.61804	-0.384282	0.0716604	14.593	13.1397	-0.0717917	0.689749	15.6443	0.187267	0.190816	GO:0009239 GO:0005488 GO:0008667
1037	GRMZM2G000936	15.5259	16.5813	-0.0290107	0.899629	17.823	0.0995626	0.431859	15.0587	15.2141	0.0606506	0.588989	16.9897	0.207061	0.0331364	GO:0005515
1038	GRMZM2G000937	12.1745	11.9705	-0.0448868	0.855234	11.5319	-0.0540751	0.722088	11.7691	11.2717	-0.0300414	0.8206	10.1623	-0.234441	0.0291806	GO:0031227 GO:0016757 GO:0006506
1039	GRMZM2G000959	1.63536	2.15402	0.032529	0.964648	2.1895	0.153635	0.698037	2.90805	1.34121	-0.820781	0.0135135	0.936122	-1.4309	7.5698e-05	GO:0005975 GO:0004553
1040	GRMZM2G000964	0.75076	0.783113	0.128483	0.932448	1.25533	0.86348	0.237758	1.0437	1.2268	0.504104	0.407463	0.961397	-0.0799296	0.892249	-
1041	GRMZM2G000973	4.73638	4.87413	-0.0360937	0.914042	5.23326	0.0325028	0.875647	5.01168	5.36149	0.161502	0.267295	5.4855	0.155765	0.22523	-
1042	GRMZM2G000976	2.62004	2.91279	0.0720791	0.872541	2.92113	0.0374905	0.902378	2.92999	2.85933	0.00381118	0.988624	2.88188	0.0300976	0.882809	GO:0016020
1043	GRMZM2G000980	13.0561	14.8411	0.103682	0.531284	14.9965	0.0907981	0.436487	13.1624	16.4885	0.44775	0.000439301	19.1298	0.641664	1.21313e-06	GO:0008270 GO:0003723
1044	GRMZM2G001004	0.882248	1.07242	0.38654	0.680574	0.922787	0.237676	0.725142	1.13491	1.28664	0.267703	0.600499	1.09687	0.072614	0.878782	-
1045	GRMZM2G001024	9.29653	9.96455	0.0527618	0.870142	11.7627	0.263591	0.125892	10.9137	12.0123	0.145365	0.321685	15.2958	0.50724	0.000557216	GO:0008270 GO:0005515
1046	GRMZM2G001033	11.4851	11.8461	0.0423471	0.864221	10.9198	-0.0770791	0.597983	10.3895	10.2094	0.0361356	0.786047	9.27684	-0.128543	0.228087	GO:0016021 GO:0008643 GO:0005351 GO:0000139
1047	GRMZM2G001035	1.0564	0.855098	-0.472304	0.512825	0.904577	-0.268356	0.602112	6.96581	2.16555	-1.24461	0.00153509	1.1492	-2.5887	3.13337e-07	-
1048	GRMZM2G001043	1.8536	2.27647	0.199482	0.815646	2.75174	0.338408	0.506834	1.79127	2.34844	0.549627	0.190338	2.61322	0.639998	0.0876819	-
1049	GRMZM2G001048	6.88819	7.30689	0.0202028	0.946643	8.89678	0.321458	0.0332959	8.01324	9.86356	0.355204	0.00814286	12.6448	0.682728	5.70353e-06	GO:0006355 GO:0003677
1050	GRMZM2G001079	29.0992	29.0707	-0.109125	0.584378	26.4104	-0.207164	0.125106	25.8141	21.7683	-0.226271	0.0612608	18.5666	-0.497969	0.00015012	GO:0016020 GO:0015018 GO:0050825 GO:0042309 GO:0050826
1051	GRMZM2G001084	6.56121	7.50334	0.198409	0.21564	7.485	0.201494	0.093271	7.01406	7.57505	0.124996	0.22594	7.48504	0.128469	0.164543	GO:0004518 GO:0003677 GO:0016887 GO:0005524 GO:0006289
1052	GRMZM2G001088	5.05284	6.3761	0.434244	0.319119	5.71838	0.24671	0.469368	7.4349	8.33351	0.184841	0.48633	6.22407	-0.207491	0.372504	-
1053	GRMZM2G001097	2.30159	2.6486	0.131936	0.773966	2.75446	0.231853	0.407015	3.70668	3.98385	0.181136	0.408116	4.2627	0.296883	0.114158	GO:0008270
1054	GRMZM2G001114	4.76891	3.81689	-0.382756	0.127713	4.02006	-0.289472	0.119219	4.79629	4.08389	-0.164017	0.312258	3.34841	-0.502373	0.00180138	GO:0008270 GO:0005515
1055	GRMZM2G001116	0.105911	0.100745	-0.344747	0.853653	0.174951	0.523103	0.614539	0.18297	0.179891	0.17174	0.846818	0.0951842	-0.536401	0.483981	-
1056	GRMZM2G001145	0.261951	0.345712	0.272303	0.534192	0.319335	0.126611	0.703779	0.284534	0.287748	0.277606	0.281517	0.296586	0.263359	0.244853	-
1057	GRMZM2G001160	1.78337	1.67136	-0.260124	0.441672	1.58983	-0.223952	0.354779	1.93808	1.69287	-0.00885998	0.97174	1.77255	-0.0952682	0.602982	GO:0006310 GO:0008026 GO:0003676 GO:0005524
1058	GRMZM2G001169	2.56172	2.46644	-0.234753	0.573182	2.99966	-0.0122606	0.972797	3.2679	2.4076	-0.302644	0.197684	3.44521	0.144693	0.480856	-
1059	GRMZM2G001180	12.7706	12.9279	-0.0185758	0.930619	13.4664	0.0404426	0.736797	14.3556	14.7936	0.0869027	0.347372	15.6744	0.144754	0.0751955	-
1060	GRMZM2G001191	9.09593	10.1624	0.170257	0.394153	10.4176	0.217495	0.126333	10.3181	13.166	0.380475	0.00553514	13.0857	0.383684	0.00159261	-
1061	GRMZM2G001200	3.0199	3.79838	0.147575	0.823868	4.27838	0.364712	0.333855	3.49538	2.85155	-0.274622	0.408026	4.62927	0.412667	0.138676	-
1062	GRMZM2G001205	2.13237	1.46314	-0.660668	0.248812	1.91099	-0.251478	0.555299	3.76553	1.9709	-0.906118	0.0112977	2.13858	-0.808181	0.0081895	GO:0008270 GO:0005622
1063	GRMZM2G001219	0.171125	0.199554	0.151246	0.956049	0.34734	1.23826	0.320532	0.952	0.903272	0.122069	0.892319	0.708084	-0.32905	0.650829	-
1064	GRMZM2G001221	5.37943	5.03391	-0.0928492	0.732945	5.34379	-0.0337974	0.86675	5.66279	5.93352	0.134871	0.345369	6.10919	0.164003	0.185956	GO:0005509
1065	GRMZM2G001243	3.76343	6.83883	0.763063	0.15571	8.65032	1.1307	0.00875808	4.00301	9.0844	1.21773	0.00200664	18.4356	2.29319	5.82852e-07	GO:0008287 GO:0005215 GO:0016020 GO:0004722 GO:0006810 GO:0006470
1066	GRMZM2G001247	10.2008	8.67805	-0.445844	0.348739	10.0579	-0.187984	0.606202	11.822	7.70807	-0.549681	0.0661679	6.42155	-0.864049	0.00316848	-
1067	GRMZM2G001255	9.1322	9.29536	-0.0695353	0.767469	9.23238	-0.0938778	0.528927	8.97501	8.08479	-0.0478837	0.721487	8.71647	-0.000752746	0.995292	-
1068	GRMZM2G001265	1.84899	2.08498	0.153576	0.416308	2.27158	0.280303	0.0404036	2.06284	2.74441	0.46538	0.000952891	2.88274	0.52136	4.19971e-05	-
1069	GRMZM2G001272	19.3025	18.7268	-0.069268	0.568094	18.1877	-0.0993384	0.229604	19.0954	17.3347	-0.142732	0.0511443	16.655	-0.216764	0.00235944	-
1070	GRMZM2G001288	0.847368	1.30772	0.438067	0.564444	1.8926	0.957962	0.0572264	0.783556	1.57974	1.0565	0.0208236	3.42994	2.25489	1.11061e-05	-
1071	GRMZM2G001296	1.03354	1.18292	0.161326	0.721757	1.24883	0.248708	0.385126	0.956578	1.28209	0.574026	0.0228354	1.54529	0.666096	0.00357976	-
1072	GRMZM2G001297	21.53	21.7795	0.0595081	0.725364	22.3268	0.120205	0.258719	19.2641	22.9859	0.228812	0.0187443	24.7842	0.349794	0.000333705	GO:0003995 GO:0006468 GO:0004713 GO:0005524
1073	GRMZM2G001304	3.48664	3.00556	-0.240478	0.390371	2.9174	-0.285057	0.150528	4.6204	4.00864	-0.186776	0.248288	3.36573	-0.508144	0.00167338	-
1074	GRMZM2G001327	149.316	130.329	-0.0653807	0.772626	116.778	-0.239786	0.0840007	116.996	102.731	-0.328274	0.0119701	87.7251	-0.52561	0.000103297	-
1075	GRMZM2G001332	1.09635	1.08534	-0.893696	0.463524	1.4679	0.0666095	0.949593	2.77884	1.89821	-0.101234	0.885932	1.3573	-1.07758	0.0549869	-
1076	GRMZM2G001334	4.56491	5.10099	0.202139	0.577383	5.03539	0.212387	0.396884	5.35232	6.94019	0.47501	0.0242794	6.87645	0.384288	0.0341219	-
1077	GRMZM2G001363	0.409021	0.506096	-0.12431	0.936302	0.565765	0.288292	0.723846	0.485632	1.70667	2.2846	0.00137467	3.86501	3.09333	8.7786e-06	-
1078	GRMZM2G001415	4.34379	4.7983	0.0806051	0.77895	5.09356	0.17765	0.304583	4.94957	5.28795	0.163733	0.256361	4.58288	-0.0146818	0.91848	GO:0003995 GO:0004540 GO:0008033
1079	GRMZM2G001421	5.17069	5.57156	-0.00716207	0.991208	6.39295	0.135496	0.658639	5.86048	5.12238	-0.125259	0.627161	5.01867	-0.195038	0.371226	-
1080	GRMZM2G001426	1.83885	2.1839	0.0509059	0.928927	3.22267	0.568435	0.0433037	2.66322	1.89649	-0.330311	0.162928	2.94933	0.28854	0.152952	-
1081	GRMZM2G001444	0.839634	1.1979	0.60426	0.231328	1.31629	0.855707	0.0291738	1.19199	1.80146	0.676683	0.0274138	1.57133	0.409725	0.114489	-
1082	GRMZM2G001451	0.387473	0.604259	0.555126	0.535399	0.436187	0.156636	0.829237	0.590996	0.515866	-0.132218	0.813765	0.60399	-0.00289825	0.995403	-
1083	GRMZM2G001454	0.825944	0.950062	0.168834	0.48336	1.1311	0.414306	0.018229	0.98485	1.21047	0.387762	0.00962245	1.22626	0.408876	0.00216104	GO:0008270 GO:0005515
1084	GRMZM2G001457	0.26446	0.295019	0.0805312	0.872541	0.377469	0.470585	0.0833146	0.424947	0.556244	0.491903	0.0263278	0.430939	0.155698	0.417093	GO:0006355 GO:0007165 GO:0004871
1085	GRMZM2G001466	0.918569	0.754472	-0.246875	0.697224	1.11984	0.20206	0.629689	0.74564	0.591963	-0.291267	0.424665	0.604389	-0.397047	0.211338	-
1086	GRMZM2G001500	43.6967	44.4405	-0.0263315	0.860473	42.6527	-0.0724204	0.392972	44.0728	39.3276	-0.134002	0.0656652	37.9924	-0.195828	0.00500469	GO:0005524
1087	GRMZM2G001508	0.95238	1.02681	-0.0117445	0.991296	0.840182	-0.108873	0.849679	0.948506	0.801822	-0.305156	0.476335	0.492738	-0.994942	0.0146871	GO:0003993
1088	GRMZM2G001514	224.373	180.545	-0.226804	0.166538	171.277	-0.361437	0.0083312	177.548	129.288	-0.600903	0.000116564	112.329	-0.743746	1.08489e-06	GO:0006355 GO:0005634 GO:0004879 GO:0003677
1089	GRMZM2G001530	4.49888	5.00836	0.0872072	0.730804	5.04782	0.0560962	0.751375	4.84111	4.46778	-0.0903068	0.515565	4.83881	0.0401497	0.750006	GO:0003677
1090	GRMZM2G001541	2.0294	1.62468	-0.458086	0.230182	2.12311	-0.141521	0.63192	2.29483	1.93008	-0.10254	0.686091	2.34764	0.106302	0.6168	-
1091	GRMZM2G001551	1.33908	1.58372	0.21253	0.516486	1.67502	0.276336	0.215983	1.448	1.52819	0.191249	0.321074	1.443	0.0474924	0.795783	GO:0005622 GO:0003924 GO:0005525
1092	GRMZM2G001577	5.91347	7.67406	0.217084	0.592035	9.24633	0.476322	0.0763014	5.29881	6.05505	0.24089	0.314468	7.82044	0.614807	0.00595912	-
1093	GRMZM2G001592	1.34999	1.48404	-0.0593732	0.913306	1.56083	0.0874043	0.785267	1.45407	1.629	0.312254	0.184988	1.4948	0.119558	0.581571	-
1094	GRMZM2G001606	1.42004	1.83126	0.13886	0.741509	1.9204	0.340555	0.185297	1.74333	1.86733	0.195751	0.371456	1.9304	0.122871	0.528234	GO:0005179 GO:0005576
1095	GRMZM2G001631	0.862797	1.11268	0.485563	0.310894	1.11051	0.483522	0.164904	1.99683	2.40382	0.348921	0.164795	2.0359	0.154205	0.490546	GO:0004525 GO:0003725 GO:0006396 GO:0005622
1096	GRMZM2G001639	28.0387	26.661	-0.143691	0.60552	26.7259	-0.120538	0.53717	29.4549	29.8893	0.0866242	0.606381	36.7896	0.337819	0.020289	-
1097	GRMZM2G001645	38.8789	34.2247	-0.271673	0.241818	30.8926	-0.443482	0.017156	39.6067	31.1737	-0.283967	0.0637341	31.8073	-0.296903	0.0323948	GO:0004420 GO:0008299 GO:0016021 GO:0015936 GO:0050661
1098	GRMZM2G001652	9.17235	8.89278	-0.0923803	0.588354	8.96121	-0.0804338	0.504969	8.91807	8.36609	-0.0716296	0.48954	7.51558	-0.220656	0.0180479	-
1099	GRMZM2G001653	0.240049	1.08067	2.19476	0.0280021	1.15475	2.20605	0.00473313	1.32344	2.64344	1.1442	0.0127877	2.5167	1.0122	0.0107174	-
1100	GRMZM2G001660	3.37844	2.92319	-0.263352	0.54321	3.43026	-0.0882323	0.794677	2.07747	1.52511	-0.440299	0.116419	1.14443	-0.893915	0.0019843	-
1101	GRMZM2G001661	33.6412	33.4866	-0.0782588	0.77054	37.7898	0.112568	0.504406	36.0411	36.5961	0.047204	0.759414	38.0435	0.0628666	0.623629	GO:0050825 GO:0042309 GO:0050826
1102	GRMZM2G001663	1.16397	1.11463	-0.0367105	0.961243	1.13355	0.0413509	0.926445	3.03533	2.68209	-0.172634	0.514795	1.51371	-0.958468	0.000479971	-
1103	GRMZM2G001668	4.23173	3.93306	-0.11579	0.460678	4.73868	0.145738	0.174888	5.43581	6.2704	0.236715	0.0138853	6.0475	0.169935	0.035994	GO:0004674 GO:0006468 GO:0004713 GO:0005524
1104	GRMZM2G001676	1.20217	1.62829	0.391833	0.402101	2.17405	0.775992	0.0221704	1.55294	2.57137	0.842105	0.00486404	4.386	1.62311	1.84385e-06	GO:0006857 GO:0005215 GO:0016020
1105	GRMZM2G001696	0.332181	0.251373	-0.78237	0.375347	0.369295	0.00150604	0.998093	0.96823	0.586366	-0.536456	0.220434	0.599019	-0.52168	0.17297	GO:0004612 GO:0005524 GO:0006094
1106	GRMZM2G001724	3.23277	3.57208	0.0654388	0.876354	3.5181	0.0611273	0.820987	4.28186	4.68952	0.246801	0.190064	5.65949	0.443072	0.009935	GO:0016021
1107	GRMZM2G001750	6.52332	7.21328	0.123335	0.441598	7.33232	0.133425	0.236667	6.41166	7.20748	0.188565	0.0553867	8.07647	0.348868	0.000487456	GO:0003824
1108	GRMZM2G001755	2.36902	2.81801	0.229603	0.402971	2.83605	0.288772	0.137523	2.959	2.93503	-0.0403272	0.826455	2.60038	-0.184109	0.204219	GO:0006508 GO:0004252
1109	GRMZM2G001764	1.66302	1.61259	-0.201151	0.675476	1.59773	-0.201217	0.534968	1.60924	1.55027	-0.024716	0.937313	1.30817	-0.29939	0.21026	GO:0006857 GO:0005215 GO:0016020
1110	GRMZM2G001772	1.33745	1.5644	-0.0882584	0.931032	1.28098	-0.284301	0.613688	1.52122	0.782414	-0.730419	0.124374	0.934165	-0.700444	0.0851408	-
1111	GRMZM2G001777	2.63038	2.92428	0.185746	0.531382	2.95677	0.193352	0.343226	2.88335	3.41833	0.332491	0.0516998	3.82237	0.477044	0.00300305	GO:0003700 GO:0006355 GO:0005634 GO:0043565
1112	GRMZM2G001799	2.01322	4.06658	0.672149	0.461683	4.72427	0.926393	0.142795	2.03347	1.59369	-0.0615954	0.927972	1.13716	-0.747195	0.175288	GO:0005634 GO:0045449
1113	GRMZM2G001803	8.02737	8.95289	0.153972	0.31333	9.21097	0.211134	0.0630267	8.46085	8.78857	0.0699659	0.483277	8.43074	0.0190541	0.838304	GO:0046873 GO:0016020 GO:0030001
1114	GRMZM2G001805	0.688648	0.833865	0.189867	0.661391	0.822011	0.232117	0.422012	0.860564	0.815082	0.0223005	0.935719	0.788283	-0.194555	0.349373	-
1115	GRMZM2G001812	3.26373	2.57935	-0.43067	0.230115	3.14667	-0.186683	0.496844	2.81732	1.91494	-0.427131	0.0754813	2.06322	-0.420052	0.0487471	GO:0004674 GO:0006468 GO:0005524 GO:0005515 GO:0004713
1116	GRMZM2G001816	24.5042	23.0199	-0.0660577	0.732945	20.9989	-0.183958	0.127229	22.522	18.1187	-0.366349	0.00308284	15.6473	-0.558678	1.54265e-05	GO:0003735 GO:0006412 GO:0005840
1117	GRMZM2G001820	4.65163	4.84742	0.0316762	0.891756	5.0706	0.104332	0.418945	4.75443	4.9446	0.107647	0.318579	4.98322	0.0862652	0.366193	-
1118	GRMZM2G001845	0.0218144	0.0390918	0.949851	0.287175	0.0311258	0.496953	0.482949	0.0240574	0.0464339	1.03464	0.061509	0.0421495	0.841714	0.0851599	GO:0004674 GO:0006468 GO:0005524 GO:0005515 GO:0004713
1119	GRMZM2G001850	21.9106	23.3134	0.193515	0.465413	21.2931	0.0577867	0.789074	23.9056	19.8766	-0.223245	0.163048	16.4755	-0.490578	0.00214226	GO:0003676
1120	GRMZM2G001853	0.684671	4.17313	2.29936	0.408485	5.84716	2.70323	0.135819	1.20348	33.4431	4.50216	0.00237259	83.4067	6.31072	3.26506e-05	-
1121	GRMZM2G001869	2.60204	2.52572	-0.113761	0.634091	3.04355	0.157379	0.307427	3.08462	3.65346	0.303744	0.0225519	4.19296	0.498458	0.000201519	GO:0006310 GO:0005634 GO:0006302 GO:0005515 GO:0003677
1122	GRMZM2G001875	17.8423	11.5621	-0.728969	0.16493	13.1475	-0.451862	0.231803	28.8992	19.9259	-0.53741	0.0761363	20.3565	-0.618161	0.022955	GO:0050826 GO:0050825 GO:0042309 GO:0003677
1123	GRMZM2G001887	44.4557	41.9047	-0.0195406	0.92736	36.9991	-0.201309	0.0661486	39.2965	34.41	-0.266782	0.00985817	31.1561	-0.395038	0.000149816	-
1124	GRMZM2G001895	11.0715	11.9201	0.0967795	0.645349	12.2484	0.125313	0.375019	11.926	13.5739	0.258481	0.0357343	13.8102	0.269685	0.0157145	GO:0031072
1125	GRMZM2G001898	10.025	8.36049	-0.275991	0.0902388	7.96729	-0.289254	0.0221784	8.62065	7.43034	-0.234744	0.0305581	7.98692	-0.150654	0.104603	GO:0006573 GO:0004491
1126	GRMZM2G001904	1.54331	1.68228	0.234365	0.631049	1.71924	0.218859	0.511652	1.51832	2.06605	0.503742	0.062278	2.42738	0.771175	0.00262547	GO:0030272 GO:0009396 GO:0005524
1127	GRMZM2G001915	0.230492	0.324369	0.111044	0.892449	0.425243	0.652393	0.131854	0.267467	0.261558	0.237843	0.546843	0.281779	0.234995	0.488197	GO:0005743 GO:0006810 GO:0005488
1128	GRMZM2G001918	8.98698	9.79559	0.0210506	0.9255	9.6182	0.0242684	0.8582	9.18609	8.76724	0.0185316	0.868772	8.59444	-0.0341336	0.711791	GO:0019867
1129	GRMZM2G001924	0.192361	0.301042	0.486815	0.426276	0.304899	0.486005	0.259946	0.291606	0.333353	0.394955	0.257534	0.313437	0.160518	0.617094	GO:0050825 GO:0042309 GO:0050826
1130	GRMZM2G001930	15.0047	18.3767	0.018661	0.972546	20.8285	0.265538	0.333293	17.0366	13.3943	-0.219019	0.364993	17.1105	0.084192	0.701217	GO:0005634 GO:0045449 GO:0030528
1131	GRMZM2G001934	32.9625	31.689	-0.137227	0.475835	32.5341	-0.134799	0.321418	32.2447	27.4991	-0.179875	0.126	29.1306	-0.099838	0.345541	GO:0004674 GO:0006468 GO:0005524 GO:0005515 GO:0004713
1132	GRMZM2G001938	3.19818	3.7843	0.00244032	0.995884	3.61737	-0.0896589	0.77179	3.19371	2.72273	-0.0211251	0.940384	3.15246	0.0313957	0.891856	GO:0016020
1133	GRMZM2G001953	7.75878	12.4688	0.640971	0.168275	13.543	0.729379	0.0388602	7.68104	11.3084	0.596033	0.0478687	15.2761	1.06197	0.000463506	GO:0006886 GO:0003924 GO:0006913 GO:0005622 GO:0005515 GO:0007264 GO:0005525
1134	GRMZM2G001956	0.706832	1.08283	0.558722	0.134524	1.1486	0.68075	0.0207518	0.815302	1.17257	0.59297	0.016108	1.24484	0.543635	0.0111558	GO:0006457
1135	GRMZM2G001973	5.67496	4.89152	-0.197388	0.637062	5.15138	-0.210359	0.458182	7.29602	6.04988	-0.155291	0.504722	4.49296	-0.535743	0.011889	-
1136	GRMZM2G001977	1.5132	1.63217	-0.0652527	0.948204	1.94965	0.120314	0.834426	2.14538	1.87205	-0.194813	0.65223	1.49933	-0.46203	0.207926	GO:0016787 GO:0008152
1137	GRMZM2G001981	4.27713	4.92447	0.209464	0.702716	4.74816	0.0627538	0.880328	5.69807	5.24011	-0.0156693	0.963933	5.21783	-0.0275504	0.920984	-
1138	GRMZM2G001991	3.15562	2.2865	-0.636646	0.114496	2.60464	-0.443102	0.12375	3.95999	3.94999	0.1577	0.518188	4.74281	0.279819	0.169049	GO:0003854 GO:0050662 GO:0006694
1139	GRMZM2G002002	4.83484	5.51902	0.195722	0.560062	6.06787	0.299874	0.182998	6.61871	8.10038	0.356397	0.0616771	7.40405	0.318173	0.060016	-
1140	GRMZM2G002023	20.1806	21.394	0.0104139	0.961243	21.2979	0.00963705	0.943133	21.038	19.2372	-0.0859399	0.34981	18.9954	-0.131246	0.10643	GO:0016757
1141	GRMZM2G002034	0.485842	0.619259	0.372585	0.56421	0.600132	0.282815	0.526246	1.53941	2.06818	0.523224	0.0657527	3.06573	1.0044	0.000318974	GO:0005975 GO:0004650
1142	GRMZM2G002043	0.71712	0.994061	0.55024	0.218473	1.03204	0.512909	0.119219	0.994562	1.33143	0.609678	0.0282508	1.37943	0.664606	0.00745266	-
1143	GRMZM2G002075	4.08036	5.97452	0.466971	0.0543551	6.34617	0.614113	0.00233087	5.49516	6.33377	0.312867	0.0326672	6.74858	0.363889	0.0061044	GO:0003700 GO:0006355 GO:0046983 GO:0005634 GO:0043565
1144	GRMZM2G002100	19.8102	20.071	0.0413537	0.808366	19.9579	0.0124051	0.92034	20.8618	18.9795	-0.152312	0.0784585	18.4991	-0.183885	0.0209103	GO:0004707 GO:0006468 GO:0004713 GO:0005524
1145	GRMZM2G002104	5.26487	5.59757	-0.173803	0.698062	5.39588	-0.313477	0.27046	4.09335	3.38104	-0.104933	0.709771	3.88794	0.0559858	0.821038	-
1146	GRMZM2G002115	2.4118	2.2635	-0.267103	0.351291	2.79597	0.0391843	0.873424	2.47494	2.85324	0.415207	0.0228597	3.4504	0.501319	0.00262244	-
1147	GRMZM2G002121	30.3416	32.7706	0.0542404	0.822831	32.6739	0.121733	0.391163	33.0381	35.1771	0.0518101	0.680759	41.5373	0.279403	0.00946431	-
1148	GRMZM2G002124	1.05206	1.01938	-0.28092	0.685637	1.10882	-0.188775	0.692957	1.11397	1.23159	0.247921	0.51344	1.63346	0.718985	0.0289129	GO:0004674 GO:0006468 GO:0004713 GO:0005524
1149	GRMZM2G002128	12.8576	11.3637	-0.259802	0.391614	9.91279	-0.474897	0.0351969	14.2498	11.1015	-0.304406	0.0993581	12.2351	-0.223411	0.16549	GO:0003677
1150	GRMZM2G002130	12.7371	14.8324	0.180966	0.34844	15.8909	0.274566	0.0534261	14.4086	15.4693	0.0803748	0.514411	16.1747	0.195203	0.065911	-
1151	GRMZM2G002131	3.32713	5.01416	0.464828	0.233187	5.72465	0.658669	0.0259242	5.4011	7.83427	0.638885	0.00903409	12.2059	1.28479	3.99169e-06	GO:0003700 GO:0006355 GO:0005634 GO:0043565
1152	GRMZM2G002135	8.01466	9.65222	0.181875	0.490313	9.85455	0.299376	0.101435	7.35263	8.4796	0.280854	0.0789327	9.09687	0.311347	0.0296031	GO:0008415 GO:0008152
1153	GRMZM2G002138	3.03291	3.73514	0.307066	0.440034	3.82031	0.287515	0.307086	4.24152	4.44194	0.177827	0.444137	4.04031	0.144114	0.483214	-
1154	GRMZM2G002142	0.0366049	0.157545	1.96915	0.226621	0.247793	2.40535	0.0384656	0.120277	0.9103	3.0212	0.00154887	1.70059	4.26795	9.24377e-06	GO:0004497 GO:0020037 GO:0009055
1155	GRMZM2G002147	10.403	9.78101	-0.261126	0.476987	9.51199	-0.35485	0.161137	13.112	8.64028	-0.50364	0.0258488	5.87555	-1.05364	4.75275e-05	GO:0050825 GO:0042309 GO:0050826
1156	GRMZM2G002165	2.14899	2.18753	0.0636725	0.90098	2.12296	-0.0469582	0.887638	2.16352	1.91352	-0.176684	0.462831	2.0446	-0.0972634	0.65204	-
1157	GRMZM2G002173	0.17028	0.184631	0.495361	0.709744	0.227373	0.607189	0.47715	0.212182	0.199413	-0.240205	0.755385	0.225647	0.194175	0.765537	-
1158	GRMZM2G002178	6.35562	5.40797	-0.404995	0.447426	8.90274	0.454719	0.199253	8.06409	7.52177	-0.00158194	0.996978	10.8639	0.482722	0.0624425	GO:0004497 GO:0020037 GO:0009055
1159	GRMZM2G002220	8.56397	10.6146	0.357626	0.182055	11.2121	0.470032	0.0249108	12.9734	15.555	0.307348	0.0631035	13.6062	0.139356	0.340316	GO:0006457 GO:0051082 GO:0005524
1160	GRMZM2G002227	0.27984	0.426426	0.672255	0.231288	0.499132	0.847764	0.0417723	0.514315	0.667052	0.341693	0.277983	0.709558	0.649765	0.0221475	-
1161	GRMZM2G002240	3.89654	3.62774	-0.127473	0.815003	3.90578	-0.0304909	0.939891	3.67104	3.58856	0.0341424	0.914443	3.6812	0.0218495	0.934896	-
1162	GRMZM2G002260	8.85958	6.0519	-0.657321	0.125223	7.0226	-0.437407	0.162694	7.18833	4.20495	-0.721869	0.018172	3.70588	-1.05459	0.000523457	GO:0005975 GO:0004553
1163	GRMZM2G002276	4.88919	5.52113	0.0819533	0.715949	5.98544	0.210337	0.127479	5.44932	5.55818	0.0717044	0.56082	6.36423	0.256676	0.0170993	GO:0005669 GO:0016986 GO:0006352 GO:0003677
1164	GRMZM2G002280	0.250665	0.196148	-0.446636	0.662667	0.242282	-0.143434	0.852339	0.234664	0.195697	-0.46865	0.409426	0.100141	-1.59038	0.0061389	GO:0008270 GO:0005515
1165	GRMZM2G002286	9.53365	10.3492	0.0599896	0.897251	10.0569	0.0401909	0.895813	11.0228	16.5484	0.632282	0.00588695	23.6394	1.1473	6.03208e-06	-
1166	GRMZM2G002297	2.85042	3.53924	0.32662	0.204359	3.83145	0.441389	0.0264527	4.00335	5.09988	0.419837	0.0116343	5.51726	0.546137	0.000493831	-
1167	GRMZM2G002361	9.38753	10.2282	0.105275	0.566195	11.1166	0.242317	0.0534261	10.9593	10.9417	0.0305123	0.79366	11.559	0.107292	0.242929	-
1168	GRMZM2G002391	71.9967	65.9297	-0.132341	0.547547	68.796	-0.0895257	0.574409	62.1435	55.7787	-0.165921	0.207289	52.7868	-0.249982	0.0382276	GO:0051260 GO:0016020 GO:0006810 GO:0005337
1169	GRMZM2G002396	18.6953	17.4551	-0.114191	0.788046	17.4196	-0.137339	0.608189	25.7574	21.2272	-0.288167	0.160122	19.6773	-0.386275	0.0377472	-
1170	GRMZM2G002416	60.0106	56.3481	0.00727895	0.978063	48.9941	-0.188192	0.165512	50.8126	48.0101	-0.17612	0.137132	37.4265	-0.517983	0.000103466	GO:0004775 GO:0003878 GO:0044262
1171	GRMZM2G002420	5.23528	5.88959	0.0462983	0.886721	5.61306	-0.0084263	0.971718	4.55611	4.25354	0.0137039	0.941802	4.39102	-0.042755	0.776256	GO:0050825 GO:0042309 GO:0050826
1172	GRMZM2G002427	4.82895	5.05113	-0.0423355	0.896711	5.35146	0.0723904	0.707942	5.1305	4.67352	-0.0447714	0.788106	5.51733	0.113359	0.389245	-
1173	GRMZM2G002430	0.87204	0.971461	-0.0869157	0.946219	1.03266	-0.0654727	0.934696	0.772361	0.432187	-0.766059	0.189861	0.645458	-0.0936722	0.867402	GO:0016020
1174	GRMZM2G002440	5.57328	5.88844	0.0533171	0.814041	5.47552	-0.057534	0.693093	6.34429	5.5625	-0.110001	0.33772	4.56411	-0.417812	0.000457763	GO:0006457 GO:0051087 GO:0000774 GO:0042803
1175	GRMZM2G002483	1.04053	1.01197	0.104829	0.925435	1.097	0.294211	0.62357	1.15366	1.71092	0.52607	0.248403	1.5323	0.426284	0.293412	-
1176	GRMZM2G002492	4.74181	7.29268	0.612488	0.0199293	7.20827	0.561668	0.00674487	4.35881	5.55786	0.469062	0.00851071	5.78331	0.500865	0.0017843	GO:0016765
1177	GRMZM2G002498	0.188484	0.205778	-0.0610562	0.97052	0.20248	-0.129879	0.899409	0.204947	0.19667	-0.233769	0.761771	0.274794	0.360816	0.562276	GO:0003735 GO:0006412 GO:0015935
1178	GRMZM2G002499	7.96313	8.35643	0.148244	0.749745	8.33436	0.110276	0.72987	10.095	11.8358	0.289692	0.20682	10.6135	0.179566	0.382214	GO:0046488 GO:0016307
1179	GRMZM2G002515	10.6632	9.68313	-0.249324	0.480813	10.4004	-0.181892	0.476989	7.75728	6.66341	-0.180682	0.430471	7.36512	-0.0871508	0.67507	GO:0004674 GO:0006468 GO:0005524 GO:0005515 GO:0004713
1180	GRMZM2G002523	4.20016	3.78231	-0.16074	0.564585	3.7991	-0.116033	0.564628	4.37434	4.40805	0.0535996	0.761679	3.61732	-0.333317	0.0231869	GO:0016020 GO:0016760 GO:0008270 GO:0005515 GO:0030244
1181	GRMZM2G002529	1.79238	2.37505	0.262193	0.512494	2.32176	0.272469	0.326173	2.43412	2.64172	0.273326	0.223893	2.86099	0.299996	0.127371	-
1182	GRMZM2G002531	0.621812	0.638002	0.00464394	0.99302	0.751966	0.21829	0.414775	0.700405	0.810076	0.293691	0.176045	0.687043	0.0873975	0.669494	GO:0004674 GO:0006468 GO:0016597 GO:0004713 GO:0005524
1183	GRMZM2G002548	2.53063	4.09992	0.79532	0.114452	4.84554	1.03974	0.00997292	4.24591	7.69776	0.965026	0.00296888	6.42012	0.73964	0.00486174	-
1184	GRMZM2G002555	0.243479	0.317646	-0.0378096	0.980254	0.505873	0.74289	0.328863	0.155031	0.291542	1.18316	0.0887173	0.322767	1.02247	0.101829	GO:0004674 GO:0006468 GO:0004713 GO:0005524
1185	GRMZM2G002559	9.99712	14.1096	0.430419	0.0720585	16.1954	0.582883	0.00325911	10.4434	13.6081	0.45012	0.00633105	17.3971	0.829176	6.36874e-06	-
1186	GRMZM2G002568	1.26288	1.41414	0.0286164	0.982037	1.63171	0.0164481	0.983387	1.72866	1.3484	-0.117803	0.846381	1.76969	0.179583	0.709851	-
1187	GRMZM2G002569	3.11883	3.26817	-0.0284813	0.961243	3.72015	0.24502	0.383952	6.26192	5.25579	-0.172175	0.431904	3.81263	-0.75476	0.000695653	GO:0004674 GO:0006468 GO:0005524 GO:0005515 GO:0004713
1188	GRMZM2G002578	4.386	4.19133	-0.138676	0.744137	5.0479	0.110844	0.692048	6.75626	8.09541	0.355108	0.0784525	8.46466	0.344474	0.0519385	GO:0031072 GO:0006457 GO:0051082
1189	GRMZM2G002606	0.983734	1.20822	0.247374	0.440587	1.36682	0.383854	0.0872468	1.15203	1.40806	0.400746	0.037267	1.38342	0.354298	0.0356846	-
1190	GRMZM2G002616	12.8371	13.6342	0.0757502	0.64748	12.8123	-0.0292052	0.81673	12.8962	11.9227	-0.113269	0.22719	11.755	-0.135176	0.107041	GO:0005737 GO:0006413 GO:0003723 GO:0003743
1191	GRMZM2G002617	15.224	15.2453	0.0124698	0.948085	16.0902	0.0734281	0.454838	16.8597	16.2521	-0.0578954	0.487749	15.1991	-0.149667	0.0409759	-
1192	GRMZM2G002626	1.45226	1.80646	0.374944	0.309624	1.8207	0.429344	0.113778	1.51704	1.92223	0.443639	0.0568328	1.85144	0.317279	0.118452	GO:0016773 GO:0017111 GO:0005524
1193	GRMZM2G002627	4.35882	3.16695	-0.526403	0.185378	3.18056	-0.47412	0.109092	5.11496	3.04405	-0.708093	0.0102299	2.30634	-1.20819	4.60433e-05	GO:0005634 GO:0045449 GO:0030528
1194	GRMZM2G002642	16.2508	16.0556	-0.078326	0.672417	16.961	0.0109462	0.94343	15.9565	14.8172	-0.0613133	0.573801	14.7613	-0.0939719	0.315104	-
1195	GRMZM2G002646	5.84867	6.28897	0.015159	0.971051	7.3366	0.232453	0.266271	5.78425	7.37689	0.465316	0.0145163	7.29388	0.432404	0.00950197	-
1196	GRMZM2G002652	76.5936	64.8922	-0.218929	0.19713	69.1779	-0.0908592	0.497973	63.4619	52.2684	-0.354237	0.0052941	47.8912	-0.491423	9.73787e-05	GO:0008483 GO:0009058 GO:0006519 GO:0016847 GO:0030170
1197	GRMZM2G002656	1.39601	2.06245	0.748544	0.23168	2.1306	0.75266	0.104327	2.52264	5.32492	1.09286	0.00487411	4.57122	0.906036	0.00521849	GO:0006915 GO:0006098 GO:0008270 GO:0005515 GO:0005524 GO:0004616
1198	GRMZM2G002687	11.4883	11.7485	0.042601	0.876354	11.23	-0.0155264	0.936727	11.3975	11.2683	-0.0105055	0.947272	10.1088	-0.157938	0.182792	-
1199	GRMZM2G002699	4.87621	5.62639	0.127857	0.647658	4.90014	-0.0720883	0.727094	4.67038	4.34759	-0.0373171	0.836008	3.54533	-0.38502	0.0114326	-
1200	GRMZM2G002704	1.94772	7.97923	1.81138	0.0245899	11.4402	2.31136	0.00069122	2.1437	9.94189	2.25799	0.000242614	19.279	3.33554	4.94801e-07	GO:0016491
1201	GRMZM2G002754	0.103948	0.118612	0.325422	0.620899	0.175667	0.83435	0.0470392	0.21198	0.277975	0.493731	0.107309	0.406723	1.19175	0.000160983	GO:0051536 GO:0009055
1202	GRMZM2G002756	1.54854	2.05492	0.298378	0.437485	2.13598	0.280636	0.297161	1.72359	2.35615	0.570304	0.0168541	2.949	0.949252	0.000104711	GO:0030163
1203	GRMZM2G002765	1.19008	1.29053	0.10478	0.743954	1.32587	0.157277	0.443011	1.23974	1.46153	0.331023	0.0506915	1.29673	0.169864	0.253431	GO:0003824
1204	GRMZM2G002786	54.5153	54.4831	0.0314441	0.837907	50.7831	-0.0617139	0.49869	51.1982	45.4787	-0.236219	0.00572579	43.008	-0.285398	0.000381574	GO:0005783
1205	GRMZM2G002805	0.612563	1.26648	0.569104	0.56319	1.24421	0.443825	0.519796	0.968033	0.618825	-0.244913	0.688419	1.56112	0.979072	0.0406464	GO:0008270 GO:0005622
1206	GRMZM2G002807	26.236	25.4228	-0.0599522	0.710981	23.7856	-0.15061	0.137464	23.9257	20.1819	-0.231497	0.0153176	18.0291	-0.3977	7.99477e-05	GO:0004807 GO:0008152
1207	GRMZM2G002825	121.62	109.326	-0.0157273	0.944515	110.424	-0.0245873	0.854574	103.647	105.871	-0.144906	0.136347	104.2	-0.132419	0.13101	GO:0003779 GO:0005622
1208	GRMZM2G002828	11.6532	12.3306	0.058194	0.758495	11.7605	-0.0148336	0.917887	13.0826	13.2945	0.0368562	0.731901	14.1284	0.151885	0.0808793	GO:0006352 GO:0005515 GO:0030528 GO:0006355 GO:0008270 GO:0005667 GO:0006413 GO:0003743
1209	GRMZM2G002830	11.147	10.2924	-0.239309	0.535399	9.34221	-0.376705	0.150919	14.97	7.92234	-0.81878	0.00233473	6.67605	-1.1224	2.89811e-05	GO:0019787 GO:0043687 GO:0051246
1210	GRMZM2G002851	3.02031	3.46511	0.104338	0.707756	3.38892	0.144833	0.419862	3.62423	3.92696	0.178058	0.2157	4.51361	0.339252	0.0103294	GO:0005737 GO:0004817 GO:0006423 GO:0005524
1211	GRMZM2G002858	1.43538	1.83556	0.419793	0.375723	1.75661	0.298019	0.395419	1.66428	2.31302	0.608233	0.0356109	1.9843	0.343507	0.170773	-
1212	GRMZM2G002859	9.38891	9.52313	-0.0234335	0.897132	9.35774	-0.0511638	0.624733	8.97657	8.24149	-0.0894072	0.294279	7.70187	-0.182992	0.0197443	GO:0005737 GO:0005515
1213	GRMZM2G002863	0.759605	1.00299	0.304845	0.46887	1.09786	0.386661	0.180293	1.11989	1.4926	0.584491	0.0172048	1.33137	0.382879	0.0639846	-
1214	GRMZM2G002874	11.4377	11.3192	0.0100175	0.968481	10.0591	-0.147592	0.250546	10.7759	8.45683	-0.403145	0.00240416	7.58911	-0.528232	4.60966e-05	GO:0016021 GO:0007186 GO:0003676
1215	GRMZM2G002879	2.30352	2.53117	0.117303	0.697224	2.66775	0.205907	0.275106	2.84447	3.4874	0.324727	0.0391323	3.80196	0.437525	0.00302862	GO:0006508 GO:0009987 GO:0008235 GO:0004177
1216	GRMZM2G002894	0.747815	0.963452	0.537097	0.235274	0.974137	0.556223	0.0981928	0.947143	1.70701	1.01465	0.00163936	1.75523	1.03359	0.0002042	-
1217	GRMZM2G002898	18.4789	17.2876	-0.13253	0.52524	16.012	-0.197211	0.16741	20.9543	21.2939	0.106479	0.392377	21.7693	0.0619566	0.581933	GO:0004497 GO:0020037 GO:0009055
1218	GRMZM2G002903	6.43836	6.83769	0.033305	0.899621	6.66591	-0.0297725	0.859345	6.41747	6.2917	0.0643421	0.615408	5.5395	-0.146139	0.177883	GO:0006810 GO:0003676 GO:0005622
1219	GRMZM2G002910	0.823942	0.847655	-0.0147951	0.97052	0.989946	0.200199	0.31129	1.02195	1.22238	0.333601	0.0430501	1.41902	0.549425	0.000696948	-
1220	GRMZM2G002915	3.57707	4.10046	0.0805592	0.864242	5.49568	0.551734	0.0331997	4.97341	4.87666	0.0627836	0.787341	8.38178	0.798075	0.000181518	GO:0003700 GO:0006355 GO:0005634 GO:0043565
1221	GRMZM2G002918	0.0538335	0.0692421	0.385857	0.593498	0.0850074	0.69376	0.139724	0.0967114	0.164097	0.947719	0.0127877	0.203392	1.41416	0.000124993	-
1222	GRMZM2G002948	16.7911	19.4801	0.242438	0.520191	17.8149	0.148166	0.599028	22.5641	22.6433	0.0210591	0.934431	14.7533	-0.634588	0.00321124	GO:0007155 GO:0001503
1223	GRMZM2G002950	0.0999728	0.180141	1.20492	0.288069	0.159889	1.41251	0.103501	0.145269	0.283806	1.34179	0.0397853	0.320529	1.22027	0.0244282	GO:0004674 GO:0006468 GO:0005524 GO:0005515 GO:0004713
1224	GRMZM2G002959	14.9005	15.0504	0.0523937	0.706222	14.865	0.0506853	0.586932	15.436	15.9881	0.00343898	0.970584	16.2899	0.0348308	0.61896	GO:0003995 GO:0008152
1225	GRMZM2G002978	3.4274	3.98541	0.108795	0.661696	4.22328	0.235257	0.137174	4.30334	4.61994	0.221959	0.0937587	5.05867	0.265863	0.0251534	GO:0008652
1226	GRMZM2G002993	4.92221	4.83586	-0.159445	0.77219	5.41357	-0.0188747	0.964817	8.22629	6.29373	-0.241274	0.363155	8.38639	0.0520685	0.829671	GO:0006629
1227	GRMZM2G002999	5.01757	6.37966	0.334976	0.21264	7.04681	0.479602	0.0217942	6.23775	8.18713	0.533008	0.00429283	9.16419	0.634188	0.000216238	GO:0008270
1228	GRMZM2G003002	111.288	111.322	0.0375874	0.831206	111.733	0.0247874	0.834103	104.334	97.4308	-0.19077	0.035034	101.752	-0.0710702	0.371188	GO:0005840 GO:0006334 GO:0030288 GO:0006412 GO:0003735 GO:0005381 GO:0006826 GO:0003677 GO:0000786 GO:0005634
1229	GRMZM2G003022	31.0265	31.659	0.012948	0.949627	31.3241	-0.0303752	0.796788	30.1388	27.0754	-0.148262	0.0978183	27.1987	-0.132448	0.0989747	GO:0006886 GO:0006888 GO:0008270 GO:0005515 GO:0030127
1230	GRMZM2G003023	6.67929	6.35604	-0.15397	0.509955	6.17234	-0.183915	0.255478	6.19365	5.50103	-0.136091	0.335751	4.72339	-0.379923	0.00513758	-
1231	GRMZM2G003028	7.58936	8.75527	0.0889106	0.730804	9.4069	0.197244	0.214018	7.96728	8.44788	0.186284	0.170627	9.05917	0.231059	0.0572296	-
1232	GRMZM2G003033	4.53885	4.76524	0.0320557	0.912908	4.81003	-0.0220989	0.906794	5.00443	5.10237	0.113644	0.379853	4.79178	0.0299851	0.806541	-
1233	GRMZM2G003038	22.078	20.0907	-0.125723	0.509038	18.1206	-0.281298	0.0383784	20.3642	16.5321	-0.227868	0.0525467	13.1526	-0.573241	2.89811e-05	-
1234	GRMZM2G003043	5.477	5.88139	0.145846	0.597719	6.46633	0.234251	0.198797	6.7289	7.97606	0.308537	0.0473064	8.36206	0.391448	0.00654904	-
1235	GRMZM2G003057	7.2377	8.11511	0.211734	0.392356	8.59027	0.285755	0.103437	10.7227	12.3212	0.274347	0.0550563	11.9213	0.201323	0.102431	-
1236	GRMZM2G003064	5.50613	6.10993	0.0996403	0.697224	5.70788	0.0212715	0.916705	5.61858	5.00655	-0.112814	0.431431	4.58223	-0.280586	0.0292308	GO:0016021
1237	GRMZM2G003068	4.92796	5.45615	0.0296362	0.938243	5.68778	0.157631	0.421725	5.18334	4.97714	0.0332618	0.857871	5.62242	0.162298	0.257663	GO:0008270 GO:0003676
1238	GRMZM2G003076	4.55569	4.77122	-0.00169892	0.994928	4.94416	0.104759	0.483956	4.57932	5.39306	0.29003	0.0229055	6.40495	0.450646	0.000333236	-
1239	GRMZM2G003090	14.3352	14.5317	-0.0331455	0.94541	14.5689	-0.0603802	0.826934	18.2011	17.0066	-0.0354691	0.873634	20.8307	0.256071	0.131043	-
1240	GRMZM2G003096	0.126521	0.133589	0.0673148	0.963288	0.145145	0.0426722	0.962876	0.214528	0.228548	-0.00166078	0.99813	0.397939	0.875578	0.0567481	GO:0003824
1241	GRMZM2G003108	5.84956	6.46518	0.113275	0.5025	7.39717	0.304409	0.0143248	6.26047	6.96003	0.194639	0.0521949	7.27649	0.223656	0.0139065	-
1242	GRMZM2G003124	5.02966	5.59404	0.181036	0.479355	5.62476	0.23182	0.191615	5.39509	6.07116	0.18775	0.208126	5.79449	0.12403	0.351896	GO:0016020 GO:0016192 GO:0005515
1243	GRMZM2G003138	0.651203	0.910582	0.291938	0.788046	0.747091	-0.00334958	0.996448	2.96325	2.01846	-0.611058	0.151026	1.33343	-1.07511	0.00976922	GO:0006633 GO:0016020 GO:0008415
1244	GRMZM2G003157	0.276869	0.34801	0.378582	0.506793	0.330929	0.311159	0.445535	0.435497	0.595167	0.504869	0.0935558	0.525951	0.420946	0.110822	GO:0007264 GO:0003924 GO:0005525 GO:0005622
1245	GRMZM2G003165	56.4906	50.4232	-0.218919	0.162449	48.5094	-0.322703	0.0119626	46.8334	35.5715	-0.385192	0.00206164	29.6164	-0.63925	3.29601e-06	GO:0016020 GO:0017153 GO:0006835
1246	GRMZM2G003167	0.799762	0.881057	-0.0788713	0.930659	0.987292	0.253406	0.598298	0.97526	0.955967	0.0798358	0.852883	0.996983	-0.0734554	0.838304	-
1247	GRMZM2G003172	9.71731	10.077	0.0414504	0.847916	10.3991	0.0868699	0.486887	9.10266	9.22638	0.0326534	0.778468	9.62315	0.0705728	0.452096	GO:0043461 GO:0005515
1248	GRMZM2G003179	37.7665	39.4308	0.0348217	0.935125	38.0981	-0.105015	0.649545	48.5171	36.5672	-0.398757	0.0322331	42.9051	-0.15385	0.331805	GO:0016021 GO:0005375 GO:0006825
1249	GRMZM2G003186	0.0540108	0.0528554	0.143254	0.869041	0.0639376	0.358327	0.456929	0.0727631	0.111812	0.818598	0.0306212	0.118034	0.923359	0.00625111	-
1250	GRMZM2G003190	19.2131	19.3569	-0.00461628	0.984664	17.7348	-0.114328	0.336837	18.8467	16.1517	-0.23466	0.0275848	14.9366	-0.354132	0.0007678	-
1251	GRMZM2G003225	0.031394	0.0562078	0.94981	0.32738	0.0385428	0.282045	0.727352	0.0842698	0.069399	-0.260581	0.653112	0.0611793	-0.532376	0.268684	-
1252	GRMZM2G003234	1.73124	1.04684	-0.894703	0.105082	1.10051	-0.719506	0.0750473	1.43194	0.94602	-0.609381	0.0868947	0.4956	-1.51535	0.000260951	GO:0008270 GO:0005622
1253	GRMZM2G003246	5.63182	5.77817	-0.130459	0.735899	5.44931	-0.270994	0.263715	5.26446	3.93396	-0.28218	0.186479	2.87101	-0.709404	0.00144506	GO:0016787 GO:0008152
1254	GRMZM2G003252	12.7643	10.9718	-0.222616	0.26272	11.927	-0.140861	0.341661	14.753	12.0607	-0.196734	0.116383	11.5979	-0.301763	0.00991887	GO:0005199
1255	GRMZM2G003289	3.39153	2.98603	-0.287281	0.252703	3.16888	-0.154713	0.417836	3.30146	2.71373	-0.194519	0.22703	2.65325	-0.363315	0.0148135	GO:0003824 GO:0030170 GO:0008152
1256	GRMZM2G003304	31.3989	29.3485	-0.0517588	0.80962	30.5107	0.000612617	0.996807	31.1566	35.8737	0.164755	0.126744	37.7897	0.225365	0.02382	GO:0003700 GO:0006355 GO:0005634 GO:0043565
1257	GRMZM2G003306	181.753	168.663	-0.065056	0.767457	158.251	-0.203935	0.125337	150.712	122.432	-0.378297	0.004748	102.379	-0.59719	2.34774e-05	GO:0006334 GO:0003677 GO:0005634 GO:0000786
1258	GRMZM2G003307	17.4146	19.0739	0.139537	0.374957	18.4757	0.0921559	0.432051	19.1477	20.8108	0.11065	0.254217	20.7961	0.136033	0.11555	-
1259	GRMZM2G003318	6.06639	6.36072	-0.0131309	0.970599	6.26371	-0.0343705	0.873086	6.97187	5.80686	-0.199572	0.18676	7.10975	0.0701774	0.606984	GO:0005198
1260	GRMZM2G003331	28.6687	29.4424	0.023283	0.898662	27.2976	-0.104785	0.289938	26.6683	20.9988	-0.370756	0.000782389	19.5716	-0.440816	2.10474e-05	GO:0016787
1261	GRMZM2G003342	1.73228	2.03459	0.176789	0.639481	2.11727	0.213501	0.395598	1.80242	1.68388	-0.0985813	0.665453	1.53524	-0.211355	0.269285	GO:0050825 GO:0042309 GO:0050826
1262	GRMZM2G003354	7.51579	7.59699	-0.0713001	0.819156	7.00935	-0.149622	0.426631	6.55704	6.08902	0.0168684	0.928584	5.54689	-0.198721	0.163742	GO:0005975 GO:0030246 GO:0016853
1263	GRMZM2G003377	3.3522	3.80357	0.234527	0.668376	4.11625	0.428491	0.226989	3.97399	6.27915	0.794483	0.0100194	5.08306	0.424756	0.0906365	-
1264	GRMZM2G003379	0.243804	0.343892	0.401914	0.598706	0.394634	0.570256	0.24289	0.61546	1.33737	1.29451	0.00153572	2.27085	2.00644	2.25441e-06	GO:0005975 GO:0004553
1265	GRMZM2G003384	102.374	87.0257	-0.181693	0.307328	76.3232	-0.3756	0.0100738	85.6592	64.9484	-0.461251	0.00131823	53.5813	-0.726501	2.80016e-06	GO:0003735 GO:0006412 GO:0005840
1266	GRMZM2G003385	121.289	112.818	-0.00274376	0.990362	101.809	-0.136103	0.18599	99.0362	94.6229	-0.194646	0.0359083	85.0266	-0.331945	0.000475406	GO:0005737 GO:0004619 GO:0006007 GO:0030145
1267	GRMZM2G003389	1.57365	1.7989	0.152358	0.775262	2.0958	0.358568	0.258339	1.90923	2.30133	0.414087	0.114795	2.07443	0.22735	0.334864	-
1268	GRMZM2G003406	34.7334	30.4314	-0.267965	0.40099	30.4319	-0.251236	0.275433	25.5068	21.1457	-0.263438	0.202102	18.304	-0.472304	0.0151482	GO:0003677
1269	GRMZM2G003409	19.3184	19.3648	-0.0632132	0.887573	20.9751	0.152252	0.555387	16.7735	20.8091	0.352741	0.0974345	23.9178	0.453989	0.0192522	-
1270	GRMZM2G003411	1.19296	1.43997	-0.17341	0.855159	2.40722	0.718182	0.147554	1.84105	1.62899	0.103729	0.827114	1.52202	-0.13786	0.727808	GO:0016020 GO:0016887 GO:0005524
1271	GRMZM2G003417	12.1954	15.7407	0.306495	0.201971	14.4706	0.230151	0.199186	16.0309	16.3847	0.092694	0.548063	18.2893	0.213702	0.099093	-
1272	GRMZM2G003424	7.0161	7.07346	-0.101451	0.679058	7.59758	0.0116502	0.954577	6.41691	5.89999	-0.0298491	0.848102	6.17286	0.000238183	0.998654	GO:0008270 GO:0003723
1273	GRMZM2G003426	25.1036	22.0702	-0.262863	0.536162	27.2414	0.0592446	0.861132	29.4846	25.5431	-0.195906	0.42358	22.2521	-0.490248	0.026317	-
1274	GRMZM2G003461	2.30401	2.56693	-0.0276771	0.964991	2.789	0.203625	0.522751	3.50621	3.83085	0.234338	0.33779	4.71576	0.446417	0.0354666	GO:0050825 GO:0042309 GO:0050826
1275	GRMZM2G003466	12.6606	14.7888	0.088308	0.77219	15.9229	0.222137	0.217437	16.9375	16.7898	0.0712696	0.656672	19.8634	0.259717	0.049376	GO:0003700 GO:0006355
1276	GRMZM2G003488	3.85263	4.16721	0.11889	0.662667	4.75755	0.302587	0.0835923	4.36852	5.24574	0.312221	0.0365476	5.3421	0.376401	0.00599248	-
1277	GRMZM2G003489	0.759529	0.804902	-0.392997	0.713332	0.676988	-0.73318	0.26353	2.1332	2.22268	0.318928	0.504726	3.23291	0.799491	0.0479152	GO:0003700 GO:0006355 GO:0005634 GO:0043565
1278	GRMZM2G003493	3.1958	3.59199	0.0338123	0.947139	3.30459	-0.136183	0.614617	3.39384	3.06791	-0.0883017	0.707829	2.71736	-0.212521	0.277252	GO:0050825 GO:0042309 GO:0050826
1279	GRMZM2G003501	0.595651	0.691972	-0.0795315	0.954277	1.00637	0.583507	0.369027	0.806438	0.556011	-0.182745	0.771604	0.548473	-0.218873	0.674119	GO:0006633 GO:0016020 GO:0008415
1280	GRMZM2G003506	26.6429	34.0694	0.187467	0.528305	37.9435	0.367358	0.0718229	24.1827	24.2847	0.0697585	0.7228	30.4414	0.387451	0.0186727	-
1281	GRMZM2G003509	4.87153	4.64227	-0.151869	0.420056	4.68881	-0.130569	0.334607	4.48319	4.23829	-0.0291989	0.82516	4.79206	0.123159	0.230627	GO:0006479 GO:0043565 GO:0019885 GO:0003700 GO:0005634 GO:0016020 GO:0006355 GO:0008276
1282	GRMZM2G003518	2.40305	2.42997	-0.132317	0.744152	2.59097	-0.104534	0.701633	2.69278	3.09535	0.296679	0.148661	3.31879	0.468407	0.0137128	GO:0006887 GO:0000145
1283	GRMZM2G003520	9.57657	10.822	0.0876004	0.75726	10.7342	0.115546	0.524838	10.4639	11.102	0.178363	0.220873	10.6093	0.0277457	0.843902	-
1284	GRMZM2G003530	3.17482	3.29237	-0.0930514	0.772661	3.43974	-0.0591879	0.788699	3.30895	2.81811	-0.203986	0.220584	2.58498	-0.314537	0.0393138	-
1285	GRMZM2G003551	0.326288	0.294921	-0.358975	0.802633	0.502183	0.431425	0.617262	0.276379	0.246186	-0.0958288	0.912419	0.277388	0.0440157	0.952309	GO:0043565 GO:0003700 GO:0005634 GO:0016020 GO:0006355 GO:0006820 GO:0005452 GO:0004879
1286	GRMZM2G003558	1.34288	0.629767	-1.17047	0.105704	0.58744	-1.27329	0.0206849	1.38339	0.729824	-0.733195	0.0946531	0.61143	-1.08114	0.00904255	GO:0005634 GO:0030528
1287	GRMZM2G003563	6.32205	6.14403	-0.118444	0.763321	5.83139	-0.132385	0.604675	7.38836	5.85513	-0.224298	0.267185	4.79042	-0.574683	0.0036345	GO:0009239 GO:0005488 GO:0008667
1288	GRMZM2G003565	10.9432	11.8609	0.0735184	0.65585	11.1169	-0.0153956	0.908513	13.375	14.6495	0.156731	0.0833584	15.2228	0.183373	0.0256852	-
1289	GRMZM2G003595	0.193701	0.234669	0.354097	0.499455	0.246561	0.33999	0.352294	0.233708	0.381976	0.901042	0.00632481	0.40161	0.981962	0.000903541	-
1290	GRMZM2G003607	8.17259	8.52458	-0.00310925	0.989088	8.88717	0.0405118	0.731772	8.49092	8.02902	-0.0404793	0.680061	8.45096	0.0094059	0.916636	-
1291	GRMZM2G003625	0.800418	0.692702	-0.20646	0.650932	0.8828	0.0360096	0.920634	0.830583	0.795906	-0.176177	0.491264	0.852713	0.0298941	0.902191	GO:0006915 GO:0005515 GO:0005524
1292	GRMZM2G003631	7.39287	8.0578	0.0975346	0.754779	9.10785	0.227732	0.226829	8.06524	6.36117	-0.299917	0.0705536	8.02628	0.0764487	0.605481	-
1293	GRMZM2G003635	13.4828	15.4962	0.198818	0.254215	16.0215	0.34523	0.0138385	14.7047	18.4018	0.329967	0.0073719	18.8346	0.325586	0.00276875	GO:0031072 GO:0006457 GO:0051082
1294	GRMZM2G003638	2.49236	2.51495	0.164117	0.776091	3.02645	0.254735	0.470407	3.44469	4.00981	0.280383	0.310483	4.56716	0.520906	0.0330743	GO:0003700 GO:0005634 GO:0045449
1295	GRMZM2G003640	8.75089	9.10372	0.0707412	0.625748	8.73944	0.0224174	0.843144	9.06545	8.94384	-0.0471949	0.586106	9.38081	0.0251718	0.748251	GO:0006470 GO:0004725 GO:0008138
1296	GRMZM2G003642	10.7426	10.4955	-0.0422278	0.807247	9.87998	-0.14451	0.147849	11.5234	10.4457	-0.146604	0.0903465	10.3756	-0.147498	0.0575284	-
1297	GRMZM2G003648	1.04121	1.05497	0.533841	0.680471	1.37363	0.725688	0.367339	1.20412	1.6342	0.475286	0.467307	1.56342	0.620474	0.269424	-
1298	GRMZM2G003656	11.803	12.166	-0.0582957	0.776383	13.0632	0.0380023	0.787577	12.7096	14.4211	0.283287	0.012767	17.6207	0.533616	1.94022e-05	GO:0016491 GO:0008270 GO:0005515 GO:0009055
1299	GRMZM2G003662	7.77884	7.52354	-0.126889	0.676853	7.9564	-0.04348	0.849496	9.02749	10.3744	0.248194	0.118788	14.0958	0.699433	6.43426e-05	GO:0004674 GO:0006468 GO:0004713 GO:0005524
1300	GRMZM2G003663	6.84298	6.51423	-0.133338	0.630699	7.14749	0.0643505	0.752364	7.75814	7.73544	0.111637	0.473237	8.32905	0.0510218	0.71411	-
1301	GRMZM2G003679	3.28956	2.16544	-0.553643	0.362252	2.38206	-0.449387	0.308595	3.28682	1.64155	-0.961515	0.0203987	0.96294	-1.72335	0.000173141	-
1302	GRMZM2G003682	1.09783	2.59908	0.459357	0.667144	2.90993	0.820074	0.223688	0.720087	0.85532	0.278245	0.69065	1.54283	1.42384	0.0164855	-
1303	GRMZM2G003692	3.46307	3.64926	0.152069	0.534192	3.56071	0.0841474	0.639058	3.99426	4.61805	0.266319	0.0620942	4.7192	0.253023	0.0465181	GO:0009239 GO:0005488 GO:0004022 GO:0008667
1304	GRMZM2G003715	4.38599	5.16584	0.100153	0.804054	5.91288	0.370192	0.111547	3.66981	4.00446	0.206233	0.324783	3.29584	-0.111845	0.565652	GO:0045449 GO:0003677
1305	GRMZM2G003718	1.86463	2.17564	0.122814	0.744683	2.06509	0.0138682	0.963841	2.86713	2.5845	-0.105661	0.58881	2.98785	0.179117	0.271587	-
1306	GRMZM2G003720	8.85454	8.56416	-0.133505	0.464758	9.27057	0.0300215	0.840227	9.62165	9.73075	0.0567615	0.615207	10.4405	0.122574	0.190496	-
1307	GRMZM2G003724	0.165182	0.155859	-0.0878034	0.877946	0.183467	0.110501	0.751988	0.238696	0.288328	0.47648	0.0567677	0.32229	0.635919	0.00540919	GO:0006400 GO:0004618 GO:0008176 GO:0006096
1308	GRMZM2G003725	18.0323	16.9898	-0.176692	0.379355	15.4198	-0.25661	0.0806727	15.9032	13.268	-0.228837	0.0761204	11.3656	-0.515296	0.000214043	GO:0008270 GO:0005515
1309	GRMZM2G003732	0.312966	0.427703	0.578315	0.295559	0.35789	0.306354	0.478952	0.466155	0.508762	0.179989	0.602932	0.40236	-0.0949285	0.76312	-
1310	GRMZM2G003734	1.95822	2.08022	0.122434	0.645037	2.07716	0.0986398	0.595102	1.97942	2.41704	0.333667	0.0296261	2.52421	0.394977	0.00514405	GO:0006904
1311	GRMZM2G003738	1.00142	2.38457	0.220957	0.87688	2.20708	0.236582	0.793403	0.348494	0.223097	-0.453018	0.623628	0.672913	1.42826	0.0534565	-
1312	GRMZM2G003742	3.89168	3.90553	-0.0926992	0.73578	4.23	0.0386462	0.84767	4.10146	3.82646	0.0167533	0.921498	3.6043	-0.125807	0.333259	GO:0005179 GO:0005576
1313	GRMZM2G003750	0.0812764	0.10378	0.83682	0.576759	0.125207	1.12284	0.264741	0.049981	0.156921	1.88513	0.0371455	0.304704	2.7306	0.00152503	GO:0016020
1314	GRMZM2G003752	8.28179	5.22086	-0.843929	0.0618599	5.0131	-0.984639	0.00652483	7.81001	4.4596	-0.698706	0.0197399	3.37646	-1.12209	0.000299836	GO:0003735 GO:0006508 GO:0004190 GO:0006412 GO:0005840
1315	GRMZM2G003754	2.79238	2.67777	-0.128417	0.647689	2.9206	0.00311114	0.98903	2.92329	2.69097	-0.0886547	0.587211	2.68495	-0.0820193	0.563138	-
1316	GRMZM2G003755	2.50549	2.61318	0.0380613	0.934049	2.41266	-0.0427045	0.878652	2.88048	3.28677	0.257744	0.170272	3.65523	0.420036	0.0146424	-
1317	GRMZM2G003762	76.2395	63.7436	-0.258383	0.172862	64.4752	-0.164505	0.24891	73.2969	66.6268	-0.191629	0.119908	61.7573	-0.352223	0.00356344	-
1318	GRMZM2G003765	3.87555	4.41551	0.0343078	0.913043	4.6047	0.128478	0.439494	4.40381	4.31518	0.0728343	0.613791	5.68485	0.379815	0.00329137	-
1319	GRMZM2G003775	1.04924	1.36648	0.441142	0.668597	1.76997	0.887502	0.161973	1.01186	2.29967	1.30701	0.0191923	4.2449	2.21601	9.29348e-05	-
1320	GRMZM2G003789	2.45564	2.19024	-0.375684	0.300522	2.21032	-0.265859	0.317042	3.1719	2.86496	-0.0861669	0.714722	4.41546	0.478632	0.0129691	GO:0006508 GO:0046983 GO:0008237
1321	GRMZM2G003794	28.4315	26.6477	-0.158834	0.465156	26.798	-0.138622	0.371478	33.1656	27.3655	-0.254157	0.0564523	24.2606	-0.456026	0.000736358	GO:0005975 GO:0004553
1322	GRMZM2G003814	2.12034	2.65511	0.302095	0.261408	2.66668	0.272542	0.165133	2.47	2.78186	0.156704	0.348186	2.8462	0.260444	0.0773025	GO:0008270 GO:0055114 GO:0016491
1323	GRMZM2G003821	3.76179	3.47043	-0.344484	0.602568	2.63305	-0.831068	0.0658498	4.53176	2.07099	-0.985888	0.0181204	2.11123	-1.0476	0.00532698	-
1324	GRMZM2G003835	15.3216	22.3809	0.439702	0.194565	20.4969	0.399906	0.114706	20.2139	17.7859	-0.0774509	0.743375	20.8351	0.0613112	0.757769	-
1325	GRMZM2G003852	51.4599	50.1888	-0.0591878	0.725144	47.8757	-0.171982	0.102307	45.2874	36.9	-0.295164	0.00510196	33.3016	-0.405409	9.77701e-05	-
1326	GRMZM2G003853	20.083	19.2528	-0.074408	0.661501	18.4629	-0.125003	0.259626	19.1195	17.2501	-0.18324	0.0598975	16.6102	-0.232922	0.00998784	GO:0047750 GO:0016021 GO:0016125 GO:0005783
1327	GRMZM2G003861	10.8713	11.3722	0.0298825	0.892381	11.7738	0.110172	0.362337	11.0655	12.1366	0.175323	0.0851766	13.2881	0.263806	0.00575994	GO:0008168 GO:0008152
1328	GRMZM2G003875	10.4268	11.1778	0.00913659	0.971183	11.3185	0.0354876	0.8115	11.5835	10.2488	-0.0950611	0.396556	8.97935	-0.321638	0.00295767	GO:0009113 GO:0005524 GO:0004637
1329	GRMZM2G003883	72.8801	72.6811	0.0487863	0.715075	65.8817	-0.0986165	0.243493	68.2809	61.814	-0.205012	0.0103855	54.6536	-0.373409	2.2512e-05	GO:0004743 GO:0000287 GO:0006096 GO:0030955
1330	GRMZM2G003897	10.8712	10.5323	-0.0575026	0.750149	9.91769	-0.142532	0.199977	10.5118	9.34176	-0.167098	0.0863538	8.5575	-0.304698	0.00169921	GO:0003723
1331	GRMZM2G003930	17.3594	19.6165	0.178997	0.260035	21.5226	0.323332	0.0115541	15.8189	19.6818	0.322504	0.00514978	19.618	0.29739	0.00289838	GO:0008270
1332	GRMZM2G003937	28.0303	26.5889	-0.225141	0.4765	28.3758	-0.110562	0.642253	15.8484	13.8905	-0.184454	0.387729	16.3513	0.0594297	0.765291	GO:0016021 GO:0007186
1333	GRMZM2G003944	4.00968	2.58147	-0.821156	0.170128	2.86464	-0.544754	0.216474	3.62555	2.12864	-0.661578	0.0958957	1.85941	-1.00731	0.00756466	GO:0050825 GO:0042309 GO:0050826
1334	GRMZM2G003947	4.30837	4.5936	-0.0886469	0.868844	4.36473	-0.198161	0.515197	4.4634	5.65893	0.435392	0.0751165	8.45524	1.00511	0.000107964	-
1335	GRMZM2G003963	64.961	63.8134	0.0440346	0.761841	60.8496	-0.0248071	0.810133	59.2606	55.9783	-0.179939	0.0259825	56.0248	-0.161256	0.0245585	-
1336	GRMZM2G003970	5.09042	6.24613	0.0473315	0.940676	6.30959	0.133704	0.703075	5.3196	5.49848	0.10757	0.717651	5.17604	-0.000863416	0.997528	-
1337	GRMZM2G003979	10.5898	13.7017	0.48062	0.0893904	14.5251	0.47141	0.0276079	13.039	18.6535	0.5514	0.00411331	17.4697	0.49673	0.00239511	GO:0008270 GO:0005515
1338	GRMZM2G003984	0.0872494	0.100866	0.225073	0.625748	0.105103	0.350287	0.253287	0.0908367	0.118521	0.508779	0.0503565	0.0959993	0.177729	0.44383	GO:0004176 GO:0006508 GO:0005524 GO:0004252
1339	GRMZM2G003988	13.3977	13.6224	-0.0322503	0.864661	15.3531	0.174001	0.0931923	14.1823	14.5875	0.0996728	0.263852	16.6599	0.238479	0.0048319	GO:0016020
1340	GRMZM2G003992	27.2033	28.6244	0.0128375	0.951775	27.5728	-0.0269715	0.824887	27.6104	22.4861	-0.265734	0.00825298	22.6868	-0.263259	0.00310578	-
1341	GRMZM2G004023	4.61603	5.03596	0.0966797	0.687494	5.20355	0.126881	0.416468	5.20408	6.1455	0.347191	0.0112629	7.00773	0.479829	0.000267695	GO:0008270 GO:0005515
1342	GRMZM2G004040	2.52552	2.41754	-0.0355795	0.926681	2.52097	0.00522244	0.982979	2.41784	2.47622	0.125148	0.463443	2.62639	0.173166	0.235387	GO:0004222 GO:0016021 GO:0008270 GO:0016887 GO:0006508 GO:0005524
1343	GRMZM2G004057	37.3445	35.6124	-0.0451475	0.787586	32.7284	-0.181398	0.0729096	33.732	29.7529	-0.236023	0.0125273	27.8657	-0.302421	0.00081738	GO:0003735 GO:0006412 GO:0005840
1344	GRMZM2G004060	3.13253	3.24067	-0.22718	0.752095	3.16616	-0.0586663	0.915762	2.15951	2.45657	0.0824104	0.85723	1.43263	-0.577472	0.128276	GO:0003700 GO:0043565 GO:0005634 GO:0045449
1345	GRMZM2G004079	4.66295	5.19405	0.0137702	0.967153	5.20068	0.0239131	0.908743	4.86529	5.31945	0.199424	0.15849	6.28231	0.41294	0.00258485	GO:0004674 GO:0006468 GO:0004713 GO:0005524
1346	GRMZM2G004083	4.40038	3.98878	-0.169083	0.597719	4.52782	-0.0612138	0.801935	4.50463	4.30158	0.0384496	0.851915	4.18967	-0.0110486	0.951486	-
1347	GRMZM2G004087	10.208	10.0723	0.0581099	0.904802	11.9217	0.231082	0.367563	12.4891	16.7764	0.536065	0.0147611	17.8715	0.67878	0.000920864	-
1348	GRMZM2G004090	0.100313	0.128028	0.308652	0.685346	0.168981	0.558657	0.230371	0.190212	0.243129	0.3467	0.346025	0.222748	0.437976	0.180538	GO:0006508 GO:0004197 GO:0003677
1349	GRMZM2G004092	4.37029	4.974	0.14137	0.573182	5.49206	0.302645	0.0741556	5.61245	5.26293	-0.0491487	0.752224	4.05098	-0.410021	0.00314971	-
1350	GRMZM2G004106	4.05454	4.31439	-0.10262	0.900228	3.24543	-0.599149	0.180493	3.22955	1.43926	-0.939771	0.0351691	0.833439	-1.85461	0.000279167	GO:0005507 GO:0009055
1351	GRMZM2G004111	83.4492	77.1477	-0.0979797	0.633958	79.7824	-0.0276577	0.864179	75.5417	68.2005	-0.216915	0.0687966	71.9227	-0.147318	0.159936	-
1352	GRMZM2G004119	0.921997	1.01423	0.113031	0.890295	1.02951	0.240933	0.611179	1.13747	1.13201	0.0118908	0.978836	1.08783	-0.0112808	0.975893	GO:0008270 GO:0005515
1353	GRMZM2G004128	2.28532	2.07041	-0.190762	0.746737	1.84772	-0.316492	0.392972	3.43394	2.48662	-0.458565	0.116692	2.08327	-0.826609	0.00378865	GO:0004497 GO:0008152
1354	GRMZM2G004131	2.76489	3.22167	0.0182308	0.971518	2.91479	-0.0944988	0.747602	2.97899	2.91193	0.111231	0.63698	3.45675	0.27307	0.156312	GO:0008299
1355	GRMZM2G004138	27.1517	29.4106	0.0589333	0.862836	30.3428	0.172479	0.362745	31.2154	37.5271	0.233984	0.135503	49.1717	0.640108	0.00014862	GO:0008171
1356	GRMZM2G004140	7.56195	8.0405	-0.0236106	0.936023	7.24226	-0.122261	0.425473	8.12738	7.58917	0.0150955	0.918894	7.91202	0.0565484	0.625221	GO:0004969 GO:0016021 GO:0007186
1357	GRMZM2G004157	1.90725	2.06007	0.109107	0.892453	1.97756	-0.0178219	0.974945	2.26978	2.02397	-0.0905712	0.827763	1.63467	-0.436567	0.18918	GO:0008270 GO:0005622
1358	GRMZM2G004160	21.6397	26.7875	0.22825	0.52524	30.0757	0.464874	0.0562542	35.3238	47.1613	0.52138	0.0113127	59.274	0.755456	0.000164592	GO:0005507 GO:0009055
1359	GRMZM2G004161	4.07694	3.56367	-0.22734	0.535901	3.90036	-0.109726	0.685095	4.43112	4.55189	0.0846138	0.705687	5.37579	0.275901	0.124457	GO:0006355 GO:0005634 GO:0004402 GO:0008270 GO:0003712
1360	GRMZM2G004172	43.5487	41.2287	-0.0403752	0.811264	40.4772	-0.0632988	0.545271	38.5088	34.6994	-0.236279	0.0116448	33.9883	-0.257046	0.00263549	-
1361	GRMZM2G004180	6.50875	6.64166	-0.151548	0.721621	7.17389	-0.0303462	0.926734	7.63733	5.101	-0.471368	0.0440647	4.4358	-0.714218	0.00185149	GO:0007155 GO:0016021 GO:0006865 GO:0015629 GO:0005198
1362	GRMZM2G004182	1.16025	1.42156	0.20234	0.555774	1.53852	0.45089	0.0541257	1.38881	1.67335	0.311185	0.104253	1.68309	0.273216	0.105203	-
1363	GRMZM2G004183	66.3634	63.6428	-0.0940745	0.649577	64.2264	-0.097998	0.490786	60.4776	48.3349	-0.343347	0.00887802	48.7628	-0.331158	0.00427598	-
1364	GRMZM2G004188	2.65246	2.40642	-0.146219	0.668544	2.79605	0.12525	0.588537	2.72965	3.08131	0.257175	0.159303	2.85609	0.130538	0.426718	GO:0004518 GO:0005634 GO:0003677 GO:0006281
1365	GRMZM2G004191	0.176812	0.263333	0.712056	0.588604	0.306748	0.87318	0.321508	0.116768	0.246592	1.34395	0.096021	0.269868	1.50875	0.0420715	GO:0016021 GO:0007186 GO:0001619
1366	GRMZM2G004207	2.03395	3.29065	0.381981	0.650857	4.94465	0.89509	0.0953087	1.06173	2.49112	1.5272	0.00846499	4.46009	2.30766	7.72533e-05	GO:0004674 GO:0006468 GO:0004713 GO:0005524
1367	GRMZM2G004211	13.2628	12.7021	-0.144449	0.472505	11.0782	-0.257573	0.071032	12.9051	12.7709	0.0144625	0.918235	13.3481	-0.00567587	0.962432	GO:0004096 GO:0006979 GO:0020037 GO:0009055
1368	GRMZM2G004222	0.67641	0.784442	0.148662	0.726087	0.872115	0.306392	0.241003	0.826452	0.891312	0.12517	0.583963	0.840814	0.00015405	0.999413	-
1369	GRMZM2G004259	6.20615	6.57387	0.0279942	0.911964	6.35683	0.00411597	0.980603	6.08454	6.05848	0.0620278	0.603315	5.5644	-0.100462	0.323166	-
1370	GRMZM2G004278	0.615365	0.604187	-0.0779393	0.931274	0.654992	0.0822379	0.878652	1.06748	1.30919	0.365048	0.280874	1.35888	0.484928	0.0999759	-
1371	GRMZM2G004290	6.64559	7.56063	0.159178	0.6403	7.73354	0.161229	0.485961	8.38751	9.03353	0.145673	0.435486	9.13147	0.261223	0.104674	-
1372	GRMZM2G004301	8.57574	9.08099	0.0181073	0.953585	8.58685	-0.0288053	0.877334	7.44983	7.61139	0.0940043	0.498968	6.93178	-0.0690414	0.578251	GO:0004437
1373	GRMZM2G004305	3.81435	4.8161	0.301189	0.152977	5.25789	0.423592	0.0127173	4.69924	5.81711	0.381925	0.00774822	5.49905	0.322005	0.00820526	-
1374	GRMZM2G004314	3.94905	3.95792	0.116608	0.857044	3.7098	-0.104133	0.802363	4.0164	4.41148	0.269247	0.380607	3.96292	0.173635	0.52883	-
1375	GRMZM2G004320	2.82784	2.91429	0.0303483	0.924386	2.96136	0.0303137	0.877334	3.1742	3.03485	-0.000606184	0.997513	3.06329	0.00799466	0.952801	GO:0006481 GO:0016021 GO:0004671
1376	GRMZM2G004349	24.7245	30.595	0.25049	0.129873	30.6432	0.271132	0.0343948	21.9037	22.749	0.0738743	0.513705	23.5548	0.0860982	0.379788	GO:0005783
1377	GRMZM2G004352	0.141799	0.19092	0.393007	0.732945	0.206049	0.402705	0.584832	0.222158	0.482641	1.16922	0.0321422	0.71619	1.83722	0.000580264	-
1378	GRMZM2G004356	5.63269	4.39851	-0.410832	0.11665	4.69153	-0.39426	0.0444196	6.23516	5.61194	-0.0981427	0.55826	4.41175	-0.438444	0.00504835	GO:0006355 GO:0005634 GO:0004879 GO:0030528 GO:0003677
1379	GRMZM2G004375	0.931483	1.07201	-0.368039	0.716134	1.33739	-0.0198097	0.979949	1.12565	1.61247	0.80468	0.116204	2.86893	1.47292	0.00250721	-
1380	GRMZM2G004377	26.0621	21.0588	-0.286297	0.194517	23.7398	-0.0513829	0.787159	23.5258	21.9156	-0.119328	0.417866	21.0593	-0.23621	0.0706344	GO:0003824
1381	GRMZM2G004382	104.579	99.4901	0.000805162	0.996227	93.5735	-0.0602239	0.584519	97.4948	99.5936	-0.078612	0.387953	100.733	-0.0497862	0.547772	GO:0004455 GO:0005488 GO:0009082
1382	GRMZM2G004396	100.524	90.0628	-0.16707	0.456069	94.7999	-0.128739	0.430508	94.7241	76.7006	-0.329349	0.0230551	66.8813	-0.499383	0.000550917	-
1383	GRMZM2G004397	35.83	36.3176	-0.00934344	0.957975	36.6326	0.0241503	0.810542	33.9688	29.8426	-0.202631	0.0131709	29.5149	-0.216143	0.00355057	GO:0016021 GO:0005515 GO:0048193
1384	GRMZM2G004412	4.46451	5.24558	0.212775	0.513268	5.49535	0.306052	0.170592	4.97829	6.07076	0.399224	0.0405581	5.40387	0.210105	0.212918	GO:0006915 GO:0017111 GO:0005515 GO:0005524
1385	GRMZM2G004414	0.846114	0.9383	0.0134401	0.979381	1.05612	0.209934	0.424011	1.1407	1.1957	0.209032	0.322737	1.65622	0.565984	0.0037408	GO:0005634 GO:0006816 GO:0006355 GO:0003677 GO:0005432 GO:0016021 GO:0004879
1386	GRMZM2G004422	4.06534	5.5443	0.181726	0.694143	5.4769	0.199433	0.513327	4.0119	4.64032	0.317198	0.206673	6.47873	0.791527	0.00135734	GO:0008270 GO:0005515
1387	GRMZM2G004435	10.1397	11.7142	0.0935519	0.747922	13.2706	0.285923	0.104664	10.4831	10.7036	0.116269	0.459655	15.0594	0.547588	0.000440235	-
1388	GRMZM2G004445	2.56549	2.85275	0.0699762	0.845304	2.7491	0.00886624	0.972797	2.90641	3.12407	0.175866	0.290995	4.08085	0.51653	0.00142692	-
1389	GRMZM2G004455	7.63856	7.01436	-0.0773454	0.78127	7.09004	-0.0631266	0.73576	9.66112	10.5722	0.184883	0.177815	10.2112	0.111288	0.365499	GO:0003676
1390	GRMZM2G004459	10.6728	10.8086	-0.0201969	0.943552	10.4529	-0.065009	0.674717	10.4967	10.0292	0.00677187	0.964065	10.2539	-7.74013e-05	0.999413	-
1391	GRMZM2G004466	3.20207	4.47548	0.340152	0.549139	5.66008	0.691084	0.065008	7.2639	5.91105	-0.107019	0.738935	8.97486	0.364169	0.136157	GO:0008289 GO:0006869
1392	GRMZM2G004468	1.59337	1.74999	0.186284	0.447794	1.77852	0.209478	0.222547	1.89427	2.12628	0.202713	0.158291	1.98674	0.105265	0.415665	GO:0004674 GO:0006468 GO:0004713 GO:0005524
1393	GRMZM2G004475	2.08196	2.18308	0.0245232	0.926295	2.17564	0.0216551	0.895197	1.98227	2.23064	0.197625	0.0835361	2.6707	0.424875	0.000317176	-
1394	GRMZM2G004480	20.397	19.1367	-0.156107	0.525525	19.7104	-0.134231	0.439494	21.1149	19.5644	-0.0677554	0.66139	19.6773	-0.104436	0.418617	GO:0008270 GO:0005515
1395	GRMZM2G004483	0.113846	0.170169	0.644623	0.613001	0.213199	1.02374	0.209497	0.244967	0.238195	0.240769	0.734075	0.225407	0.0630735	0.919019	-
1396	GRMZM2G004511	137.546	142.029	0.0744133	0.74817	151.046	0.173077	0.226454	134.018	139.363	-0.015133	0.917526	179.871	0.37266	0.00239039	-
1397	GRMZM2G004516	9.17962	10.6747	0.111275	0.721958	14.3748	0.600313	0.00538043	10.8598	12.27	0.327364	0.046752	13.7269	0.414282	0.00595075	GO:0007155 GO:0050825 GO:0042309 GO:0050826
1398	GRMZM2G004519	0.620175	0.697893	-0.796638	0.55656	1.03751	-0.13266	0.901845	0.553748	0.630634	0.501837	0.535584	1.47945	1.58833	0.0246	GO:0008270 GO:0005515
1399	GRMZM2G004521	0.166141	0.136927	-0.380378	0.656648	0.093525	-0.881208	0.11906	0.164961	0.108912	-0.704345	0.141412	0.115411	-0.456955	0.285908	-
1400	GRMZM2G004523	0.361767	0.303683	-0.474341	0.613001	0.454256	0.186651	0.773619	1.42395	1.28614	-0.0949928	0.828585	1.3902	0.0311811	0.934109	GO:0009416 GO:0005515 GO:0004871
1401	GRMZM2G004528	14.7433	20.7396	0.522637	0.0246134	22.0438	0.572534	0.00297666	17.385	28.265	0.691852	0.000269008	35.947	1.09938	2.4861e-07	GO:0004512 GO:0006021 GO:0005488 GO:0008654
1402	GRMZM2G004531	16.3606	17.8147	0.018459	0.944515	19.7182	0.208187	0.108046	15.7804	16.612	0.153853	0.171626	16.1032	0.0264257	0.807808	-
1403	GRMZM2G004534	37.1823	35.1915	-0.0454182	0.761841	32.8841	-0.161351	0.0803663	35.0465	33.2284	-0.11079	0.16306	32.8478	-0.123648	0.0851812	GO:0004743 GO:0000287 GO:0006096 GO:0030955
1404	GRMZM2G004548	6.13426	9.89413	0.558682	0.289189	11.8124	0.844487	0.0309091	8.96303	18.5315	1.0873	0.00221985	36.904	2.12793	4.42446e-07	GO:0008270 GO:0005622
1405	GRMZM2G004572	31.083	33.1776	0.144947	0.291783	32.5478	0.116049	0.258639	29.1629	30.9443	0.0389476	0.685292	28.4888	-0.0738067	0.360718	GO:0006468 GO:0004674 GO:0004713 GO:0005515 GO:0005524 GO:0031177
1406	GRMZM2G004582	0.603478	0.505981	-0.250482	0.42191	0.509518	-0.289661	0.189724	0.555169	0.51603	-0.0820579	0.690432	0.460777	-0.21752	0.202401	GO:0016787
1407	GRMZM2G004583	0.588942	0.734963	0.156987	0.585365	0.900336	0.455703	0.0229552	0.68712	0.862446	0.481605	0.00692408	0.97068	0.636815	0.000181895	-
1408	GRMZM2G004590	25.0485	18.8065	-0.413207	0.0608694	18.8371	-0.392954	0.0188967	29.0798	21.8785	-0.384355	0.00934777	22.1474	-0.411798	0.0019925	GO:0017111 GO:0004765 GO:0005524
1409	GRMZM2G004592	2.5615	3.10779	0.256406	0.37696	3.34283	0.348781	0.0910919	3.10351	3.69777	0.359256	0.0404367	4.39929	0.571309	0.000798766	-
1410	GRMZM2G004593	0.191481	0.169658	-0.0354958	0.974367	0.162961	0.0414954	0.955709	0.146712	0.261945	1.07374	0.0295048	0.210528	0.651847	0.121186	-
1411	GRMZM2G004619	9.37792	10.1129	0.00173865	0.99466	9.75116	0.0187007	0.915409	11.0684	11.134	0.051305	0.685568	12.6081	0.215637	0.0390988	GO:0016818 GO:0045449 GO:0005634 GO:0005524
1412	GRMZM2G004641	39.3696	36.4453	-0.177926	0.357374	36.6873	-0.161861	0.251783	41.6687	35.6709	-0.170425	0.161974	31.7047	-0.36617	0.00250754	-
1413	GRMZM2G004653	0.406577	0.647875	0.696651	0.321165	0.242935	-0.796907	0.145576	3.74235	3.61566	0.193822	0.51744	1.81309	-0.881129	0.00248496	GO:0006857 GO:0005215 GO:0016020
1414	GRMZM2G004679	0.945598	1.14501	0.138938	0.863616	1.14782	0.232333	0.627396	1.12731	1.21414	0.205929	0.595975	0.731276	-0.687966	0.0483426	-
1415	GRMZM2G004683	1.41325	1.79724	0.165451	0.713676	2.11469	0.472522	0.0888526	1.64935	2.24726	0.536645	0.0260567	2.07115	0.350663	0.0890447	GO:0003854 GO:0050662 GO:0006694
1416	GRMZM2G004694	94.6994	77.79	-0.342413	0.0611502	78.7379	-0.315338	0.0229646	75.2766	61.9671	-0.300237	0.0151283	61.7666	-0.304748	0.00619733	GO:0022891 GO:0016021 GO:0055085
1417	GRMZM2G004696	49.8657	49.7323	-0.0307589	0.877754	53.7846	0.0835647	0.471009	42.5079	41.7308	-0.012057	0.916265	41.1115	-0.0735353	0.407501	GO:0005634 GO:0045449
1418	GRMZM2G004699	52.5288	41.8723	-0.358026	0.113298	41.1954	-0.39448	0.0248161	52.1369	34.7371	-0.621151	0.000856552	36.8293	-0.494889	0.000901136	GO:0005618 GO:0048046 GO:0016762 GO:0006073 GO:0004553
1419	GRMZM2G004703	64.4614	56.5066	-0.094441	0.582431	54.4527	-0.172966	0.137069	53.2516	47.2086	-0.29596	0.008611	44.5091	-0.351273	0.000855857	GO:0005509
1420	GRMZM2G004709	13.8638	14.3906	0.00346152	0.989755	14.6669	0.0322295	0.822835	9.70181	10.237	0.115977	0.301122	10.9998	0.179248	0.0719124	-
1421	GRMZM2G004736	5.84474	6.64064	0.122475	0.611792	6.27309	0.0802068	0.643181	6.61651	6.20475	-0.00544692	0.974569	5.8529	-0.119646	0.329704	-
1422	GRMZM2G004741	6.56312	7.29908	0.0509857	0.843853	7.4404	0.119336	0.418945	6.60564	7.50362	0.232229	0.0612512	8.51829	0.414504	0.000810877	-
1423	GRMZM2G004748	0.300028	0.425663	0.624944	0.466667	0.523986	0.932653	0.094858	0.816847	2.83997	1.83558	0.000212261	5.6666	2.86335	1.42221e-07	GO:0016021 GO:0006810 GO:0042626 GO:0005524
1424	GRMZM2G004768	5.10331	5.18545	-0.0184332	0.935495	5.03534	-0.0486692	0.70156	5.12705	4.97355	-0.0363664	0.736442	4.94153	-0.0524951	0.557844	GO:0005777
1425	GRMZM2G004784	10.6687	11.2184	0.00992741	0.97039	11.5667	0.0620537	0.671116	9.8214	9.79944	0.0021802	0.988351	10.8757	0.128498	0.210394	-
1426	GRMZM2G004795	0.345849	0.267112	-0.912845	0.419837	0.446094	-0.20023	0.811845	0.822212	2.16627	1.75269	0.0027772	6.92113	3.0032	2.19785e-06	GO:0008270 GO:0003676
1427	GRMZM2G004828	18.0359	16.216	-0.222371	0.246469	16.2084	-0.150266	0.294707	16.5614	16.9187	0.0591177	0.65223	17.1057	-0.0143305	0.905018	GO:0005783
1428	GRMZM2G004835	43.4525	36.2211	-0.26099	0.134524	30.5345	-0.497042	0.00173361	35.2147	28.3996	-0.364215	0.00529577	21.4097	-0.783641	1.26439e-06	GO:0006629 GO:0016788
1429	GRMZM2G004847	1.7712	1.85284	0.0745228	0.770522	1.88346	0.0812893	0.621074	1.99369	1.91598	-0.0386057	0.788983	1.92121	-0.0446678	0.71215	GO:0045454 GO:0015035 GO:0009055
1430	GRMZM2G004856	0.124128	0.17372	0.325722	0.859152	0.260195	1.10958	0.224763	0.714347	1.01633	0.82855	0.119191	2.4485	1.82901	0.000331354	GO:0005975 GO:0004553
1431	GRMZM2G004858	1.24476	1.49115	0.0822174	0.920704	2.14142	0.627692	0.119219	1.46952	2.54846	0.980574	0.00793863	3.67072	1.3694	0.000128782	GO:0016758 GO:0008152
1432	GRMZM2G004878	12.2162	12.8594	-0.0758937	0.806911	13.3663	-0.0344175	0.872843	12.7329	10.8524	-0.14692	0.348081	14.07	0.222272	0.0991233	GO:0006355 GO:0006334 GO:0000786 GO:0005634 GO:0003677
1433	GRMZM2G004880	8.19228	9.76846	0.174454	0.390366	10.0961	0.253015	0.0805813	9.20898	10.9878	0.276175	0.0279377	12.4472	0.405678	0.000846607	GO:0004674 GO:0016776 GO:0005524 GO:0009507
1434	GRMZM2G004888	2.27736	2.35957	0.135103	0.770522	2.56243	0.234884	0.414547	2.2814	2.74526	0.393977	0.0964833	2.34887	0.135666	0.530459	-
1435	GRMZM2G004908	5.23866	6.19043	0.251212	0.290524	6.83013	0.351248	0.0480525	5.82827	7.32349	0.400258	0.0111954	7.71535	0.483594	0.000905829	GO:0007017 GO:0005874 GO:0005525
1436	GRMZM2G004909	169.57	163.199	-0.0250582	0.941739	174.259	0.120576	0.501033	187.838	173.454	-0.240032	0.104568	207.91	0.033813	0.812006	-
1437	GRMZM2G004924	1.59889	1.37836	-0.285375	0.641793	1.48876	-0.19389	0.654454	2.22108	1.94294	0.078677	0.829945	1.18516	-0.611491	0.0440641	GO:0004499
1438	GRMZM2G004932	12.9557	14.4766	0.0936594	0.746765	15.8452	0.235746	0.182101	13.6413	18.2119	0.443778	0.00811051	24.6041	0.798236	1.35638e-05	GO:0003872 GO:0005945 GO:0006096
1439	GRMZM2G004946	0.116688	0.11543	0.180267	0.874152	0.15398	0.343095	0.599479	0.111366	0.182625	0.521277	0.314545	0.251411	0.997957	0.0331476	-
1440	GRMZM2G004949	9.28848	9.4356	-0.0718381	0.799482	9.41568	-0.0449625	0.814646	8.58913	8.65845	0.107594	0.464497	8.76465	0.0872745	0.500726	-
1441	GRMZM2G004955	0.965399	1.42142	0.46257	0.454008	1.28476	0.322457	0.476954	1.15608	0.955815	-0.229399	0.557404	1.10187	-0.192389	0.568429	GO:0005576
1442	GRMZM2G004959	77.4969	63.4309	-0.245193	0.0979967	60.5823	-0.337519	0.00608667	64.1621	54.1024	-0.286109	0.00723323	41.4385	-0.676178	8.44852e-07	GO:0008270
1443	GRMZM2G004984	0.40466	0.414743	-0.831036	0.570304	0.260018	-1.36095	0.165512	1.36967	0.706209	-0.995961	0.184753	0.517555	-1.33628	0.0490896	GO:0020037 GO:0006816 GO:0006979 GO:0005245 GO:0004601 GO:0009055
1444	GRMZM2G004988	1.43598	1.51486	-0.0219354	0.947139	1.2935	-0.259004	0.116682	1.44386	1.21848	-0.0958513	0.516923	1.0357	-0.37789	0.00598324	-
1445	GRMZM2G004990	26.4579	29.1825	0.0969682	0.577733	31.0825	0.196508	0.0968456	22.8083	21.741	-0.0678424	0.532705	21.6351	-0.114056	0.222044	-
1446	GRMZM2G004996	4.05918	5.00739	0.252623	0.362252	5.7186	0.502758	0.0170969	6.0547	6.36498	0.0395102	0.826783	6.53711	0.1052	0.459727	GO:0015031
1447	GRMZM2G004997	35.2384	35.8219	0.0462073	0.712336	34.2571	-0.0210534	0.818693	37.3497	34.8745	-0.131781	0.057102	34.5039	-0.120527	0.0518258	-
1448	GRMZM2G005000	8.44586	7.69184	-0.227841	0.302128	7.59602	-0.242517	0.134323	8.78766	7.06921	-0.281391	0.0490963	6.50619	-0.420336	0.0023555	GO:0008270
1449	GRMZM2G005013	7.64056	8.44771	0.137329	0.53925	9.05627	0.179178	0.23652	7.99701	7.22916	-0.0815253	0.550641	7.85527	0.0378379	0.758556	GO:0016020
1450	GRMZM2G005024	15.2467	16.5005	-0.0202805	0.956747	13.2436	-0.345806	0.065049	17.3887	15.7906	-0.0306239	0.863848	16.5805	-0.0375271	0.801862	GO:0006568 GO:0050825 GO:0030170 GO:0042309 GO:0050826 GO:0004834
1451	GRMZM2G005036	32.4614	31.3661	-0.0187706	0.930061	29.6222	-0.107409	0.328907	29.7063	26.8248	-0.187602	0.0518254	25.0035	-0.264233	0.0042076	GO:0006508 GO:0004222 GO:0008270
1452	GRMZM2G005040	9.00501	11.886	0.332197	0.0653819	13.3589	0.502795	0.00132526	9.81731	11.8704	0.354015	0.00480858	15.3996	0.684813	2.24917e-06	GO:0006813 GO:0016020 GO:0015079
1453	GRMZM2G005052	1.8005	1.60907	-0.471738	0.227148	2.23806	0.11832	0.703254	2.29651	2.03015	-0.0111109	0.969614	2.29632	0.108756	0.611313	-
1454	GRMZM2G005061	1.58489	1.68879	-0.0474648	0.914594	1.53609	-0.166818	0.487003	1.59103	1.45297	-0.0462856	0.835741	1.47545	-0.0287997	0.881893	GO:0009428 GO:0001539 GO:0030288 GO:0005198
1455	GRMZM2G005080	74.5419	75.4492	-0.040123	0.853396	73.2865	-0.0919156	0.461809	70.511	62.9814	-0.135282	0.197298	61.0008	-0.193888	0.042649	GO:0006511 GO:0005839 GO:0004298
1456	GRMZM2G005082	1.10934	1.02024	-0.231729	0.454497	1.05634	-0.211346	0.332034	1.22791	0.984782	-0.276677	0.131909	0.795726	-0.538771	0.00320435	-
1457	GRMZM2G005103	3.57877	4.48597	0.398849	0.51238	5.20286	0.628487	0.130142	5.01868	6.22853	0.440466	0.173698	4.18247	-0.0983124	0.751653	GO:0016757
1458	GRMZM2G005107	10.6886	10.4985	-0.0608518	0.748138	11.0285	0.0270139	0.843994	10.9515	11.5358	0.115162	0.244506	11.6226	0.099159	0.258228	-
1459	GRMZM2G005126	8.5151	9.5273	0.117922	0.441407	10.0594	0.199638	0.0661785	9.48601	11.2025	0.256791	0.0104128	10.7816	0.217439	0.0116802	GO:0008270 GO:0003676
1460	GRMZM2G005134	3.97081	4.70423	0.160304	0.697224	5.56091	0.374213	0.1448	4.58652	4.27896	0.0536347	0.829945	3.4546	-0.312513	0.117684	GO:0006915 GO:0005515 GO:0005524
1461	GRMZM2G005146	0.434708	0.624187	0.513884	0.52221	0.540591	0.0661784	0.922986	0.389815	0.68628	0.929154	0.0523048	2.55608	2.83859	2.08398e-06	GO:0005634 GO:0003677 GO:0006355 GO:0050825 GO:0042309 GO:0050826 GO:0004879
1462	GRMZM2G005155	5.98655	6.80162	0.225406	0.498447	7.13448	0.2156	0.352294	4.92278	8.0527	0.800856	0.00109777	7.62704	0.692314	0.000645267	GO:0003700 GO:0006355 GO:0005634 GO:0043565
1463	GRMZM2G005163	0.995363	0.986315	-0.0595447	0.856746	1.00318	-0.0835617	0.674104	1.15151	1.10879	0.0545281	0.745323	0.92093	-0.236537	0.0842899	-
1464	GRMZM2G005170	1.50814	1.38804	-0.134847	0.601806	1.36057	-0.226316	0.18599	2.03757	1.83816	-0.09287	0.522702	1.64616	-0.240879	0.0552782	GO:0005198
1465	GRMZM2G005187	4.39829	5.16717	0.210315	0.591489	5.33009	0.193854	0.475351	5.65586	5.51389	0.0491108	0.841837	6.48617	0.247455	0.191318	-
1466	GRMZM2G005195	2.55344	3.11587	0.247593	0.345863	3.31895	0.325133	0.0854934	3.74874	4.12344	0.204574	0.176845	4.30091	0.224626	0.0928055	GO:0005215 GO:0016020 GO:0006810
1467	GRMZM2G005199	0.187496	0.25117	0.374129	0.424272	0.226771	0.314151	0.358767	0.252318	0.272771	0.280541	0.307475	0.203169	-0.119432	0.642767	-
1468	GRMZM2G005205	1.88933	2.30776	0.230666	0.281874	2.40828	0.341667	0.0354926	1.96704	2.39926	0.360606	0.0123285	2.71979	0.472518	0.000514616	GO:0008270
1469	GRMZM2G005209	21.9142	20.9844	-0.0941225	0.495748	20.1468	-0.155396	0.104116	20.0703	17.8925	-0.144025	0.0868623	16.2966	-0.292298	0.000716596	-
1470	GRMZM2G005229	0.405898	0.429287	0.0132417	0.989088	0.55121	0.448355	0.303644	0.592324	1.06431	0.985167	0.00728913	1.60904	1.47246	4.4373e-05	-
1471	GRMZM2G005233	0.482682	0.457278	-0.112238	0.862699	0.479374	0.0864711	0.833204	1.04256	1.06083	0.218539	0.406848	0.785847	-0.323149	0.156501	GO:0016787
1472	GRMZM2G005236	34.8947	31.2305	-0.122182	0.443726	28.0214	-0.264316	0.0262892	30.7885	26.8391	-0.236417	0.0229625	21.0131	-0.588001	4.72918e-06	GO:0003676
1473	GRMZM2G005251	3.24713	3.59045	0.100111	0.667284	3.72701	0.125485	0.413491	3.67774	3.79804	0.144262	0.251568	4.25367	0.279278	0.0148759	-
1474	GRMZM2G005256	1.33472	2.30852	0.925178	0.0994528	2.25279	0.888117	0.0391161	2.50645	3.86219	0.745989	0.0229641	2.70853	0.20021	0.479695	GO:0008757 GO:0003723 GO:0006364
1475	GRMZM2G005260	0.507701	0.652354	0.357681	0.610534	0.521964	0.040993	0.94612	0.66732	0.717758	0.138071	0.742075	0.773198	0.364877	0.274439	GO:0008168 GO:0008152
1476	GRMZM2G005278	0.918182	0.914624	0.127748	0.863072	1.18854	0.449853	0.257782	1.02193	1.44975	0.628888	0.0567677	1.5728	0.774773	0.00964322	-
1477	GRMZM2G005281	0.5731	0.579026	-0.0329685	0.93256	0.656654	0.149868	0.454731	0.560765	0.594725	0.113188	0.510743	0.508179	-0.120653	0.426116	-
1478	GRMZM2G005284	0.207857	0.207656	-0.078391	0.964648	0.196552	-0.129784	0.900405	0.453171	0.313853	-0.776853	0.225213	0.496158	0.0272883	0.96536	GO:0006355 GO:0005634 GO:0003677 GO:0009725
1479	GRMZM2G005290	5.77577	4.53585	-0.50077	0.264503	4.71289	-0.456376	0.166607	5.26998	3.48641	-0.475655	0.107573	2.89241	-0.860577	0.00332591	GO:0006508 GO:0004190
1480	GRMZM2G005293	1.71563	1.95976	-0.0431653	0.952907	2.01517	0.0342332	0.940342	2.10324	1.92288	-0.0552307	0.871778	2.02893	0.034309	0.907102	GO:0005215 GO:0006810 GO:0005622
1481	GRMZM2G005298	1.37813	1.62148	0.0804852	0.857464	1.5411	0.0645352	0.825041	1.2672	1.22323	0.12132	0.598894	0.944667	-0.264306	0.184799	GO:0008198 GO:0005975 GO:0006725 GO:0004553
1482	GRMZM2G005301	1.35053	0.703567	-1.19284	0.206057	0.94181	-0.627878	0.33691	1.43211	1.03992	-0.372066	0.517847	0.707477	-0.927309	0.0676643	GO:0003700 GO:0006355
1483	GRMZM2G005304	4.41989	5.1612	0.272746	0.174945	5.26317	0.290041	0.0556053	5.29637	7.08683	0.490676	0.00131823	7.57954	0.561645	5.45991e-05	-
1484	GRMZM2G005308	1.62405	2.52978	0.745486	0.190688	2.7627	0.93814	0.0365896	2.76271	3.8951	0.623919	0.0623352	2.84022	0.0335627	0.918735	GO:0005634 GO:0006364 GO:0030529
1485	GRMZM2G005310	5.88893	5.63033	-0.136922	0.642923	4.72695	-0.388736	0.0512743	6.06381	5.16867	-0.104491	0.550786	3.8412	-0.571822	0.000982286	GO:0006306 GO:0005634 GO:0006333 GO:0000785 GO:0003677 GO:0003682
1486	GRMZM2G005339	12.9855	13.9613	0.07866	0.751419	13.6899	0.0370196	0.836653	14.1998	12.5442	-0.116424	0.378302	11.4947	-0.268044	0.0250897	GO:0005801 GO:0006888
1487	GRMZM2G005346	3.80616	4.15249	0.123874	0.509135	4.24066	0.175985	0.168544	4.34835	4.77011	0.180251	0.0926779	5.04347	0.250382	0.0110908	GO:0006508 GO:0004177
1488	GRMZM2G005347	20.5882	17.7052	-0.274069	0.289571	18.2148	-0.20995	0.275868	23.759	20.1417	-0.186105	0.259013	11.0102	-1.09909	1.77817e-06	GO:0007017 GO:0006915 GO:0017111 GO:0005874 GO:0005524 GO:0005525
1489	GRMZM2G005350	15.9273	15.5672	-0.0918267	0.549139	16.5339	-0.000919183	0.994186	16.6119	16.5705	0.0556501	0.553828	17.8035	0.114359	0.153122	GO:0003779 GO:0005351 GO:0008138 GO:0006470 GO:0004725 GO:0009401
1490	GRMZM2G005365	2.53706	2.73858	0.0277036	0.945305	2.8738	0.0993427	0.640408	2.57591	3.10698	0.39631	0.0238463	3.61829	0.581592	0.000600856	GO:0008270 GO:0005515
1491	GRMZM2G005374	2.9837	3.33032	0.0810996	0.805893	3.85027	0.303797	0.106121	3.73571	3.81718	0.117081	0.469763	4.25574	0.167339	0.221868	GO:0003676
1492	GRMZM2G005419	3.72764	3.5816	-0.112145	0.818562	4.79824	0.308292	0.258978	5.5037	5.17145	0.0327072	0.899093	6.96632	0.375563	0.0524251	-
1493	GRMZM2G005433	4.29033	4.11702	-0.154834	0.647132	3.59071	-0.273936	0.218557	4.72291	4.43853	0.00671186	0.976692	4.79358	-0.0129819	0.943062	GO:0009654 GO:0015979
1494	GRMZM2G005435	4.55536	4.73817	0.010897	0.97039	4.91601	0.0268109	0.880353	4.66025	4.33369	-0.0536604	0.69488	4.23558	-0.0802754	0.483831	-
1495	GRMZM2G005444	6.38197	6.16915	-0.0836373	0.69061	6.30781	-0.0306909	0.847032	6.50927	6.11349	-0.0582054	0.636781	5.22825	-0.302893	0.00645146	-
1496	GRMZM2G005452	1.90024	2.05863	0.032018	0.948204	2.58406	0.3678	0.121486	2.58268	2.88526	0.214594	0.273756	2.92979	0.269461	0.117647	GO:0006915 GO:0005524
1497	GRMZM2G005454	8.78602	7.77301	-0.208185	0.539607	6.93477	-0.493569	0.0391161	7.81301	5.44187	-0.496504	0.0216535	4.50686	-0.693525	0.00109644	-
1498	GRMZM2G005456	0.294951	0.758295	1.42414	0.126385	1.13211	2.07774	0.00658123	0.634948	1.8374	1.76208	0.00215461	1.86238	1.60086	0.000778603	-
1499	GRMZM2G005459	11.3808	11.2597	-0.02126	0.937111	10.0353	-0.233501	0.0877	11.1869	9.56148	-0.206303	0.0834509	7.8867	-0.457433	0.000313405	-
1500	GRMZM2G005461	1.29176	1.44658	0.0792778	0.945305	1.14414	-0.131612	0.849642	0.786848	1.16054	0.65182	0.204949	0.857846	0.00261376	0.996127	GO:0006464
1501	GRMZM2G005483	21.9087	20.1567	-0.173653	0.275294	19.7473	-0.154224	0.190917	21.4495	19.2203	-0.148079	0.148798	16.9575	-0.336653	0.00120706	-
1502	GRMZM2G005486	7.47015	7.46829	-0.0584784	0.85225	7.10088	-0.189514	0.277579	7.6408	5.91441	-0.309757	0.0443774	4.71034	-0.667012	9.64979e-05	-
1503	GRMZM2G005493	9.12427	9.89235	0.104799	0.627653	10.9203	0.357994	0.0169648	10.8117	14.1918	0.373357	0.0049268	18.5491	0.725612	2.25441e-06	GO:0005975 GO:0009045
1504	GRMZM2G005499	3.07828	3.46425	0.0530677	0.800964	3.47768	0.104899	0.405776	3.0856	2.98065	0.0191896	0.874408	2.77646	-0.11481	0.225149	-
1505	GRMZM2G005522	3.22432	3.22575	0.0040352	0.993237	3.19524	-0.0175664	0.955709	3.75335	4.28523	0.316923	0.111509	4.88293	0.455882	0.0119298	GO:0015886 GO:0016020 GO:0016747 GO:0017004 GO:0015232
1506	GRMZM2G005526	2.59971	2.49053	-0.146722	0.680181	2.60081	-0.0930132	0.710442	2.7198	2.96092	0.236247	0.212112	3.11177	0.244224	0.143887	GO:0004784 GO:0046872 GO:0006801
1507	GRMZM2G005540	1.44144	1.17901	-0.503288	0.556946	1.08715	-0.607848	0.308659	1.33156	1.00368	-0.0454889	0.941246	0.899141	-0.140654	0.776904	-
1508	GRMZM2G005552	162.302	160.432	-0.00237469	0.993035	164.783	-0.00263763	0.987528	120.907	109.681	-0.19551	0.109017	121.544	-0.0121659	0.920178	GO:0045735
1509	GRMZM2G005557	15.482	13.7653	-0.289056	0.485248	13.0909	-0.430099	0.132124	14.615	8.82274	-0.643084	0.0184485	8.5198	-0.675898	0.00633146	GO:0005509
1510	GRMZM2G005562	16.0125	19.0181	0.294746	0.571316	18.3762	0.146518	0.709978	19.9328	32.4741	0.773934	0.0151458	40.2297	1.0843	0.000477838	GO:0050825 GO:0042309 GO:0050826
1511	GRMZM2G005583	12.7262	13.7742	0.0344501	0.858052	14.3393	0.108441	0.312092	12.7666	11.0109	-0.185116	0.0509862	11.9553	-0.079383	0.341634	-
1512	GRMZM2G005592	0.878542	1.37755	0.778581	0.14674	1.60052	1.01214	0.018229	1.42564	2.58097	0.958527	0.00581119	2.27385	0.690242	0.0147006	GO:0016020 GO:0003924 GO:0016192 GO:0005515 GO:0005525
1513	GRMZM2G005619	1.62008	1.25876	-0.505453	0.29407	1.30462	-0.37516	0.287654	1.99967	1.4241	-0.332858	0.25842	1.03827	-0.903129	0.00233587	GO:0005634
1514	GRMZM2G005622	19.3073	19.7055	-0.0246455	0.911502	19.6281	-0.0292887	0.828041	19.1125	17.0468	-0.0988357	0.329945	15.8335	-0.246005	0.00943261	-
1515	GRMZM2G005624	0.353835	0.522264	0.0958764	0.933084	0.683315	0.515801	0.359677	0.434203	0.403309	0.160269	0.765835	0.492758	0.526718	0.210947	GO:0003700 GO:0006355 GO:0005634 GO:0043565
1516	GRMZM2G005633	4.71802	11.6461	0.997951	0.200431	12.2414	1.23418	0.0330588	15.064	28.8392	1.13586	0.00819432	80.7148	2.67596	6.59085e-07	GO:0016491 GO:0004568 GO:0006032 GO:0008061 GO:0016998
1517	GRMZM2G005640	12.0006	12.6553	0.107666	0.793198	12.3295	0.0659635	0.813908	13.6519	16.2814	0.377023	0.0647196	16.8153	0.358426	0.0472259	-
1518	GRMZM2G005641	0.401515	0.371064	-0.148805	0.86924	0.453138	0.295705	0.568418	0.451901	0.518946	0.40736	0.317028	0.427579	0.106891	0.780054	GO:0016021 GO:0016192
1519	GRMZM2G005646	2.65965	3.41352	0.364792	0.32517	3.78132	0.579594	0.0370645	3.65854	4.56724	0.381724	0.0816359	4.39723	0.262945	0.168355	GO:0016021 GO:0007186 GO:0004930
1520	GRMZM2G005652	32.5225	25.6775	-0.349703	0.0244956	24.635	-0.388252	0.00266654	33.2661	27.3923	-0.283065	0.00742945	25.0679	-0.433496	6.48267e-05	GO:0032313 GO:0003735 GO:0006412 GO:0005097 GO:0005840
1521	GRMZM2G005678	3.5077	3.30316	-0.096586	0.870477	3.44391	-0.112076	0.761462	4.33654	3.04164	-0.449443	0.103785	2.17294	-0.81443	0.00328204	-
1522	GRMZM2G005680	3.65565	4.22831	0.175283	0.61916	4.02862	0.11234	0.656251	3.85615	4.22181	0.174201	0.381383	3.80334	0.0432009	0.820335	GO:0030173 GO:0006486 GO:0008373
1523	GRMZM2G005710	0.978472	1.00723	-0.0164436	0.979431	0.984195	-0.0813809	0.82546	1.26926	1.44655	0.219923	0.395341	1.58316	0.29644	0.182719	-
1524	GRMZM2G005715	6.36357	5.01835	-0.449848	0.317973	5.32247	-0.443606	0.174363	7.99323	4.52278	-0.623384	0.0328071	3.35774	-1.06502	0.000454694	-
1525	GRMZM2G005732	0.230831	0.316285	0.57236	0.197798	0.270662	0.36232	0.277997	0.456841	0.811342	0.959592	0.00119983	0.87808	1.14331	2.56648e-05	-
1526	GRMZM2G005737	10.413	10.7699	0.151186	0.475766	11.7264	0.256922	0.0820659	12.1773	13.8437	0.19911	0.107276	14.4875	0.281773	0.013516	GO:0009405 GO:0005515 GO:0003676
1527	GRMZM2G005753	6.65017	6.86885	0.0716153	0.782066	6.61987	-0.0144339	0.943047	6.59343	6.55158	0.057307	0.693353	6.4009	0.0289066	0.822744	GO:0031072 GO:0006457 GO:0051082
1528	GRMZM2G005771	13.2347	13.6857	0.0565636	0.751391	13.4723	0.0188448	0.888699	12.4706	13.1192	0.0442714	0.665605	13.7477	0.115725	0.173225	-
1529	GRMZM2G005788	16.9108	17.5774	0.000383387	0.998296	17.4987	0.0194513	0.912649	17.1439	14.6855	-0.168098	0.171758	15.055	-0.183023	0.0946844	-
1530	GRMZM2G005791	9.63705	10.3142	0.0434814	0.825865	11.19	0.135623	0.228876	9.66394	9.80916	0.0793893	0.427744	10.6977	0.178281	0.0437198	GO:0006813 GO:0016020 GO:0005249
1531	GRMZM2G005815	0.633393	0.937996	0.376273	0.644214	1.0051	0.454112	0.394943	0.507801	1.39264	1.47656	0.0041948	3.1473	2.66273	3.19352e-06	GO:0003700 GO:0006355 GO:0005634 GO:0043565
1532	GRMZM2G005818	1.01934	1.04607	0.0704458	0.954575	1.12051	0.178984	0.796359	0.864835	0.808682	-0.0853244	0.889587	0.608325	-0.540119	0.267927	-
1533	GRMZM2G005840	11.2294	18.0885	0.42245	0.47964	19.4505	0.516497	0.206643	7.95488	14.0405	0.917389	0.0202212	27.9154	1.94494	1.21183e-05	GO:0008270 GO:0005515
1534	GRMZM2G005844	1.21233	1.30074	0.00590338	0.990372	1.46452	0.213879	0.329892	1.42954	1.93422	0.587665	0.00413324	1.99629	0.58392	0.00105368	GO:0008168 GO:0032259 GO:0003676 GO:0006139
1535	GRMZM2G005848	0.360526	0.381155	0.0819067	0.882897	0.445055	0.270397	0.38276	0.348185	0.39287	0.338927	0.195961	0.366398	0.292096	0.21026	-
1536	GRMZM2G005849	13.9662	16.8766	0.199768	0.134937	17.354	0.232264	0.0264527	13.1069	14.2213	0.168959	0.0573731	16.0597	0.364974	0.000134977	GO:0005737 GO:0004360 GO:0005529 GO:0016051
1537	GRMZM2G005859	2.62819	3.3313	0.134792	0.87281	3.68081	0.288495	0.54793	3.55175	6.15832	0.918057	0.0166306	10.5789	1.6255	4.45998e-05	GO:0016020
1538	GRMZM2G005865	10.0582	11.3491	0.192787	0.668544	11.0779	0.189094	0.536405	12.1497	16.0391	0.459247	0.0546153	16.2907	0.480383	0.0241467	-
1539	GRMZM2G005869	4.12457	4.75848	0.164689	0.404934	4.54664	0.135397	0.346172	4.80963	4.56783	-0.0121376	0.932623	4.08841	-0.198667	0.0698167	GO:0004674 GO:0006468 GO:0004713 GO:0005524
1540	GRMZM2G005886	0.815249	0.806873	-0.010181	0.9914	0.751899	-0.243724	0.574409	1.60576	1.69648	0.18186	0.571491	1.5646	0.0831996	0.774173	-
1541	GRMZM2G005887	89.6808	73.3696	-0.162275	0.266728	72.016	-0.178879	0.101445	75.6872	76.0387	-0.164381	0.0848832	76.5507	-0.143476	0.093606	GO:0006535 GO:0030170 GO:0004124
1542	GRMZM2G005909	4.31899	4.30511	-0.150198	0.71994	4.02087	-0.333171	0.200718	4.46603	3.23876	-0.275082	0.228684	3.59575	-0.26066	0.193809	GO:0008299
1543	GRMZM2G005938	0.474898	0.853951	1.02763	0.155229	0.824832	0.944246	0.0859676	0.775623	1.73477	1.23287	0.0058018	1.45549	0.944171	0.0108537	-
1544	GRMZM2G005939	4.67511	5.40854	-0.0130575	0.978579	6.33425	0.221205	0.372045	3.76711	2.96473	-0.323794	0.1487	3.78348	0.0752748	0.718632	GO:0005634 GO:0045449 GO:0030528
1545	GRMZM2G005947	19.8178	20.4217	0.0863125	0.721573	19.3994	0.00897883	0.964438	20.382	21.8923	0.0894565	0.505868	19.1542	-0.0817618	0.490386	-
1546	GRMZM2G005954	1.14316	2.10493	0.463707	0.442455	2.72099	0.933196	0.0279428	4.43927	2.53588	-0.567427	0.0660604	2.18083	-0.817357	0.00527709	-
1547	GRMZM2G005955	0.415623	0.480127	0.233235	0.524734	0.492052	0.314596	0.21129	0.423066	0.597985	0.647626	0.00616896	0.570111	0.528061	0.00740816	-
1548	GRMZM2G005973	1.38646	1.72705	0.230921	0.605104	1.8965	0.390235	0.174363	2.39908	3.9869	0.907958	0.00100361	5.84209	1.38755	1.39305e-06	GO:0003735 GO:0015934 GO:0006412 GO:0006396 GO:0003723
1549	GRMZM2G005980	35.5575	34.1997	-0.0747479	0.767033	30.2565	-0.252441	0.0997091	37.8159	29.3418	-0.308535	0.0263158	22.6706	-0.701944	1.57692e-05	-
1550	GRMZM2G005990	3.56362	3.85885	0.118531	0.558603	3.82066	0.104237	0.465321	3.96108	4.28909	0.186509	0.108916	4.24657	0.15618	0.129421	GO:0050661 GO:0006231 GO:0006545 GO:0006730 GO:0004799 GO:0004146
1551	GRMZM2G005991	45.2006	53.6735	0.241797	0.3082	59.0325	0.341271	0.0543637	44.2777	37.2366	-0.282578	0.0689576	37.2594	-0.267749	0.0539505	GO:0008289 GO:0006869
1552	GRMZM2G005996	1.8753	4.07009	0.893827	0.212847	4.54728	1.022	0.0534261	3.20881	6.76647	1.24311	0.00583483	12.7278	2.16687	7.66119e-06	GO:0016020
1553	GRMZM2G005998	6.04835	6.45466	0.0156947	0.965031	6.26378	0.0583	0.772142	7.04065	5.78092	-0.244316	0.10276	5.53988	-0.345813	0.0127796	-
1554	GRMZM2G006006	2.7421	2.89724	-0.0244911	0.948204	3.33361	0.207352	0.262835	3.15683	4.0723	0.526882	0.00317831	4.47961	0.551921	0.000436897	-
1555	GRMZM2G006042	1.96624	2.07795	-0.0566998	0.882204	2.69373	0.35055	0.087437	2.71469	3.16783	0.281634	0.0926132	2.96999	0.156694	0.292971	GO:0009725 GO:0005634 GO:0006520 GO:0006355 GO:0030170 GO:0003677
1556	GRMZM2G006047	90.3755	107.078	0.27434	0.242747	113.014	0.321929	0.0687719	97.1723	71.1011	-0.530882	0.00316373	70.7529	-0.476753	0.00191735	GO:0006869 GO:0050825 GO:0008289 GO:0042309 GO:0050826
1557	GRMZM2G006069	3.82242	4.22761	0.0874844	0.723244	4.42519	0.155219	0.315929	3.60618	3.80688	0.169892	0.200917	4.13141	0.27015	0.0251415	-
1558	GRMZM2G006071	10.8721	11.7001	-0.0387452	0.872954	11.5899	-0.0325895	0.836538	10.4664	8.96487	-0.164214	0.161815	9.31477	-0.145414	0.164286	GO:0003676
1559	GRMZM2G006083	3.35373	3.88335	0.0812623	0.834322	4.86368	0.360518	0.0903665	4.47014	5.26662	0.352443	0.0488681	6.48311	0.654354	0.000317797	-
1560	GRMZM2G006085	6.87039	6.89592	-0.00886487	0.965772	6.63549	-0.0332194	0.778718	6.63167	6.07002	-0.166959	0.0663682	6.58231	-0.0630941	0.4378	-
1561	GRMZM2G006107	3.95163	5.5647	0.570713	0.115248	5.93749	0.655183	0.0206129	6.45353	8.62385	0.385913	0.077729	7.55196	0.266464	0.168474	GO:0003755
1562	GRMZM2G006112	6.09187	6.06032	0.0333747	0.958786	5.80312	-0.12048	0.732209	5.89313	4.77324	-0.295253	0.280963	4.39105	-0.442791	0.0719734	-
1563	GRMZM2G006117	63.6732	60.3156	-0.0504564	0.722779	55.5066	-0.171122	0.0590325	59.3855	50.4762	-0.28764	0.00208519	45.7616	-0.428786	9.90121e-06	GO:0016021
1564	GRMZM2G006119	0.0519979	0.50491	3.37078	0.0474917	0.626307	3.42804	0.00842801	0.164839	0.231024	0.612665	0.516077	0.577119	1.71123	0.0340122	GO:0009239 GO:0005488 GO:0004022 GO:0008667
1565	GRMZM2G006121	1.72978	1.92029	0.0350609	0.951444	2.16855	0.284917	0.305847	2.58879	3.13504	0.430618	0.0539479	2.91619	0.175047	0.370874	-
1566	GRMZM2G006130	14.1305	12.5862	-0.133567	0.381756	13.167	0.00485041	0.973072	13.4565	14.8052	0.0569594	0.567799	15.6306	0.104669	0.219428	GO:0046556 GO:0046373
1567	GRMZM2G006144	4.38102	4.48257	0.00493903	0.987383	4.57154	0.0190916	0.917087	4.37046	4.25291	0.0122219	0.934431	4.25225	-0.012423	0.920154	GO:0016491 GO:0009055
1568	GRMZM2G006178	21.5792	21.4904	0.0118354	0.965735	19.3058	-0.158264	0.252001	21.4453	19.7602	-0.0909681	0.45817	17.2788	-0.27851	0.0132744	GO:0051536 GO:0016887 GO:0005524 GO:0009055
1569	GRMZM2G006197	2.31123	2.64459	0.117715	0.836667	2.52962	0.031944	0.937753	3.39552	2.9438	-0.125793	0.652322	3.18644	-0.0590266	0.81055	-
1570	GRMZM2G006206	0.818002	0.932074	0.319035	0.719314	1.26277	0.716984	0.181055	1.26667	1.6768	0.593389	0.161176	1.64966	0.402886	0.274318	-
1571	GRMZM2G006216	3.13956	4.17654	0.232557	0.420726	4.32772	0.336892	0.098747	2.92842	3.06475	0.134566	0.466387	3.8687	0.443595	0.00798264	-
1572	GRMZM2G006219	0.394031	0.394287	-0.175054	0.812783	0.407103	-0.0892288	0.857448	0.823634	1.17618	0.632052	0.0400413	1.34044	0.786798	0.00470232	GO:0005198
1573	GRMZM2G006229	0.298525	0.297177	-0.125325	0.85367	0.362296	0.0604753	0.89378	0.395688	0.335906	-0.0143394	0.96986	0.317351	-0.117422	0.680193	-
1574	GRMZM2G006234	7.33612	6.28927	-0.333278	0.307029	6.52265	-0.301641	0.20488	6.92064	5.30051	-0.355859	0.0905568	4.98425	-0.488277	0.0129843	-
1575	GRMZM2G006246	2.94016	2.80963	-0.0662832	0.881544	2.86601	-0.061301	0.83183	2.90106	2.86637	0.131761	0.548181	2.57712	-0.0466494	0.818171	-
1576	GRMZM2G006252	1.58539	1.76379	0.0787489	0.817791	2.06255	0.333248	0.0866858	2.0163	1.77244	-0.118364	0.484604	1.91921	-0.0302435	0.846856	-
1577	GRMZM2G006277	0.183857	0.178088	-0.105966	0.872382	0.206298	-0.0165317	0.972062	0.203557	0.184058	-0.0446712	0.89915	0.184562	0.0084833	0.978268	-
1578	GRMZM2G006287	1.42704	1.32586	-0.141174	0.802914	1.5789	0.475091	0.174997	0.0298175	0.0678643	1.08791	0.0658299	0.013597	-1.28723	0.0331178	GO:0003723
1579	GRMZM2G006293	55.1915	53.2567	-0.0520421	0.815226	49.7442	-0.179455	0.165133	50.5261	38.9453	-0.36705	0.00483179	35.2278	-0.50746	8.21789e-05	GO:0003735 GO:0006412 GO:0006464 GO:0005840
1580	GRMZM2G006297	3.42716	4.63356	0.462581	0.0929233	5.02278	0.573217	0.00946823	3.89651	6.00742	0.662943	0.00142634	7.60335	1.01673	3.29168e-06	-
1581	GRMZM2G006325	0.880089	1.29723	0.620316	0.329892	1.2414	0.587468	0.204164	1.16828	1.67339	0.60649	0.103335	1.8527	0.648572	0.0490473	-
1582	GRMZM2G006329	4.95671	5.1571	0.0204753	0.947817	5.65548	0.202516	0.186606	5.10638	5.87195	0.271642	0.0417259	5.92828	0.265677	0.0244884	GO:0005506 GO:0006412 GO:0042586
1583	GRMZM2G006341	8.10727	8.62371	0.207812	0.67927	8.11186	0.109219	0.768047	11.1087	12.4403	0.16842	0.539491	9.46179	-0.203642	0.392571	GO:0007018 GO:0003777 GO:0005524 GO:0005875
1584	GRMZM2G006352	1.34884	1.2011	-0.667519	0.390816	1.39613	-0.307614	0.600337	0.884053	0.680121	-0.0970277	0.872171	0.699616	-0.202071	0.681997	GO:0003677
1585	GRMZM2G006363	5.48308	5.59399	-0.12946	0.689466	5.48948	-0.0752496	0.747256	6.25508	5.57781	0.0270943	0.893455	4.92079	-0.294485	0.0604554	GO:0003700 GO:0006355 GO:0005200 GO:0043565
1586	GRMZM2G006370	13.6129	17.8767	0.354983	0.106553	18.7811	0.413014	0.016512	14.2876	15.7563	0.17062	0.218725	19.7051	0.498925	0.000473004	GO:0004674 GO:0006468 GO:0004713 GO:0005524
1587	GRMZM2G006377	10.4898	11.6129	0.111751	0.476253	12.1372	0.171767	0.11422	10.4635	11.7067	0.180496	0.0597735	14.0828	0.441315	4.45439e-05	GO:0006508 GO:0004197
1588	GRMZM2G006399	1.35534	1.4506	0.157595	0.812783	1.53331	0.110386	0.800902	1.7436	2.20957	0.39639	0.193786	2.24113	0.532562	0.0506368	GO:0008270 GO:0005515
1589	GRMZM2G006416	7.20671	12.832	0.87209	0.00621758	18.7471	1.38589	1.96653e-05	4.61943	9.63841	1.06522	9.21421e-05	13.5075	1.61017	1.00635e-07	GO:0006470 GO:0008287 GO:0004722
1590	GRMZM2G006428	4.42413	5.04922	0.166211	0.397697	5.42136	0.299735	0.0370082	4.95852	5.39954	0.193794	0.103757	5.97153	0.311429	0.00570924	-
1591	GRMZM2G006429	6.6409	6.99493	-0.0429031	0.862021	7.29537	0.0355805	0.821402	6.50293	5.31309	-0.232834	0.0538518	5.19459	-0.340534	0.0032746	GO:0003824
1592	GRMZM2G006450	1.94962	2.46499	0.225339	0.554205	2.59097	0.193174	0.470555	1.78433	1.99424	0.18636	0.415558	1.65558	-0.00846062	0.971232	GO:0003735 GO:0006412 GO:0005840
1593	GRMZM2G006452	0.579349	1.60056	1.64573	0.0390023	1.87706	1.82886	0.00538337	1.44615	2.96104	1.22255	0.00625767	2.29062	0.680427	0.0593213	GO:0016887 GO:0005694 GO:0051276 GO:0005515 GO:0005524
1594	GRMZM2G006453	1.55901	1.72273	0.117089	0.782253	1.95665	0.341025	0.164578	3.08126	3.69794	0.343323	0.0686035	4.21532	0.458425	0.00748075	GO:0003899 GO:0003677 GO:0006383 GO:0005666
1595	GRMZM2G006463	0.889037	1.2638	0.471047	0.310895	1.50594	0.638868	0.0602417	0.764593	1.29495	0.796654	0.0117487	1.51511	1.04733	0.000519308	-
1596	GRMZM2G006468	13.3266	11.9854	-0.147123	0.473546	12.144	-0.0697412	0.652052	13.6673	16.2302	0.243588	0.048472	19.017	0.452126	0.000347869	-
1597	GRMZM2G006474	19.2518	20.1482	0.0106176	0.963051	19.7454	-0.0294095	0.820023	18.6747	16.9619	-0.0998534	0.305683	17.0819	-0.0958675	0.26912	GO:0005086 GO:0050825 GO:0042309 GO:0050826 GO:0032012 GO:0005622
1598	GRMZM2G006477	10.4076	10.9979	0.0982646	0.590391	12.1267	0.25565	0.0411331	13.4695	13.8822	0.060643	0.577416	13.9582	0.0595009	0.529196	-
1599	GRMZM2G006480	0.117009	0.172924	0.378156	0.671032	0.187984	0.793483	0.151098	0.352161	0.306148	0.115909	0.800372	0.451473	0.446357	0.181975	GO:0008483 GO:0009058 GO:0006520 GO:0016847 GO:0030170
1600	GRMZM2G006493	3.39442	3.63023	0.0870144	0.697224	3.69003	0.126363	0.380512	3.62841	4.13645	0.243197	0.0481959	4.43218	0.348533	0.00300416	GO:0005634 GO:0008270 GO:0003723
1601	GRMZM2G006497	0.496608	0.809259	0.479937	0.571299	0.818339	0.613686	0.288382	0.326973	0.722814	1.30476	0.018172	0.781549	1.27629	0.00961351	GO:0003700 GO:0043565 GO:0005634 GO:0045449
1602	GRMZM2G006505	0.434783	0.384106	-0.266975	0.82876	0.505359	0.518326	0.461945	0.741341	0.585715	-0.0394047	0.950631	0.603304	-0.362489	0.427973	GO:0006306 GO:0006468 GO:0004674 GO:0004713 GO:0003677 GO:0005524
1603	GRMZM2G006507	9.60203	10.1025	0.0774927	0.770522	9.97552	0.0899051	0.598968	10.2896	10.528	0.0881073	0.533155	10.7353	0.101771	0.401254	GO:0016020 GO:0017153 GO:0006835
1604	GRMZM2G006526	3.16758	3.30686	0.0184635	0.972913	2.90927	-0.101142	0.750253	3.56673	3.29109	-0.101984	0.687175	2.67453	-0.348653	0.0994129	-
1605	GRMZM2G006554	6.35854	5.91054	-0.247005	0.51024	5.59533	-0.296552	0.248702	6.8743	6.19486	-0.174996	0.426906	5.18183	-0.430752	0.0312157	GO:0004674 GO:0006468 GO:0005524
1606	GRMZM2G006565	1.49155	1.21513	-0.608967	0.431844	0.817631	-1.11359	0.0536525	2.49002	1.10555	-0.946434	0.0429798	1.19754	-1.06075	0.0109565	GO:0020037 GO:0016758 GO:0004601 GO:0008152 GO:0006979
1607	GRMZM2G006578	1.1179	1.01132	-0.253479	0.495866	1.06371	-0.172957	0.51813	1.14839	0.947352	-0.167433	0.45975	0.946024	-0.184694	0.34797	GO:0043565 GO:0003700 GO:0005634 GO:0006355 GO:0046983 GO:0004879
1608	GRMZM2G006631	15.0562	16.9227	0.0230429	0.955137	15.7856	-0.0293295	0.905925	24.1886	30.2414	0.418924	0.013196	38.8506	0.702401	5.76382e-05	GO:0005634 GO:0045449 GO:0030528
1609	GRMZM2G006644	10.6674	9.33371	-0.368104	0.58291	9.76629	-0.213302	0.660075	11.6277	9.59736	-0.205777	0.605527	8.16891	-0.372887	0.275565	-
1610	GRMZM2G006661	2.61982	5.39849	1.20666	0.0895509	6.69176	1.41817	0.0121248	5.75874	9.62717	0.789699	0.0442045	7.04021	0.233124	0.503931	-
1611	GRMZM2G006672	7.2265	7.34491	-0.0257893	0.890906	6.82593	-0.126605	0.216208	6.81483	5.94627	-0.196352	0.0338924	5.08858	-0.405426	7.00284e-05	-
1612	GRMZM2G006673	2.82986	3.00046	0.0972505	0.762717	2.88185	0.0447887	0.847032	2.97951	3.18769	0.171352	0.302745	3.42184	0.271865	0.0641726	-
1613	GRMZM2G006676	21.7341	21.6265	-0.175174	0.600452	19.2717	-0.371519	0.0978195	25.9379	12.7709	-1.00785	0.000212261	11.7207	-1.01116	2.22787e-05	GO:0008009 GO:0005634 GO:0016020 GO:0050826 GO:0005199 GO:0006355 GO:0005576 GO:0050825 GO:0042309 GO:0006955 GO:0003677 GO:0004879
1614	GRMZM2G006678	0.619032	0.66411	-0.00948545	0.985265	0.682813	0.0869981	0.755723	0.808366	0.63185	-0.293556	0.156521	0.627503	-0.31122	0.0906027	GO:0003951 GO:0008152
1615	GRMZM2G006704	159.98	150.453	-0.032373	0.873315	145.886	-0.0589784	0.627988	133.256	125.091	-0.225599	0.0286198	119.745	-0.269341	0.00496987	GO:0004129 GO:0005746
1616	GRMZM2G006707	13.2604	14.5261	0.101095	0.514788	14.2473	0.0708588	0.531222	13.6818	14.507	0.118418	0.201749	13.724	0.0299303	0.735132	-
1617	GRMZM2G006714	1.22212	1.15417	-0.17516	0.744333	0.906631	-0.550151	0.102891	1.40433	0.683157	-0.830749	0.0104765	0.718989	-0.744005	0.00736954	-
1618	GRMZM2G006721	1.60125	2.37162	0.37895	0.391699	2.44184	0.546519	0.0845654	1.45479	1.50218	0.0882932	0.778613	1.89925	0.467522	0.0596716	-
1619	GRMZM2G006727	0.281945	0.191974	-0.53604	0.444779	0.197366	-0.603117	0.213282	0.300055	0.131403	-1.3732	0.00514834	0.149426	-1.11765	0.00658548	GO:0004601 GO:0006979 GO:0020037 GO:0009055
1620	GRMZM2G006745	12.0991	12.8823	-0.0568674	0.832559	13.1779	0.014532	0.941002	9.93337	11.6579	0.276827	0.042671	13.1658	0.427042	0.0013147	GO:0003700 GO:0006355
1621	GRMZM2G006752	11.9338	13.9784	0.128743	0.557381	15.9448	0.289448	0.0543637	11.2345	11.6828	0.117539	0.371456	10.3867	-0.0208599	0.8706	GO:0005634 GO:0030528
1622	GRMZM2G006759	0.742309	0.601532	-0.360224	0.659538	0.43699	-0.757291	0.162877	1.0289	0.676061	-0.419591	0.34784	0.646156	-0.447159	0.247314	-
1623	GRMZM2G006762	86.61	74.1417	-0.157955	0.460678	74.4558	-0.105576	0.504715	113.593	94.2943	-0.312304	0.0217551	62.5513	-0.916913	8.12481e-07	GO:0016787
1624	GRMZM2G006763	1.87715	2.15208	0.0318999	0.960974	2.40248	0.150021	0.651382	1.70658	1.20429	-0.360863	0.200773	1.2072	-0.386892	0.123453	GO:0008026 GO:0003676 GO:0005524
1625	GRMZM2G006765	135.652	91.8508	-0.537231	0.0142737	78.2196	-0.767091	0.000244237	94.5921	70.5861	-0.486643	0.00270431	57.9031	-0.726398	1.57692e-05	GO:0005524 GO:0005515
1626	GRMZM2G006780	9.02496	8.8004	-0.0877793	0.7323	10.0019	0.0903329	0.590055	9.91452	9.20186	-0.0638432	0.656843	9.42197	-0.0256069	0.841669	GO:0005515
1627	GRMZM2G006781	11.6938	12.1395	0.027695	0.936979	11.2874	-0.0621835	0.755941	11.7079	10.6675	-0.0487743	0.774849	9.29494	-0.291113	0.0373331	-
1628	GRMZM2G006790	14.1402	14.1455	0.0180389	0.963699	13.5375	0.0157343	0.949491	18.7534	19.4406	0.0403214	0.821389	15.0591	-0.319275	0.0280949	GO:0005509
1629	GRMZM2G006791	0.404257	0.737312	0.759755	0.172315	0.710333	0.696423	0.0868591	0.704767	2.00879	1.6017	0.000138302	2.71234	2.10114	5.46152e-07	GO:0004601 GO:0006979 GO:0020037 GO:0009055
1630	GRMZM2G006806	5.77247	5.92302	-0.0681219	0.825226	6.60411	0.0813422	0.669294	6.37861	6.82385	0.156389	0.290073	7.35586	0.210605	0.104093	GO:0005634 GO:0004721 GO:0006397
1631	GRMZM2G006841	2.43139	2.42462	-0.152315	0.783979	2.75399	0.177377	0.611323	3.95804	3.68423	0.00423041	0.989919	3.68002	0.111644	0.634842	-
1632	GRMZM2G006871	1.51726	1.23849	-0.498109	0.419005	1.58967	-0.0138247	0.979995	1.48216	1.19141	-0.119132	0.778512	0.904534	-0.54131	0.114859	-
1633	GRMZM2G006894	85.1849	76.4657	-0.138106	0.437485	75.6426	-0.120285	0.349617	82.4003	76.6804	-0.176857	0.107715	69.8304	-0.315241	0.0035171	GO:0006812 GO:0016021 GO:0006754 GO:0015662 GO:0005524
1634	GRMZM2G006937	1.99431	7.05459	0.949282	0.693992	1.55637	-0.708131	0.677952	7.84461	1.59186	-1.38562	0.298888	10.2528	1.15737	0.307545	GO:0016866
1635	GRMZM2G006942	6.40993	7.15365	0.169494	0.533824	7.8642	0.316404	0.087296	7.70514	8.49051	0.166216	0.289299	7.63722	0.0502878	0.733439	-
1636	GRMZM2G006943	1.46884	1.8199	0.480862	0.295559	1.84406	0.503913	0.135819	1.61576	2.52362	0.776179	0.0109368	2.18998	0.532871	0.0360409	-
1637	GRMZM2G006948	4.02767	4.7416	0.187359	0.51575	5.65962	0.42542	0.0352534	4.79746	6.03783	0.396461	0.0214215	6.69303	0.575104	0.000570096	GO:0003677 GO:0006281
1638	GRMZM2G006953	64.3381	60.0618	-0.0344674	0.860773	58.7407	-0.0841894	0.457252	57.5228	52.4404	-0.228263	0.0223291	51.8992	-0.223281	0.0125015	GO:0006810 GO:0005622
1639	GRMZM2G006964	1.52404	1.84236	0.0403041	0.965225	2.03276	0.212828	0.667405	1.01372	1.21666	0.34846	0.412207	1.96062	1.14063	0.00376658	GO:0016491
1640	GRMZM2G006965	0.784973	0.900089	0.113834	0.535399	0.900941	0.157663	0.205484	0.871734	0.936378	0.233915	0.0332275	0.974077	0.21387	0.0263289	-
1641	GRMZM2G006973	3.87578	4.18144	0.0325272	0.957222	5.23223	0.366301	0.200285	5.74539	5.79892	0.079042	0.761771	11.0919	1.02807	4.79682e-05	GO:0008270 GO:0005515
1642	GRMZM2G006977	37.0318	37.8284	-0.0675632	0.768263	42.6919	0.130305	0.356794	25.2848	20.077	-0.304974	0.0204118	17.1416	-0.563466	7.31299e-05	GO:0005388 GO:0016020 GO:0006754 GO:0006816 GO:0005524
1643	GRMZM2G006981	6.44409	23.0833	1.59454	0.0650159	23.7122	1.54344	0.0180503	5.61928	15.7484	1.64746	0.00619825	21.3121	2.06507	0.000313059	-
1644	GRMZM2G007012	0.331235	0.350132	0.0868338	0.9624	0.268344	-0.484432	0.623961	0.638354	0.809282	0.390503	0.555	1.58394	1.39202	0.0122685	GO:0016758 GO:0008152
1645	GRMZM2G007021	20.9606	22.6396	0.0652574	0.692206	21.7322	0.03959	0.737967	21.6218	19.4405	-0.110823	0.222424	21.8118	-0.00280848	0.975893	-
1646	GRMZM2G007025	8.47533	8.56661	-0.134576	0.539723	10.3464	0.170536	0.243743	8.77998	9.0523	0.111715	0.380951	11.3465	0.433271	0.000619025	GO:0016998
1647	GRMZM2G007028	1.71865	1.7355	-0.0463606	0.905248	1.47108	-0.372089	0.0755981	1.94178	1.50147	-0.282264	0.109466	1.22781	-0.618503	0.00074351	-
1648	GRMZM2G007038	2.9837	3.94935	0.525778	0.148856	3.87381	0.514627	0.0602319	4.7328	7.0735	0.581152	0.0104081	7.30017	0.648156	0.00152572	GO:0003743 GO:0003924 GO:0005622 GO:0007264 GO:0006413 GO:0005525
1649	GRMZM2G007055	8.26124	11.0857	0.328758	0.325404	13.9693	0.617646	0.017373	6.23929	6.73488	0.178757	0.434993	8.14395	0.42354	0.035747	-
1650	GRMZM2G007057	16.0964	13.8087	-0.400081	0.100784	12.5929	-0.536881	0.00717836	18.428	11.8831	-0.495018	0.00472598	8.27301	-1.11022	8.20243e-07	GO:0019787 GO:0043687 GO:0051246
1651	GRMZM2G007060	3.87861	5.0704	0.414917	0.160352	4.83353	0.353095	0.108972	4.18472	6.15151	0.635677	0.00297595	7.23839	0.842617	4.34927e-05	GO:0005488
1652	GRMZM2G007063	15.8285	16.8618	0.038681	0.835539	17.5754	0.109148	0.301527	16.1437	17.8992	0.169359	0.0638153	19.5745	0.288658	0.00137289	GO:0043565 GO:0005840 GO:0003700 GO:0005634 GO:0003735 GO:0006355 GO:0046983 GO:0006412
1653	GRMZM2G007080	8.96398	9.25526	0.00778837	0.975565	8.40244	-0.125784	0.34024	9.40965	7.97955	-0.220267	0.051798	7.87906	-0.249756	0.0154423	GO:0015031 GO:0005743 GO:0008565 GO:0031177
1654	GRMZM2G007103	12.6976	12.9309	-0.00102391	0.99574	12.5041	-0.0317979	0.794792	12.0623	12.0164	0.0098431	0.927445	11.3959	-0.0955521	0.244752	GO:0008094 GO:0005840 GO:0003735 GO:0003677 GO:0006259 GO:0006412 GO:0005524
1655	GRMZM2G007120	10.5412	10.9957	0.0342308	0.884465	10.6916	0.0113572	0.945595	11.3653	11.8335	0.0357157	0.769388	11.7732	0.0357206	0.728393	-
1656	GRMZM2G007122	9.09791	8.57799	-0.0630409	0.707723	8.55972	-0.0613975	0.583764	9.26489	8.79685	-0.13752	0.124334	8.77181	-0.118996	0.133995	-
1657	GRMZM2G007130	1.20204	2.37392	0.998045	0.0283835	2.49171	0.988057	0.00614238	1.14208	1.7486	0.686005	0.0196584	2.09155	1.05747	0.000313584	-
1658	GRMZM2G007146	5.87079	5.7274	-0.0828804	0.579993	5.9705	0.0166846	0.893409	7.27826	6.56799	-0.135387	0.113312	6.76241	-0.117533	0.120895	-
1659	GRMZM2G007151	39.4876	20.5114	-0.909682	0.00375038	17.4736	-1.21458	3.78375e-05	34.5477	19.0655	-0.914841	0.000172764	12.4654	-1.49386	1.66329e-07	-
1660	GRMZM2G007157	1.09888	1.40616	0.242613	0.565319	1.59023	0.475713	0.089088	1.56637	2.5702	0.865277	0.00141535	3.36543	1.20063	7.3103e-06	-
1661	GRMZM2G007160	3.32162	4.13386	0.29434	0.340369	3.76594	0.180151	0.437733	5.7103	6.50989	0.332673	0.0593884	6.7729	0.345969	0.0262629	GO:0003824
1662	GRMZM2G007185	2.9398	3.27584	0.116454	0.725422	3.16626	0.0421995	0.865048	2.78161	2.69711	0.0305413	0.882246	2.43638	-0.15518	0.340578	GO:0016020 GO:0008378 GO:0006486
1663	GRMZM2G007188	8.85013	10.2722	0.169071	0.288091	9.65452	0.0905443	0.458602	10.3868	10.8687	0.0767679	0.444765	11.5356	0.166075	0.057133	GO:0006886 GO:0005525 GO:0007264 GO:0005622
1664	GRMZM2G007190	0.250076	0.274665	0.285494	0.627653	0.311945	0.412557	0.283115	0.352246	0.45234	0.457841	0.13159	0.416014	0.312771	0.243381	-
1665	GRMZM2G007195	74.4098	70.2359	-0.086855	0.604329	66.4966	-0.172633	0.12453	63.5119	49.1459	-0.419345	0.000857098	46.88	-0.4772	3.81695e-05	GO:0016857 GO:0050662 GO:0006694 GO:0003854 GO:0045226 GO:0008831
1666	GRMZM2G007201	28.196	27.9153	-0.0027558	0.991637	25.9927	-0.101775	0.384186	24.1896	21.6945	-0.192844	0.0587845	21.1584	-0.241394	0.0106602	-
1667	GRMZM2G007206	20.4473	20.7684	-0.0326718	0.893682	20.1051	-0.0527671	0.719516	22.389	21.8487	-0.0314732	0.799904	25.5925	0.189067	0.0535741	-
1668	GRMZM2G007229	5.99067	6.22271	0.0645109	0.751038	5.92934	-0.025699	0.8638	5.82969	6.19399	0.113988	0.294278	6.12144	0.105655	0.274879	-
1669	GRMZM2G007236	1.14166	0.880193	-0.36009	0.557875	1.04282	-0.14526	0.754163	1.17042	1.06664	-0.181429	0.622968	0.756125	-0.612398	0.0569735	GO:0006629 GO:0016788
1670	GRMZM2G007248	2.07084	1.67449	-0.367871	0.489637	2.0445	-0.020526	0.966516	2.04175	2.59892	0.546446	0.0746127	1.92418	0.0661927	0.823121	-
1671	GRMZM2G007249	3.39652	5.36618	0.292009	0.749987	5.74131	0.55303	0.313195	7.58143	7.2124	0.0253865	0.96061	15.6383	1.0841	0.00420741	GO:0005506 GO:0016491
1672	GRMZM2G007256	29.5669	29.7643	-0.166014	0.644798	31.7673	0.00217419	0.993704	32.576	24.2038	-0.441116	0.0351807	27.0878	-0.272632	0.126219	GO:0016021 GO:0007186
1673	GRMZM2G007258	1.53907	1.64938	0.125823	0.662667	1.84062	0.238508	0.192249	2.16489	2.31601	0.173186	0.244544	2.33408	0.199975	0.126443	GO:0000166
1674	GRMZM2G007260	14.644	14.0371	-0.0402887	0.859631	13.7762	-0.0805237	0.543984	15.5512	15.2261	-0.0257161	0.832506	13.7002	-0.197364	0.044023	GO:0019787 GO:0043687 GO:0051246
1675	GRMZM2G007276	19.283	18.9506	0.0164884	0.925435	18.9801	0.0649154	0.485419	20.4281	22.316	0.0578753	0.460255	23.3247	0.106093	0.119898	GO:0019787 GO:0043687 GO:0051246
1676	GRMZM2G007277	12.613	12.4111	-0.042801	0.872049	11.5126	-0.204068	0.163255	11.1961	8.35193	-0.395945	0.00661417	6.41688	-0.767817	5.78008e-06	GO:0005978 GO:0004135
1677	GRMZM2G007283	25.8415	27.2114	0.0404406	0.80733	26.4718	0.031113	0.778506	26.4951	25.7475	-0.0268677	0.773527	23.6348	-0.188603	0.016154	GO:0004674 GO:0006468 GO:0004713 GO:0005524
1678	GRMZM2G007288	2.11992	2.04145	-0.18431	0.465383	2.11599	-0.140981	0.44007	1.93073	1.99904	0.217252	0.154177	2.07396	0.241401	0.0751793	GO:0008270 GO:0005515
1679	GRMZM2G007300	10.0489	10.4598	0.0474398	0.782573	10.3109	0.0614979	0.574409	10.5446	10.1803	-0.0577818	0.529869	10.2362	-0.0739691	0.349482	GO:0019787 GO:0043687 GO:0051246
1680	GRMZM2G007306	1.90922	1.66442	-0.23076	0.814955	1.84388	-0.332625	0.573168	2.23327	1.50414	-0.520993	0.278158	1.21177	-0.695718	0.110151	-
1681	GRMZM2G007324	2.1388	2.25812	-0.0971873	0.882544	2.59264	0.039666	0.929675	2.34309	1.69905	-0.46658	0.137357	2.05816	-0.117213	0.685133	-
1682	GRMZM2G007339	6.56881	6.48337	-0.0582192	0.872541	6.36513	-0.0713213	0.753784	6.36187	7.45347	0.367663	0.0358043	7.25966	0.226385	0.132108	-
1683	GRMZM2G007347	12.1218	14.6439	0.217335	0.228754	15.4697	0.340914	0.0171289	13.1821	15.9867	0.313882	0.0115385	20.1077	0.630836	8.07045e-06	GO:0005975 GO:0004553
1684	GRMZM2G007381	10.246	9.64675	-0.0905736	0.644589	9.60823	-0.0833097	0.539263	11.0531	11.055	0.0234715	0.849854	10.7073	-0.0371395	0.717579	GO:0019787 GO:0043687 GO:0051246
1685	GRMZM2G007384	10.3959	11.595	0.0918518	0.632888	11.7364	0.127671	0.314546	11.149	11.8609	0.100965	0.352145	12.1024	0.118383	0.211629	-
1686	GRMZM2G007385	11.5497	13.0628	0.139061	0.370003	12.4436	0.0842684	0.471244	11.5559	11.4985	0.0235524	0.828872	10.6746	-0.0837128	0.33456	GO:0045454
1687	GRMZM2G007399	3.32927	3.43462	0.018302	0.968271	3.64154	0.09784	0.700692	3.71278	3.31807	-0.105359	0.609891	3.28937	-0.0848628	0.637268	-
1688	GRMZM2G007404	26.8104	27.1955	-0.0204109	0.91562	25.6688	-0.136801	0.168544	24.501	21.1711	-0.205536	0.0247731	21.8062	-0.133813	0.088228	GO:0016857 GO:0050662 GO:0006694 GO:0003854 GO:0045226 GO:0008831
1689	GRMZM2G007406	1.08198	1.07499	-0.417319	0.643359	1.93979	0.576598	0.313121	0.838529	0.874236	0.33136	0.545661	0.644857	-0.250193	0.618385	GO:0003700 GO:0006355
1690	GRMZM2G007441	0.117692	0.213013	0.823359	0.52524	0.129033	0.422744	0.659952	0.262245	0.413494	1.03782	0.0993286	0.903282	1.8162	0.00165022	GO:0005634 GO:0003682 GO:0000785 GO:0006333
1691	GRMZM2G007453	2.7669	3.02975	0.0924168	0.801221	3.51597	0.226449	0.284049	3.17064	3.88319	0.435725	0.0191186	4.49308	0.608014	0.000623024	-
1692	GRMZM2G007466	16.1771	13.8302	-0.196482	0.406405	13.9025	-0.184631	0.279342	13.8669	12.8388	-0.0908344	0.558349	10.7938	-0.335752	0.0158809	GO:0009966 GO:0004674 GO:0006468 GO:0004713 GO:0005524
1693	GRMZM2G007475	5.88546	6.14789	0.00316875	0.992093	7.03377	0.224288	0.137019	7.34133	6.9852	0.000100366	0.999547	5.92028	-0.311319	0.0095393	GO:0005840 GO:0003735 GO:0050825 GO:0042309 GO:0050826 GO:0006412
1694	GRMZM2G007477	5.26635	6.68203	0.122599	0.841522	6.95579	0.192049	0.592009	8.73442	11.6114	0.546104	0.0417991	13.002	0.607209	0.011579	GO:0004674 GO:0006468 GO:0004713 GO:0005524
1695	GRMZM2G007481	0.178798	0.276213	0.380447	0.654554	0.202685	0.0678193	0.922775	0.176149	0.125007	-0.591326	0.231657	0.119355	-0.729617	0.104327	GO:0016021
1696	GRMZM2G007486	7.29934	8.70671	0.319184	0.384498	8.55811	0.279789	0.291505	9.87806	13.4722	0.471282	0.0310024	13.0482	0.506735	0.00972902	GO:0016567 GO:0004842 GO:0000151 GO:0003755
1697	GRMZM2G007488	0.0548026	0.0713592	0.426108	0.39611	0.0789578	0.651948	0.0704785	0.0622111	0.0982232	0.801093	0.0116484	0.0888219	0.592092	0.0263066	-
1698	GRMZM2G007489	16.0158	13.8344	-0.21071	0.202709	13.4398	-0.274728	0.0327906	17.3138	15.7232	-0.150666	0.155771	14.898	-0.238081	0.0160733	GO:0006633 GO:0000036
1699	GRMZM2G007514	3.93141	3.87976	0.0193076	0.96404	4.70096	0.276089	0.169401	6.17235	6.96586	0.176691	0.273094	4.92082	-0.274873	0.0594853	-
1700	GRMZM2G007546	0.999549	0.86361	-0.173662	0.80751	0.961176	0.044057	0.93347	0.638584	0.618885	0.0747656	0.863556	0.454973	-0.451535	0.197345	-
1701	GRMZM2G007555	1.71879	1.37149	-0.351877	0.101429	1.5702	-0.147196	0.351945	1.77464	1.41476	-0.240241	0.075551	1.29377	-0.396454	0.00256838	GO:0005509
1702	GRMZM2G007587	34.4092	33.7587	-0.0685634	0.800226	33.5113	-0.0572149	0.748888	43.5158	41.8901	-0.0243697	0.873724	42.8076	-0.0447893	0.723209	-
1703	GRMZM2G007590	4.24738	4.32516	0.0111117	0.962138	4.28384	-0.0475253	0.706162	4.5713	4.12495	-0.0883565	0.367838	4.20683	-0.0460111	0.603591	GO:0003676
1704	GRMZM2G007615	2.9186	2.56648	-0.228509	0.758902	3.18222	0.0120183	0.982599	2.87282	2.85912	-0.159191	0.695203	3.38595	0.23134	0.494173	GO:0050825 GO:0042309 GO:0050826
1705	GRMZM2G007628	0.122918	0.189878	0.88194	0.3756	0.159588	0.646149	0.377618	0.176766	0.20028	0.401303	0.495111	0.203107	0.406176	0.422301	-
1706	GRMZM2G007630	9.33994	8.91346	-0.17892	0.647658	9.64819	-0.0856528	0.766055	9.27499	6.80143	-0.36451	0.104568	8.62332	-0.0286059	0.894283	GO:0004747 GO:0006014
1707	GRMZM2G007647	5.71156	5.49631	-0.12286	0.609402	5.62823	-0.0477071	0.795357	5.44982	4.24211	-0.283154	0.0482719	3.95491	-0.437	0.00180467	GO:0003984 GO:0016597 GO:0009082
1708	GRMZM2G007651	3.04262	3.75286	0.229729	0.457991	3.94725	0.35839	0.094858	3.51794	4.61719	0.381378	0.0369119	4.97892	0.475791	0.00477371	GO:0010181
1709	GRMZM2G007659	0.224211	0.335874	0.616176	0.362174	0.248787	0.0738868	0.906718	0.205299	0.214603	0.153128	0.750957	0.167944	-0.350461	0.385042	GO:0017111 GO:0000166
1710	GRMZM2G007675	6.01502	6.12833	0.0561205	0.785375	5.89456	0.0792417	0.544589	6.61697	7.59669	0.203687	0.0566842	6.94575	0.0488286	0.617094	GO:0032313 GO:0005097 GO:0005622
1711	GRMZM2G007680	0.417741	0.687593	0.808486	0.287175	0.777046	0.943788	0.0907872	0.612356	1.50062	1.45691	0.00303468	1.52942	1.48772	0.000529402	-
1712	GRMZM2G007681	0.162991	0.259132	0.830873	0.152832	0.281226	0.903966	0.0408985	0.286076	0.503717	0.879807	0.0122718	0.381521	0.58342	0.0461739	-
1713	GRMZM2G007683	1.57145	1.83834	0.140876	0.506782	1.90446	0.224114	0.11893	1.99958	2.14829	0.169784	0.153819	2.4024	0.294066	0.00790772	-
1714	GRMZM2G007695	37.0202	35.1409	-0.116017	0.556886	31.2908	-0.337935	0.0185427	34.3078	24.8463	-0.410276	0.00312285	20.3608	-0.685714	6.34232e-06	GO:0003735 GO:0006412 GO:0005840
1715	GRMZM2G007698	1.73708	2.2651	0.375898	0.490373	2.25977	0.345948	0.366	1.79086	1.63354	-0.16965	0.627576	2.54907	0.455901	0.104716	GO:0004497 GO:0020037 GO:0009055
1716	GRMZM2G007713	0.428004	0.704844	0.721647	0.496246	0.416332	-0.228196	0.792056	0.94512	0.889121	-0.0112499	0.987065	0.874329	-0.125557	0.811436	GO:0046872 GO:0030001
1717	GRMZM2G007715	0.390652	0.393044	-0.346569	0.50008	0.406786	0.0100905	0.981782	0.387241	0.393864	0.149024	0.642611	0.405612	-0.00347668	0.99146	GO:0006508 GO:0004222 GO:0008270
1718	GRMZM2G007721	4.89134	5.08431	0.0626459	0.800506	4.89846	0.0313144	0.856503	4.76657	5.18856	0.150719	0.228747	5.18758	0.128853	0.250933	GO:0016758 GO:0005975 GO:0030259
1719	GRMZM2G007729	27.7569	43.6449	0.624172	0.0856926	54.778	0.958508	0.00186426	47.9018	80.2219	0.684391	0.00412248	101.275	1.07461	1.54302e-05	-
1720	GRMZM2G007734	3.40328	3.93826	0.18524	0.452165	4.49631	0.301293	0.0781889	4.11533	4.57854	0.266274	0.064151	5.19944	0.43844	0.00163233	-
1721	GRMZM2G007757	1.24491	1.64287	0.251801	0.453887	1.49246	0.181949	0.459831	1.35731	1.27343	0.0596302	0.79366	1.67365	0.320556	0.0698245	GO:0006633 GO:0016747
1722	GRMZM2G007791	5.50327	6.10634	0.0225741	0.934787	6.71973	0.187155	0.167481	9.00374	8.70514	0.0693967	0.5538	8.99705	0.0611208	0.547967	GO:0016020 GO:0051260 GO:0003676
1723	GRMZM2G007795	7.49959	5.32772	-0.679406	0.119252	5.09177	-0.692967	0.0365979	10.1565	4.15268	-1.1894	0.000837261	3.50238	-1.51463	1.15468e-05	GO:0016758 GO:0008152
1724	GRMZM2G007801	6.99092	6.58953	-0.218578	0.332227	6.84633	-0.0595246	0.746668	9.48495	8.42589	-0.0969643	0.481321	9.16887	-0.0501977	0.682185	GO:0004674 GO:0006468 GO:0004713 GO:0005524
1725	GRMZM2G007810	53.2309	38.5377	-0.406654	0.0246134	37.5334	-0.358033	0.0117923	35.5044	28.5795	-0.32616	0.00958444	22.1502	-0.750578	1.82787e-06	GO:0006865 GO:0005840 GO:0016020 GO:0006412 GO:0003735 GO:0015171
1726	GRMZM2G007835	27.1812	28.4482	0.0739269	0.752095	29.0208	0.117675	0.426137	29.1183	29.9026	-0.00686537	0.963308	33.3356	0.135841	0.207459	GO:0008270 GO:0005622
1727	GRMZM2G007848	12.5444	14.726	0.288482	0.0981656	14.9918	0.320982	0.0183999	16.3103	19.821	0.211607	0.0541005	21.7034	0.384594	0.000580722	GO:0004707 GO:0006468 GO:0004713 GO:0005524
1728	GRMZM2G007854	1.14423	1.20022	0.122107	0.546649	1.12164	-0.0082523	0.964073	1.2073	1.27965	0.123284	0.298376	1.05946	-0.140758	0.182935	GO:0004674 GO:0006468 GO:0004713 GO:0005524
1729	GRMZM2G007867	1.02374	1.12615	0.035992	0.956049	1.16329	0.0426675	0.914425	1.37475	1.51553	0.175167	0.513491	1.67545	0.25229	0.266767	-
1730	GRMZM2G007871	12.7167	13.6362	0.130085	0.3535	13.2777	0.0776917	0.466857	12.7061	12.5317	-0.0419767	0.660457	12.1628	-0.0600577	0.459544	GO:0031072 GO:0006457 GO:0051082
1731	GRMZM2G007885	5.59027	7.41021	0.404606	0.0480463	7.8529	0.446305	0.00603177	6.90994	6.52256	-0.0522514	0.695085	5.89374	-0.154714	0.15904	-
1732	GRMZM2G007899	7.47298	7.18283	-0.180549	0.612376	7.63012	-0.0636096	0.815554	7.63353	6.02742	-0.209544	0.312291	6.34242	-0.264329	0.144424	-
1733	GRMZM2G007907	0.875197	0.899972	-0.0491152	0.906638	1.10714	0.37333	0.0897989	0.705621	0.962954	0.581875	0.00675875	0.94806	0.448969	0.0120436	GO:0006508 GO:0004222
1734	GRMZM2G007909	0.0203477	0.0223755	0.431025	0.674323	0.0208401	0.36263	0.612999	0.0232301	0.0262419	0.314116	0.586949	0.0289254	0.435979	0.355983	-
1735	GRMZM2G007914	4.65446	5.17637	0.158125	0.500724	5.64448	0.267733	0.0931533	5.84465	6.42868	0.142724	0.278672	6.95065	0.326499	0.00763264	GO:0007021 GO:0006355 GO:0005634 GO:0005874 GO:0051082
1736	GRMZM2G007915	1.59142	1.62531	-0.00837869	0.964648	1.5529	-0.0274236	0.795859	1.57815	1.44317	-0.138637	0.0848532	1.35004	-0.247327	0.00193666	-
1737	GRMZM2G007922	1.62693	3.42316	1.27372	0.0757546	3.52578	1.26011	0.0201658	3.50457	7.30672	1.03277	0.00955424	6.17723	0.918512	0.00717774	GO:0005524 GO:0003677
1738	GRMZM2G007933	2.44047	2.40714	-0.0485936	0.840034	2.48652	-0.00925777	0.957996	2.88882	2.49401	-0.199101	0.0790934	2.33381	-0.310474	0.0042751	-
1739	GRMZM2G007939	6.78966	3.42515	-1.03582	0.0856926	3.61652	-0.957072	0.032365	6.66211	3.03044	-1.10121	0.00824294	2.50501	-1.51924	0.000261536	GO:0016161 GO:0000272
1740	GRMZM2G007948	2.12397	1.84853	-0.287106	0.775262	1.83054	-0.367885	0.565259	1.91237	1.79674	-0.188865	0.743638	1.65462	-0.108815	0.83045	-
1741	GRMZM2G007953	65.8615	57.0417	-0.22442	0.431752	55.4423	-0.27476	0.176909	50.3009	29.5554	-0.707322	0.00157539	24.5755	-1.05502	6.41688e-06	GO:0016020 GO:0004349 GO:0006561
1742	GRMZM2G007957	3.47552	4.02428	0.160277	0.575305	4.2343	0.249805	0.189182	4.4305	4.40088	0.0824037	0.623916	5.02552	0.225205	0.104377	GO:0016765
1743	GRMZM2G007969	8.69449	13.0919	0.640294	0.26593	17.9927	1.06908	0.0165329	4.13422	12.3616	1.55405	0.00140341	17.6072	2.08086	1.59318e-05	-
1744	GRMZM2G007981	1.07859	1.35952	-0.00813991	0.993019	1.34136	-0.0363013	0.950288	1.18469	1.21885	0.248554	0.532261	2.38358	0.989379	0.00490607	-
1745	GRMZM2G008029	4.45328	3.89498	-0.141593	0.853007	3.42849	-0.434643	0.307025	7.32028	4.46125	-0.632155	0.0657527	3.18195	-1.222	0.000649608	GO:0003700 GO:0043565 GO:0005634 GO:0045449
1746	GRMZM2G008033	0.759263	1.2631	0.269085	0.83532	1.29999	0.4745	0.534568	0.495091	0.502511	0.260867	0.739993	0.825562	0.875936	0.154137	-
1747	GRMZM2G008058	15.8228	15.8432	-0.0140575	0.961243	16.0346	-0.00419716	0.981086	15.6446	15.3918	0.0292531	0.830645	15.8269	0.0430788	0.705416	GO:0005506 GO:0006412 GO:0042586
1748	GRMZM2G008060	3.72695	4.36177	0.0933275	0.805893	4.86585	0.299319	0.165542	3.88106	4.4347	0.237892	0.199439	4.64586	0.309889	0.0624977	-
1749	GRMZM2G008061	4.882	5.59899	0.206152	0.291975	5.7933	0.264647	0.0675132	6.48752	7.35012	0.192592	0.10039	6.714	0.10188	0.329355	GO:0031072
1750	GRMZM2G008072	7.12031	7.66054	0.0480831	0.872541	10.1979	0.45277	0.0106955	6.18453	7.35752	0.332591	0.0259497	8.00798	0.402235	0.00348169	-
1751	GRMZM2G008093	1.30488	1.39919	0.101765	0.778903	1.38859	0.0671598	0.787542	1.42116	1.49166	0.170868	0.358486	1.33733	0.0106047	0.954164	-
1752	GRMZM2G008095	6.756	7.53334	0.105672	0.473768	7.16327	0.0313057	0.792056	6.95723	6.99865	0.0369385	0.698731	6.63076	-0.0317938	0.701411	-
1753	GRMZM2G008106	52.2429	48.4187	-0.163156	0.576787	50.6156	-0.153877	0.454838	45.899	24.4167	-0.943361	0.000172764	23.4895	-0.95473	1.43002e-05	GO:0005507 GO:0009055
1754	GRMZM2G008108	1.96468	2.29844	0.171246	0.780971	2.1122	0.17355	0.672082	1.6157	2.63128	0.775261	0.0211798	2.6954	0.72756	0.0135878	-
1755	GRMZM2G008123	2.64275	2.94856	0.220178	0.548939	3.36469	0.332981	0.173297	3.23772	4.87731	0.729544	0.00221985	5.05149	0.770061	0.000240456	GO:0005634 GO:0016881 GO:0006511 GO:0008270 GO:0005515 GO:0007275
1756	GRMZM2G008152	0.404392	0.334502	-0.190124	0.866874	0.340077	-0.305627	0.650352	0.293004	0.40293	0.651288	0.228747	0.212809	-0.232305	0.664432	-
1757	GRMZM2G008166	1.55035	1.7772	0.172098	0.77321	1.92008	0.242847	0.512896	1.46235	2.03408	0.507191	0.0937472	3.16066	1.23016	0.000127897	GO:0003700 GO:0006355 GO:0043565
1758	GRMZM2G008175	4.11331	4.49927	0.0840983	0.631232	4.45641	0.0277087	0.837392	4.55662	4.49154	0.00401364	0.973393	3.80996	-0.233888	0.0109456	-
1759	GRMZM2G008202	2.06151	2.48802	0.0910272	0.869422	2.54335	0.194279	0.537849	3.98287	2.75234	-0.460332	0.0587606	2.90681	-0.396218	0.060526	GO:0046872 GO:0015097 GO:0015694
1760	GRMZM2G008209	4.68508	4.72814	-0.0740041	0.708993	4.88466	-0.00784284	0.962154	4.49594	4.10467	-0.115487	0.286077	3.53715	-0.35671	0.00118374	-
1761	GRMZM2G008216	27.5363	25.7141	-0.106687	0.429163	24.4907	-0.1764	0.0687411	24.7055	21.9368	-0.180256	0.0371455	18.2594	-0.445443	1.46156e-05	GO:0016787 GO:0008270
1762	GRMZM2G008226	3.60536	3.72734	-0.105599	0.729738	4.80407	0.251498	0.170983	4.75115	4.4699	0.0309881	0.860663	4.88705	0.126932	0.355647	GO:0003824 GO:0005992
1763	GRMZM2G008232	23.443	21.7773	-0.0679368	0.615387	22.4306	-0.0501287	0.601876	20.7412	19.814	-0.129178	0.100672	19.5776	-0.130856	0.0655794	GO:0033180 GO:0015986 GO:0046961 GO:0046933
1764	GRMZM2G008242	2.51488	2.84191	0.116901	0.746875	2.91524	0.205759	0.360191	3.2171	4.22471	0.558634	0.00557949	4.46559	0.577405	0.0010613	-
1765	GRMZM2G008247	1.1802	1.71392	0.466825	0.262984	2.38051	0.959796	0.00462848	1.76709	2.74137	0.506688	0.0385131	2.78064	0.580829	0.00967616	GO:0005975 GO:0004553
1766	GRMZM2G008250	0.988369	0.866047	-0.299822	0.472011	0.879416	-0.209361	0.48709	1.24557	1.08954	-0.0397759	0.884156	0.744497	-0.607664	0.00828789	-
1767	GRMZM2G008259	0.994304	0.995352	-0.0600776	0.802633	1.00755	-0.00159168	0.992493	1.22479	1.14848	-0.0373874	0.771107	1.15764	-0.0802558	0.435424	-
1768	GRMZM2G008263	5.61092	6.48935	0.162676	0.613411	6.27893	0.18033	0.412196	5.94598	6.93298	0.318649	0.0806005	6.49185	0.145545	0.371128	GO:0009250 GO:0009011
1769	GRMZM2G008273	7.3818	7.82168	0.0605307	0.731934	7.83424	0.0680201	0.557669	7.72415	8.10446	0.0929714	0.325259	8.03314	0.107535	0.195994	-
1770	GRMZM2G008286	1.12856	1.30089	0.235795	0.84263	1.30469	0.335027	0.637237	1.31118	1.6135	0.532473	0.33167	1.3801	0.226524	0.654228	GO:0003700 GO:0006355 GO:0005634 GO:0043565
1771	GRMZM2G008287	3.17578	3.42241	0.0216001	0.952907	2.96992	-0.108275	0.57524	3.33999	3.03158	-0.0540745	0.752229	2.90836	-0.155661	0.257376	GO:0008168 GO:0008152
1772	GRMZM2G008290	30.3959	29.9743	-0.191824	0.53506	31.1073	-0.124415	0.575703	32.1488	29.2665	-0.0774616	0.694014	38.8239	0.319189	0.0490074	GO:0046872 GO:0030001
1773	GRMZM2G008305	1.58058	1.54066	-0.270831	0.660961	1.96878	0.0122861	0.980603	1.91056	0.944377	-0.826602	0.0257593	1.10244	-0.622237	0.0494323	-
1774	GRMZM2G008309	5.98463	8.34946	0.173649	0.779703	9.58884	0.410763	0.264741	7.19866	6.04424	-0.0367708	0.922154	8.4702	0.358103	0.198293	-
1775	GRMZM2G008316	2.60315	3.13623	0.143476	0.78013	2.46634	-0.178056	0.59615	2.72721	2.00682	-0.309454	0.258477	1.45959	-0.764232	0.00503396	GO:0016757
1776	GRMZM2G008326	4.73836	3.34037	-0.677244	0.131602	3.11923	-0.875155	0.0147325	4.67988	2.09432	-1.12265	0.00204083	2.13249	-1.02058	0.000863962	-
1777	GRMZM2G008327	8.37288	8.29924	-0.0159829	0.943552	8.05419	-0.0872976	0.452604	7.64722	7.24082	-0.0558796	0.584474	6.98671	-0.113861	0.188548	GO:0004674 GO:0006468 GO:0004713 GO:0005524
1778	GRMZM2G008353	7.04477	8.76659	0.157928	0.807516	11.4677	0.602134	0.0920634	13.9765	18.1631	0.453862	0.0975939	36.8678	1.45875	7.01918e-06	-
1779	GRMZM2G008356	12.7858	13.8411	0.0845877	0.669062	14.2857	0.117534	0.365797	14.9969	13.94	-0.0527536	0.65428	12.6413	-0.166161	0.0934064	-
1780	GRMZM2G008367	29.126	26.0504	-0.238263	0.402992	24.9956	-0.367047	0.0734881	31.4125	19.7408	-0.532283	0.00718802	18.4578	-0.705369	0.000226811	GO:0005576
1781	GRMZM2G008369	1.37717	1.58571	0.203963	0.678132	1.72645	0.2786	0.378069	1.69185	2.25762	0.503619	0.0502897	2.42259	0.646827	0.00641612	GO:0005622 GO:0017111 GO:0005525
1782	GRMZM2G008374	1.03455	1.15213	-0.23654	0.801399	1.31464	0.177013	0.76287	3.16273	3.21747	0.0836126	0.839018	3.59776	0.271742	0.393367	GO:0045449 GO:0003677
1783	GRMZM2G008406	1.13589	1.2376	-0.153744	0.886669	1.69223	0.328452	0.575308	2.14574	2.12193	0.0620422	0.902078	3.58011	0.761747	0.0431729	GO:0005576
1784	GRMZM2G008410	19.0978	20.0666	0.11748	0.499152	18.3287	-0.0176384	0.907068	18.5399	17.8644	-0.0994571	0.349039	16.4851	-0.193897	0.0430275	GO:0003723
1785	GRMZM2G008425	1.00924	1.08304	0.0332808	0.9613	1.0874	0.0957838	0.802596	1.33626	1.821	0.554732	0.0401533	1.87023	0.598198	0.0131355	-
1786	GRMZM2G008430	0.706174	0.810156	0.516208	0.508892	0.884079	0.671796	0.20943	0.821118	1.11111	0.47391	0.27942	0.920637	0.158125	0.699577	GO:0003735 GO:0006412 GO:0005840
1787	GRMZM2G008444	2.03922	1.77751	-0.305975	0.417635	1.90551	-0.257363	0.336521	2.41562	2.31861	0.04659	0.852293	2.06237	-0.100414	0.623593	-
1788	GRMZM2G008456	52.0708	49.8631	-0.0851063	0.577038	45.9587	-0.190624	0.0687719	48.856	42.7567	-0.217693	0.0222751	39.9865	-0.30717	0.000920864	GO:0006355 GO:0006334 GO:0000786 GO:0005634 GO:0003677
1789	GRMZM2G008468	0.26299	0.750991	1.14202	0.289506	0.759233	1.13886	0.138022	0.368696	0.833037	1.40012	0.032637	1.69812	2.47219	0.000214003	GO:0016192
1790	GRMZM2G008490	7.66335	8.49931	0.146451	0.648059	8.60474	0.203828	0.337055	8.25761	10.5409	0.359528	0.0441342	11.1372	0.475891	0.00424361	-
1791	GRMZM2G008497	6.06792	5.92376	-0.0270647	0.947817	5.44328	-0.181024	0.390087	6.08351	5.82615	0.0463188	0.816979	4.93739	-0.228219	0.152864	GO:0005488
1792	GRMZM2G008501	6.61642	7.36538	0.12948	0.575249	7.16487	0.10454	0.526403	6.98316	7.3123	0.116159	0.391857	5.73755	-0.241838	0.0475407	GO:0016757
1793	GRMZM2G008507	1.899	2.1843	0.0188683	0.971574	2.65052	0.302667	0.24517	2.89223	3.35355	0.338369	0.106351	5.67676	1.01724	1.98628e-05	GO:0009058 GO:0046524 GO:0005985
1794	GRMZM2G008513	8.93298	9.1519	0.100672	0.759897	8.891	0.00987321	0.971065	9.85797	9.70217	0.0415486	0.831495	8.65908	-0.0834879	0.602851	GO:0004674 GO:0006468 GO:0004713 GO:0005524
1795	GRMZM2G008528	0.642096	0.569498	-0.313266	0.670691	0.679429	0.207748	0.68283	0.798592	0.986977	0.43855	0.240229	0.816552	0.0686369	0.849446	-
1796	GRMZM2G008539	3.57182	4.32969	0.0384257	0.961243	6.32245	0.640357	0.0812531	5.35515	6.36753	0.352005	0.238007	8.31014	0.73711	0.00751377	GO:0016758 GO:0008152
1797	GRMZM2G008556	3.83148	4.89544	0.461118	0.265711	4.78578	0.457657	0.136692	5.12195	7.05616	0.494436	0.0507632	4.99774	-0.00245739	0.993183	-
1798	GRMZM2G008558	0.649823	0.747319	0.123151	0.697564	0.744671	0.0281544	0.909878	0.807116	0.753475	-0.0127298	0.949639	0.806997	0.109396	0.463833	-
1799	GRMZM2G008578	0.447208	0.321249	-0.525908	0.732978	0.36198	-0.5244	0.599515	1.08253	0.902195	-0.222166	0.776733	0.359971	-1.42647	0.0371072	-
1800	GRMZM2G008583	0.242042	0.31946	0.0996964	0.948717	0.356542	0.0126073	0.989218	0.339296	0.275605	-0.313626	0.650693	0.274373	-0.280842	0.648782	GO:0005515
1801	GRMZM2G008607	1.84206	1.98211	0.0820035	0.808439	2.08306	0.206385	0.289485	2.67674	3.2043	0.319701	0.0436137	4.13552	0.652999	9.29241e-05	-
1802	GRMZM2G008611	0.137819	0.121619	-0.236005	0.639749	0.118369	-0.16729	0.643256	0.102181	0.124817	0.551907	0.0631667	0.131007	0.502472	0.0534553	-
1803	GRMZM2G008622	3.75982	3.56479	-0.159451	0.665882	3.35974	-0.18977	0.444964	3.94039	3.79207	0.0170198	0.94368	3.47622	-0.182449	0.312927	GO:0016887 GO:0005524
1804	GRMZM2G008623	5.8598	5.76713	-0.0422949	0.819156	5.69935	-0.0173553	0.895862	5.61773	5.66708	0.0439513	0.655947	5.47031	-0.0385724	0.65219	GO:0006511 GO:0005839 GO:0004298
1805	GRMZM2G008638	0.492859	0.59488	0.351028	0.413202	0.620736	0.300051	0.327872	0.546782	0.81596	0.747198	0.0071971	0.93569	0.958859	0.000251569	-
1806	GRMZM2G008642	0.883802	1.1382	0.214501	0.694214	1.01973	0.0711732	0.862537	1.19386	1.13154	0.0416959	0.898316	1.26915	0.306676	0.215702	-
1807	GRMZM2G008647	0.769106	0.852374	0.213368	0.559749	0.820644	0.128579	0.628181	0.922535	1.22006	0.393453	0.0535651	1.14381	0.398702	0.028921	GO:0045454 GO:0016853 GO:0005783
1808	GRMZM2G008649	47.2411	45.9798	-0.0639401	0.726828	44.5254	-0.0847969	0.47715	46.1995	46.6582	0.0267854	0.808265	45.2338	-0.0440056	0.628691	-
1809	GRMZM2G008651	1.13252	1.13763	-0.44064	0.706676	1.78561	0.428841	0.570315	0.859299	0.833937	0.234605	0.75004	1.39866	0.785119	0.168514	-
1810	GRMZM2G008657	7.28793	6.20758	-0.351708	0.363995	5.87732	-0.430512	0.122929	7.19714	5.66175	-0.174329	0.48702	5.37719	-0.425899	0.0520202	-
1811	GRMZM2G008663	0.138169	0.19148	0.504935	0.318078	0.232797	0.73453	0.0480525	0.171387	0.33409	1.16723	0.00125849	0.413284	1.55203	9.38468e-06	-
1812	GRMZM2G008665	4.21556	3.92655	-0.215625	0.570316	3.97206	-0.129547	0.638323	4.28994	3.75323	-0.147475	0.517762	3.61549	-0.296212	0.129299	-
1813	GRMZM2G008687	18.5993	16.5753	-0.250594	0.104803	17.5129	-0.120723	0.289633	17.6537	17.8089	0.04876	0.64115	17.3554	-0.054243	0.546338	-
1814	GRMZM2G008691	4.61126	6.01365	0.212199	0.647989	8.03754	0.684511	0.0278078	4.0808	3.49546	-0.229401	0.410302	4.08296	-0.0741806	0.774557	GO:0005634 GO:0045449 GO:0030528
1815	GRMZM2G008710	5.82399	6.50112	0.119799	0.571792	6.48224	0.131932	0.363742	6.80516	7.16569	0.170051	0.152431	7.42449	0.169708	0.105505	-
1816	GRMZM2G008714	43.4856	42.8706	-0.0457229	0.868478	40.7398	-0.127423	0.41742	42.215	38.4859	-0.147338	0.267113	38.0655	-0.199128	0.095221	GO:0004743 GO:0000287 GO:0006096 GO:0030955
1817	GRMZM2G008715	7.09899	7.04596	-0.0116596	0.973951	7.24731	-0.0309942	0.887424	7.6234	8.01238	0.121077	0.431365	7.71108	0.0809664	0.556493	-
1818	GRMZM2G008726	4.36895	5.0731	0.0638031	0.879794	5.14777	0.0787895	0.767515	3.96002	4.17142	0.156444	0.456355	3.40199	-0.179569	0.339333	-
1819	GRMZM2G008728	5.34239	5.95188	0.0513193	0.855976	6.5966	0.290041	0.0614671	6.39163	6.24563	0.0443401	0.757134	7.22628	0.163228	0.146532	GO:0008270 GO:0055114 GO:0016491
1820	GRMZM2G008730	0.089066	0.04809	-0.47283	0.723875	0.0627803	-0.343388	0.705838	0.114054	0.355581	1.57957	0.0148465	0.305564	1.52692	0.00761359	-
1821	GRMZM2G008740	3.86584	4.43464	-0.0371854	0.965078	4.77543	0.192109	0.674585	2.10546	3.13638	0.591901	0.133879	5.09796	1.31299	0.000828562	-
1822	GRMZM2G008748	63.9771	57.6326	-0.0816034	0.655184	50.7779	-0.279711	0.0261834	54.8274	47.5391	-0.267065	0.0166527	40.3851	-0.493656	4.76823e-05	GO:0003735 GO:0006412 GO:0005840
1823	GRMZM2G008751	3.4102	3.42378	-0.17488	0.793682	3.74759	-0.0827545	0.856901	4.51626	4.92345	0.292397	0.359232	6.2575	0.629009	0.0254487	-
1824	GRMZM2G008764	0.866802	0.922512	-0.0353513	0.964314	0.876705	-0.139497	0.744885	1.25028	0.825711	-0.507185	0.109656	0.668868	-0.80789	0.00805384	-
1825	GRMZM2G008765	4.55065	4.81742	0.00577956	0.975565	4.48306	-0.0773573	0.439691	4.90342	4.66056	-0.0177939	0.849953	4.76674	-0.00320582	0.969701	-
1826	GRMZM2G008773	7.54201	18.2551	1.08274	0.107657	19.5322	1.22129	0.0169049	14.3657	26.1114	1.0177	0.0106948	47.2928	1.84075	1.45954e-05	GO:0016998
1827	GRMZM2G008792	0.809069	0.641459	-0.502121	0.348211	0.692553	-0.265071	0.515351	1.03305	0.739849	-0.277511	0.403619	0.523003	-0.936578	0.00377675	GO:0050660 GO:0009690 GO:0019139
1828	GRMZM2G008819	32.7755	26.7725	-0.316809	0.316649	25.384	-0.429977	0.0703016	23.5473	16.1773	-0.521466	0.0218361	10.332	-1.20743	1.39237e-05	GO:0005507 GO:0009055
1829	GRMZM2G008839	1.56472	2.76214	-0.0129145	0.993018	1.85148	-0.453768	0.540853	1.62105	0.889278	-0.942853	0.148262	0.953629	-0.507578	0.392411	-
1830	GRMZM2G008859	5.78366	5.84481	-0.0994459	0.792029	5.77669	-0.0764686	0.761048	6.03504	5.29234	-0.0999295	0.620436	6.09965	0.00303855	0.987786	-
1831	GRMZM2G008862	3.49701	4.3736	0.365797	0.20414	4.52332	0.382808	0.0760337	4.57667	5.51436	0.276768	0.112816	5.27705	0.317162	0.0431171	-
1832	GRMZM2G008864	0.401236	0.491955	0.182215	0.677826	0.623034	0.508876	0.0667902	0.457214	0.447478	0.171143	0.489079	0.60852	0.530105	0.0136502	-
1833	GRMZM2G008898	3.05798	2.94732	-0.045253	0.92217	3.09758	-0.0520955	0.853292	3.13838	2.30489	-0.410407	0.0506915	1.75104	-0.800356	0.000346084	-
1834	GRMZM2G008919	36.9646	35.5699	-0.0625721	0.637395	35.379	-0.0760778	0.39657	35.5308	32.866	-0.132316	0.0842534	32.1068	-0.168291	0.0178276	-
1835	GRMZM2G008972	1.7845	1.37885	-0.37631	0.437767	1.54216	-0.215497	0.534209	3.98279	4.42452	0.271903	0.255917	4.70377	0.236588	0.249875	GO:0050825 GO:0042309 GO:0050826
1836	GRMZM2G009009	1.92324	1.08441	-0.901257	0.115248	1.21591	-0.943572	0.0322108	1.58643	0.936478	-0.640419	0.0901273	0.579652	-1.49029	0.000385664	-
1837	GRMZM2G009014	7.47564	7.35063	0.00599611	0.986209	7.93352	0.0382932	0.845896	8.86151	9.99308	0.268297	0.0562998	9.26086	0.151501	0.216007	-
1838	GRMZM2G009019	6.49742	6.60558	0.0123811	0.973951	5.90153	-0.209082	0.284601	5.47294	5.07797	-0.0771475	0.67458	4.2855	-0.344708	0.029793	-
1839	GRMZM2G009021	8.10336	8.00667	-0.0345524	0.885532	9.02298	0.131499	0.317046	7.94245	8.82953	0.210242	0.0630904	9.93533	0.356185	0.00130208	-
1840	GRMZM2G009025	1.5981	3.13865	0.630064	0.382427	3.29473	0.80921	0.108847	2.49968	2.50769	0.0781803	0.868772	3.25271	0.34428	0.349352	GO:0005975 GO:0004553
1841	GRMZM2G009030	19.9275	21.158	0.095263	0.417906	20.7939	0.0567816	0.521213	18.6361	18.4805	-0.0356642	0.649447	17.6555	-0.0780459	0.236519	GO:0000015 GO:0004634 GO:0006096
1842	GRMZM2G009045	1.95845	7.70867	1.3151	0.192271	11.198	1.85617	0.0170226	2.20442	6.84347	1.83238	0.00736123	11.6042	2.6439	0.000116291	GO:0016020 GO:0006810 GO:0005488
1843	GRMZM2G009048	0.13794	0.0920472	-0.397844	0.79428	0.107384	-0.638343	0.482248	1.38811	1.22827	0.0569077	0.919051	1.64463	0.325064	0.421583	GO:0009522 GO:0042309 GO:0050825 GO:0005515 GO:0050826 GO:0042651 GO:0015979
1844	GRMZM2G009060	5.76808	6.26772	0.226058	0.575544	7.06437	0.336732	0.211136	7.25827	9.47976	0.478153	0.0339912	8.30998	0.28557	0.13912	GO:0006508 GO:0004222
1845	GRMZM2G009070	3.03844	3.17213	-0.0310106	0.942708	3.39704	0.0592298	0.809816	3.39606	2.98085	-0.0814777	0.677943	2.88773	-0.169115	0.297788	GO:0005737 GO:0016881 GO:0008360 GO:0005524 GO:0009252 GO:0051301
1846	GRMZM2G009080	0.31812	0.532756	0.371426	0.818695	0.755482	0.913327	0.273925	0.785109	4.57267	2.66407	0.000243851	18.1259	4.58238	7.38507e-08	-
1847	GRMZM2G009083	2.13013	2.90984	0.319584	0.473467	2.84333	0.282172	0.372203	2.11137	2.58495	0.57913	0.0361417	4.03252	1.00256	0.000242234	-
1848	GRMZM2G009091	2.71559	2.87403	0.0850679	0.863831	2.5978	-0.034766	0.91899	2.89026	3.06775	0.2411	0.29503	3.12619	0.202338	0.318056	GO:0008616 GO:0008479
1849	GRMZM2G009097	6.30451	5.64537	-0.376579	0.337874	5.71943	-0.35261	0.220714	4.8481	4.03218	-0.136114	0.623628	3.32211	-0.470591	0.0506483	-
1850	GRMZM2G009103	2.17304	1.57676	-0.353125	0.536162	1.86285	-0.112564	0.804396	1.49613	0.591994	-1.38939	0.00290913	0.448211	-1.92392	4.94127e-05	GO:0016020
1851	GRMZM2G009117	5.24388	4.18111	-0.446207	0.225365	4.12819	-0.500759	0.0707192	3.89731	2.44587	-0.603025	0.0238185	1.90139	-0.997504	0.000327312	GO:0046872 GO:0030001
1852	GRMZM2G009125	2.91262	3.35716	0.0659473	0.870006	3.27069	0.0592878	0.81673	3.72532	3.97236	0.211417	0.242954	4.20733	0.251301	0.113606	GO:0016758 GO:0008152
1853	GRMZM2G009136	11.8706	12.8889	0.132552	0.343088	13.5334	0.199427	0.0536314	14.1688	15.8704	0.149435	0.0842899	16.6328	0.217737	0.00751377	GO:0005544 GO:0005509
1854	GRMZM2G009139	13.5679	10.4957	-0.473344	0.324751	10.9515	-0.451577	0.199695	10.962	5.99885	-0.783413	0.0231286	5.21673	-1.0661	0.00144367	-
1855	GRMZM2G009144	23.6317	23.1485	-0.0818828	0.750824	24.8772	0.071536	0.6777	28.8793	24.9706	-0.208969	0.113664	20.4268	-0.494629	0.000401659	-
1856	GRMZM2G009157	0.0354389	0.0461519	0.382957	0.718236	0.0474025	0.579727	0.385539	0.0590859	0.0781885	0.39514	0.434684	0.0646442	0.0183381	0.971023	-
1857	GRMZM2G009163	5.72943	5.2419	-0.229159	0.235274	5.69857	-0.0684898	0.658938	5.86646	5.54461	0.0139198	0.922634	4.93286	-0.26075	0.0207135	GO:0006470 GO:0008287 GO:0004722
1858	GRMZM2G009166	4.16201	4.91762	-0.046328	0.948204	5.77498	0.143035	0.711036	5.70671	4.34544	-0.256406	0.393127	5.32054	0.0201796	0.944767	GO:0004674 GO:0006468 GO:0005529 GO:0004713 GO:0005524
1859	GRMZM2G009188	23.3715	26.9522	0.209279	0.31927	28.8995	0.340065	0.0342806	23.4117	21.2294	-0.199788	0.139889	20.1048	-0.270763	0.0300687	GO:0009239 GO:0005488 GO:0008667
1860	GRMZM2G009196	13.089	14.8304	0.0549878	0.882733	15.091	0.0833397	0.715879	13.8864	10.2806	-0.363855	0.0481948	10.9268	-0.297234	0.0643772	-
1861	GRMZM2G009208	6.88171	7.02419	-0.0698247	0.762616	7.64942	0.114614	0.42268	7.86392	7.67888	0.0387218	0.76569	8.07095	0.0582179	0.582524	-
1862	GRMZM2G009214	2.98183	3.83267	0.251981	0.391597	3.75117	0.253818	0.228586	3.28757	2.76717	-0.118781	0.533668	2.9651	-0.0604634	0.723009	-
1863	GRMZM2G009223	4.27693	6.76343	0.64917	0.0650159	7.51284	0.756087	0.00680029	3.2824	4.46135	0.50156	0.0328039	7.47983	1.24829	6.94033e-06	GO:0005215 GO:0016021 GO:0006810
1864	GRMZM2G009232	44.4354	34.7438	-0.388078	0.226621	38.1532	-0.245557	0.312731	19.5207	21.9815	0.104435	0.661845	21.9971	0.129519	0.525968	GO:0004497 GO:0020037 GO:0009055
1865	GRMZM2G009253	6.86974	7.87853	0.167243	0.337064	7.57249	0.130794	0.309787	7.69171	7.55812	-0.0359118	0.766221	7.024	-0.12503	0.196328	-
1866	GRMZM2G009265	3.8514	3.87542	-0.0882037	0.742365	4.33873	0.0588585	0.751213	3.97579	3.56587	-0.0587587	0.703323	3.64872	-0.0410233	0.759815	GO:0005634 GO:0006511 GO:0008270 GO:0005515 GO:0007275
1867	GRMZM2G009268	0.123044	0.184833	0.562095	0.407993	0.162239	0.387522	0.447341	0.194039	0.276315	0.630659	0.0959197	0.202998	0.202372	0.563853	-
1868	GRMZM2G009282	10.1571	17.9777	0.790419	0.00832158	22.7076	1.17307	6.03599e-05	14.2827	20.1517	0.422004	0.0199862	28.9326	0.981133	5.74982e-06	GO:0005975 GO:0004553
1869	GRMZM2G009320	1.25249	1.43659	0.0768587	0.897763	1.58932	0.198854	0.544643	2.10881	2.25456	0.0961621	0.719709	2.86069	0.528489	0.0168588	-
1870	GRMZM2G009323	10.9209	12.2942	0.157046	0.412975	12.1127	0.138376	0.315929	11.1742	11.3548	0.0674569	0.584663	10.2006	-0.132687	0.206442	GO:0006564 GO:0006813 GO:0051287 GO:0008324 GO:0004617 GO:0004455 GO:0016597
1871	GRMZM2G009326	14.5085	15.6832	0.0120971	0.961154	15.4517	0.0363522	0.788256	15.3498	14.9404	0.0123756	0.916962	16.5054	0.126638	0.154137	GO:0050825 GO:0042309 GO:0050826
1872	GRMZM2G009335	202.489	190.458	-0.000275073	0.998781	185.446	0.00279812	0.986124	210.988	217.909	-0.0788915	0.503697	209.897	-0.139924	0.171265	-
1873	GRMZM2G009344	0.134095	0.144071	-0.187661	0.871481	0.233694	0.472791	0.446957	0.29813	0.414702	0.803601	0.0736279	0.577156	1.15908	0.00470142	-
1874	GRMZM2G009346	19.5542	21.8959	0.151045	0.436908	20.6025	0.0779233	0.595276	20.0998	22.6388	0.168379	0.147506	23.1907	0.214812	0.0410122	-
1875	GRMZM2G009353	13.152	11.6575	-0.267277	0.102408	11.9934	-0.209327	0.0825402	12.9602	12.3491	0.0147543	0.902267	11.0738	-0.2114	0.0266442	GO:0006813 GO:0016020 GO:0015079
1876	GRMZM2G009365	3.15044	2.78815	-0.27083	0.420726	3.22211	-0.0627974	0.820951	2.86546	2.25462	-0.222762	0.295519	1.59604	-0.808871	0.000418849	-
1877	GRMZM2G009368	0.579179	0.527084	-0.284441	0.708993	0.748904	0.278633	0.562786	0.888081	0.988598	0.406021	0.265534	1.27228	0.703688	0.0263094	GO:0005215 GO:0016020 GO:0006810
1878	GRMZM2G009387	18.7695	16.0943	-0.291572	0.347282	16.8389	-0.19911	0.381191	22.7457	22.9382	0.0971123	0.615284	27.4031	0.301643	0.0586125	-
1879	GRMZM2G009406	5.81839	6.94029	0.00444953	0.993035	7.58373	0.206172	0.440847	4.39768	3.67732	-0.186227	0.45045	5.51559	0.362884	0.081525	GO:0050826 GO:0045449 GO:0008270 GO:0042309 GO:0003677 GO:0050825
1880	GRMZM2G009412	66.879	59.2238	-0.0674534	0.74689	54.1606	-0.214665	0.0986857	57.6539	47.7161	-0.379856	0.00375572	39.5477	-0.628528	9.59257e-06	GO:0003735 GO:0006412 GO:0005840
1881	GRMZM2G009413	4.3724	4.43647	-0.0621773	0.848264	4.22853	-0.08951	0.646211	4.55731	4.27144	0.015993	0.929613	4.08432	-0.135116	0.324186	GO:0003723
1882	GRMZM2G009426	1.40067	1.83542	0.313131	0.401818	1.59499	0.217109	0.435682	1.62368	1.48251	-0.155456	0.510382	1.44853	-0.168374	0.409097	-
1883	GRMZM2G009438	3.36791	3.61501	0.0705779	0.904088	3.45357	0.0748888	0.837392	3.57433	4.70645	0.524517	0.0450494	4.56098	0.407649	0.0732899	-
1884	GRMZM2G009442	0.259271	0.144817	-0.543101	0.526348	0.200399	-0.11794	0.862163	0.183857	0.252216	0.569561	0.240813	0.219092	0.275251	0.53542	-
1885	GRMZM2G009443	10.6719	11.7255	0.103371	0.681453	12.7329	0.210988	0.186224	12.4633	16.1051	0.431657	0.00514381	19.8781	0.746222	8.87678e-06	GO:0016887 GO:0019538 GO:0006289 GO:0004518 GO:0005515 GO:0003677 GO:0005524
1886	GRMZM2G009448	31.6944	31.2834	0.0148682	0.947139	29.9598	-0.035878	0.77864	28.3532	27.9836	-0.0112165	0.921659	27.5932	-0.0660475	0.455511	GO:0016020 GO:0051260 GO:0003676
1887	GRMZM2G009464	59.0915	61.5625	0.101081	0.457498	58.3801	0.0301383	0.783825	57.2223	59.9703	0.0264544	0.775202	63.0299	0.106826	0.152251	GO:0016887 GO:0005524
1888	GRMZM2G009475	2.83278	3.25532	0.058159	0.924361	3.64372	0.15767	0.625978	4.48217	3.95228	-0.0572084	0.836111	7.32119	0.810287	0.000647191	-
1889	GRMZM2G009478	13.7974	15.2432	0.0523859	0.789119	15.7857	0.133191	0.252787	13.0833	12.1482	-0.0845334	0.415266	12.8346	-0.0111733	0.911685	GO:0005634 GO:0045449 GO:0030528
1890	GRMZM2G009479	113.523	106.201	-0.0474921	0.870611	113.35	0.0509597	0.782798	91.6018	97.7637	-0.0215473	0.894776	120.932	0.326174	0.013692	GO:0005506 GO:0016165 GO:0009055
1891	GRMZM2G009489	11.4745	7.12825	-0.520044	0.492173	6.99002	-0.651749	0.204104	22.2355	10.9216	-1.07946	0.0126093	7.6929	-1.68392	0.000176184	-
1892	GRMZM2G009506	11.9208	10.6827	-0.286719	0.26272	12.1271	-0.0598559	0.782018	9.26814	6.82642	-0.361578	0.0417163	5.82348	-0.671853	0.000315071	GO:0004674 GO:0006468 GO:0004713 GO:0005524
1893	GRMZM2G009510	2.71565	2.28634	-0.35882	0.543317	2.02998	-0.433102	0.294651	2.25341	1.31629	-0.721023	0.0585694	0.884759	-1.39734	0.000653262	GO:0006633 GO:0008415
1894	GRMZM2G009519	1.64623	1.90045	0.158613	0.363995	1.93021	0.185185	0.139724	1.88695	2.01475	0.205954	0.0584525	2.09783	0.219131	0.0246799	GO:0009236 GO:0016829 GO:0046872
1895	GRMZM2G009530	4.39938	4.48786	-0.139923	0.654554	5.28745	0.163052	0.425236	5.31738	6.27213	0.361586	0.0327693	8.89508	0.781631	2.65213e-05	GO:0003700 GO:0006355 GO:0005634 GO:0008270 GO:0043565
1896	GRMZM2G009538	9.01477	10.1604	0.187499	0.572503	10.2095	0.246244	0.276395	9.80908	11.3272	0.186401	0.332863	12.2038	0.313262	0.0648387	GO:0005515
1897	GRMZM2G009544	13.515	14.9043	0.0102546	0.978557	16.1986	0.127244	0.525139	15.5617	10.6488	-0.441736	0.0139058	15.2155	0.0218681	0.890028	GO:0006355 GO:0006334 GO:0000786 GO:0005634 GO:0003677
1898	GRMZM2G009563	2.10745	2.1432	0.0247543	0.96828	2.00244	-0.208046	0.528456	2.2031	2.03067	0.0484245	0.874205	1.63916	-0.205682	0.401182	GO:0008168 GO:0005529 GO:0008152
1899	GRMZM2G009571	5.73429	6.92231	0.312615	0.142198	7.06648	0.362465	0.0283608	6.73153	6.66711	-0.0348006	0.816757	7.05368	0.0261852	0.837138	GO:0016813 GO:0046872
1900	GRMZM2G009575	11.5513	12.7647	0.107426	0.469256	13.7127	0.19015	0.0674199	12.1586	12.4619	0.0786099	0.383088	14.1406	0.278103	0.00156018	GO:0003676
1901	GRMZM2G009591	2.38574	2.4525	-0.00487194	0.990372	2.95214	0.289433	0.102655	3.12728	3.96455	0.436258	0.00670189	4.21269	0.486677	0.000789958	GO:0003872 GO:0005945 GO:0006096 GO:0005524 GO:0005525
1902	GRMZM2G009593	6.62018	7.25234	0.0660284	0.756963	6.81608	-0.00581035	0.972797	6.68495	6.91373	0.125672	0.266637	7.52107	0.225752	0.0281093	GO:0005506 GO:0030145 GO:0004721
1903	GRMZM2G009598	22.0567	23.0162	-0.00472521	0.990331	25.2274	0.154299	0.377331	25.8743	27.3058	0.126622	0.385453	32.0066	0.271449	0.0342142	GO:0003700 GO:0006355
1904	GRMZM2G009626	2.35521	2.549	0.040484	0.915541	2.60671	0.121743	0.55917	2.47764	2.96303	0.385786	0.0256243	2.70347	0.173435	0.236519	-
1905	GRMZM2G009627	5.6026	5.40419	-0.0783368	0.793682	5.12069	-0.188553	0.288849	5.51476	4.8711	-0.130726	0.398817	4.15432	-0.349326	0.0146763	-
1906	GRMZM2G009638	72.2375	66.6362	-0.00801207	0.974001	65.0314	-0.0522858	0.709808	67.9209	64.9288	-0.163835	0.133292	62.906	-0.198985	0.0454405	GO:0045261 GO:0015986 GO:0046961 GO:0046933
1907	GRMZM2G009653	7.00514	6.95036	-0.0743237	0.794625	7.11585	-0.0895545	0.615945	7.01695	6.5695	-0.0216727	0.895702	7.50899	0.187076	0.13807	-
1908	GRMZM2G009655	5.37562	5.69777	0.106455	0.697724	5.93216	0.132686	0.462496	5.61755	6.50059	0.281444	0.063315	6.11042	0.211518	0.115341	-
1909	GRMZM2G009661	13.1751	13.4512	-0.0383823	0.887397	14.879	0.139901	0.348996	14.4266	15.6079	0.116483	0.36141	17.2152	0.254933	0.0261813	GO:0008601 GO:0007165 GO:0000159
1910	GRMZM2G009681	10.8639	10.5859	-0.00890556	0.977364	11.1644	0.107911	0.521641	9.2161	10.8088	0.246356	0.0791841	10.256	0.112039	0.37173	GO:0003854 GO:0050662 GO:0006694
1911	GRMZM2G009683	21.446	21.417	0.0122502	0.962529	22.619	0.112962	0.376756	27.0355	26.4015	-0.0148903	0.90223	21.9526	-0.296532	0.00355513	GO:0031072 GO:0006457 GO:0051082
1912	GRMZM2G009690	3.34044	3.4283	-0.056071	0.892226	3.04172	-0.276861	0.220034	2.90777	2.28951	-0.294603	0.141786	1.76088	-0.686478	0.00103755	GO:0016020
1913	GRMZM2G009703	14.6827	15.9764	0.107279	0.421491	16.5793	0.163441	0.0858957	15.7278	15.4456	-0.0275162	0.762227	15.2325	-0.034533	0.650829	GO:0004674 GO:0006468 GO:0004713 GO:0005524
1914	GRMZM2G009715	0.436992	0.551069	0.304248	0.463851	0.665852	0.524709	0.0648632	0.751483	1.19317	0.799524	0.00202806	1.2778	0.884853	0.000126937	GO:0042309 GO:0006813 GO:0016021 GO:0015299 GO:0003824 GO:0050825 GO:0008152 GO:0050826
1915	GRMZM2G009717	4.83846	5.11166	0.0169886	0.948173	5.22509	0.0204443	0.899154	5.07933	5.03612	0.0338461	0.784023	5.2195	0.0535299	0.596298	-
1916	GRMZM2G009719	8.90743	10.1228	-0.00484781	0.994581	12.828	0.357098	0.338374	13.0249	23.6142	0.954499	0.00404563	49.9513	1.8492	1.32295e-06	GO:0006950
1917	GRMZM2G009724	17.5711	17.9949	-0.0670042	0.767469	19.3895	0.0833633	0.56084	20.2162	18.4401	-0.0534389	0.665803	18.8936	-0.0956389	0.349597	GO:0005515
1918	GRMZM2G009732	1.68535	1.69039	-0.24665	0.724135	1.71768	-0.192783	0.690112	1.42598	1.11271	-0.186712	0.66042	1.29135	-0.020153	0.958803	-
1919	GRMZM2G009735	8.58036	9.04463	-0.131542	0.826449	9.80608	-0.103553	0.790023	10.6426	6.65528	-0.533272	0.0732996	8.20817	-0.28966	0.264186	-
1920	GRMZM2G009770	0.275452	0.399803	0.376582	0.732961	0.633066	0.998238	0.131645	0.242678	0.462904	0.964265	0.0954158	0.250204	0.128112	0.829126	GO:0004674 GO:0006468 GO:0005524 GO:0005515 GO:0004713
1921	GRMZM2G009785	0.528335	0.885112	0.710691	0.20868	0.963563	0.753447	0.068908	0.846796	1.89013	1.19571	0.00171025	2.7782	1.82945	3.99974e-06	-
1922	GRMZM2G009792	4.59951	6.27852	0.441106	0.37696	7.18654	0.711566	0.0561783	0.981659	1.34242	0.36077	0.403259	2.3838	1.14207	0.00438732	GO:0006950
1923	GRMZM2G009795	9.32742	9.18949	-0.037445	0.81273	9.48152	0.0232586	0.827976	8.98518	9.35083	0.0513607	0.531782	9.82766	0.0960921	0.168355	-
1924	GRMZM2G009804	15.4059	15.6955	-0.0923154	0.843853	16.5774	0.0393508	0.901845	22.5864	20.642	-0.0316619	0.895421	25.2553	0.192878	0.28355	GO:0045454 GO:0015035 GO:0009055
1925	GRMZM2G009808	33.9642	34.6507	0.0552444	0.7341	33.2176	0.00873543	0.947289	31.6607	34.0529	0.0824688	0.357528	38.0935	0.260622	0.0027708	GO:0051539 GO:0008152
1926	GRMZM2G009818	46.3435	40.1974	-0.250871	0.285465	35.2485	-0.465657	0.0139204	37.7202	32.7097	-0.214261	0.161228	27.8297	-0.396932	0.00709303	GO:0004674 GO:0006468 GO:0005524 GO:0005515 GO:0004713
1927	GRMZM2G009837	0.173865	0.193792	-0.596682	0.659622	0.139747	-0.596385	0.52917	0.246129	0.272531	0.677098	0.342093	0.215195	-0.102969	0.882187	GO:0005634 GO:0030528 GO:0045449 GO:0042309 GO:0050826 GO:0050825
1928	GRMZM2G009843	6.35227	6.90497	0.0309387	0.903661	6.21678	-0.0844169	0.559626	6.90491	6.36337	-0.0514438	0.680429	5.80443	-0.195046	0.0613513	GO:0004674 GO:0006468 GO:0004713 GO:0005524
1929	GRMZM2G009845	37.3433	36.0808	-0.0417574	0.706222	35.0173	-0.0546813	0.453179	35.7751	34.5402	-0.0735772	0.225724	34.4968	-0.0928676	0.0901534	GO:0005643 GO:0008565 GO:0006606 GO:0005488 GO:0005737
1930	GRMZM2G009849	2.29766	2.63637	0.323869	0.431571	2.69674	0.34714	0.23316	2.40456	3.01443	0.401906	0.103789	2.66037	0.254569	0.248481	GO:0005488
1931	GRMZM2G009869	0.983672	0.996616	-0.160997	0.749798	1.23212	0.195474	0.541912	1.09546	1.09883	0.00720192	0.982254	1.00003	-0.0430199	0.865437	GO:0004674 GO:0006468 GO:0004713 GO:0005524
1932	GRMZM2G009871	38.0439	37.1603	0.00867741	0.970261	34.1885	-0.115063	0.329598	34.7119	31.5149	-0.163051	0.108916	27.0418	-0.372875	0.000492107	GO:0006457 GO:0051082 GO:0005524
1933	GRMZM2G009876	17.8415	17.5119	-0.0834549	0.706222	16.0821	-0.172985	0.214596	18.1074	14.9715	-0.229764	0.0605989	12.5491	-0.499954	0.000163342	GO:0005622
1934	GRMZM2G009888	9.81845	9.39961	-0.0721225	0.805757	9.37732	-0.139454	0.424291	10.7962	11.2497	0.0632654	0.678	12.1694	0.216275	0.0830438	-
1935	GRMZM2G009892	6.62157	7.26112	-0.0789336	0.873051	8.76227	0.281405	0.294065	10.3478	8.70689	-0.100494	0.670128	11.0103	0.145924	0.444917	GO:0045449 GO:0003677 GO:0050825 GO:0042309 GO:0050826
1936	GRMZM2G009894	17.9572	17.3749	-0.0742218	0.753069	16.0907	-0.175064	0.228461	17.6323	13.5819	-0.378793	0.00709712	11.6009	-0.588537	5.46634e-05	GO:0003735 GO:0006412 GO:0005840
1937	GRMZM2G009895	18.3878	18.7393	-0.00478212	0.981326	18.2692	-0.0306298	0.793547	18.6571	17.3238	-0.107088	0.223197	17.743	-0.0664392	0.402193	GO:0016021 GO:0006810
1938	GRMZM2G009901	9.41137	9.49398	-0.128486	0.648546	9.59216	-0.0669281	0.74845	8.82517	6.87093	-0.29098	0.0771477	6.6016	-0.434589	0.00547685	-
1939	GRMZM2G009913	2.77034	2.49064	-0.23803	0.435714	2.31074	-0.31225	0.145982	3.42408	2.55195	-0.338543	0.0635773	1.76629	-0.883764	3.96324e-05	-
1940	GRMZM2G009928	11.0537	11.1835	-0.11159	0.581911	10.8251	-0.125695	0.366318	12.2338	10.6979	-0.156916	0.17784	10.6536	-0.202121	0.0536641	GO:0003700 GO:0006355 GO:0045454 GO:0005622 GO:0043565
1941	GRMZM2G009936	84.1538	75.2567	-0.044935	0.877158	65.9991	-0.260947	0.10921	73.191	60.92	-0.400405	0.0100099	48.9361	-0.675158	4.62478e-05	GO:0003735 GO:0006412 GO:0005840
1942	GRMZM2G009940	14.7153	12.8879	-0.240904	0.0602441	12.5124	-0.25136	0.0119578	14.4157	12.3869	-0.211668	0.0135448	12.2936	-0.256466	0.0013728	GO:0009239 GO:0005488 GO:0008667
1943	GRMZM2G009948	0.791015	0.877081	0.0892022	0.698166	0.888641	0.130438	0.374423	0.992386	0.969654	0.0148664	0.915464	1.05236	0.110196	0.295956	-
1944	GRMZM2G009958	6.35438	6.51255	-0.126824	0.818562	8.23979	0.322205	0.298891	8.08395	9.72261	0.333523	0.187178	13.9186	0.757959	0.00184939	-
1945	GRMZM2G009968	2.6289	4.2426	0.523919	0.371101	4.94174	0.678713	0.100073	2.52619	2.24827	-0.174766	0.662241	4.99084	0.992975	0.00399061	GO:0006413 GO:0045454 GO:0009055 GO:0015035 GO:0003743
1946	GRMZM2G009987	0.414931	0.484068	0.205656	0.680574	0.452483	0.119925	0.740692	0.43285	0.571897	0.609192	0.0286912	0.593109	0.542704	0.0242271	-
1947	GRMZM2G009994	7.61753	7.71034	0.0545971	0.850932	7.47656	-0.0127233	0.951621	8.61837	8.38589	0.0283307	0.855115	7.71593	-0.112252	0.359837	-
1948	GRMZM2G009995	9.75794	9.87006	-0.0767092	0.734337	10.5106	-0.0197765	0.910139	8.98272	7.98771	-0.109793	0.381115	8.85531	0.0544047	0.631944	GO:0004674 GO:0006468 GO:0005524 GO:0005515 GO:0004713
1949	GRMZM2G010000	12.883	12.9016	-0.0676425	0.863494	12.5101	-0.174118	0.436434	14.1289	8.74896	-0.647677	0.00340887	8.33679	-0.744967	0.000253637	GO:0031072
1950	GRMZM2G010011	4.23234	4.28341	-0.028363	0.939361	4.15835	-0.0926524	0.646092	3.90862	3.44732	-0.113234	0.50383	3.13456	-0.255684	0.0826775	-
1951	GRMZM2G010016	1.55145	1.92151	0.154502	0.861068	2.24672	0.391378	0.424146	1.97055	2.77815	0.614829	0.113026	3.39948	0.859585	0.0142968	-
1952	GRMZM2G010017	12.6584	15.5123	0.213882	0.247214	15.4482	0.225574	0.0993954	15.3715	16.4559	0.14175	0.222424	19.152	0.351855	0.00205529	GO:0006470 GO:0008287 GO:0004722
1953	GRMZM2G010037	2.62008	3.52972	0.231075	0.582431	3.03037	0.105974	0.740717	4.17753	2.9399	-0.464988	0.0512259	2.95792	-0.503971	0.0189693	-
1954	GRMZM2G010044	6.0659	6.30247	-0.0334777	0.931743	8.1578	0.331347	0.084055	7.54711	8.37987	0.183702	0.248821	9.84897	0.371874	0.0110515	GO:0008652 GO:0016836 GO:0051539
1955	GRMZM2G010048	0.501377	1.06219	0.362723	0.88442	1.399	1.44917	0.26434	1.20551	0.986395	-0.372219	0.743459	0.765266	-0.725651	0.454327	-
1956	GRMZM2G010052	4.66514	4.52861	-0.0497526	0.955656	3.71728	-0.29685	0.529532	5.54107	5.06023	-0.0964301	0.814597	4.35238	-0.252614	0.447322	GO:0042597 GO:0005506 GO:0051536 GO:0008901 GO:0009055
1957	GRMZM2G010054	68.1366	69.3677	0.0243096	0.908347	65.3265	-0.0596618	0.618513	64.075	59.1997	-0.114923	0.236612	53.6017	-0.251712	0.0070727	GO:0006886 GO:0030126 GO:0016192 GO:0005515 GO:0005198
1958	GRMZM2G010056	1.23177	1.26118	0.00653071	0.986939	1.57171	0.290957	0.115202	1.35049	1.82267	0.551855	0.00258277	1.75363	0.519831	0.000904968	GO:0019836 GO:0003723
1959	GRMZM2G010065	3.1314	3.27645	0.0234023	0.954575	3.82662	0.24653	0.212152	3.51502	3.77248	0.213905	0.200728	3.56114	0.0733361	0.635048	GO:0006457 GO:0016272 GO:0051082
1960	GRMZM2G010075	5.50351	6.11809	0.0875649	0.648546	6.95864	0.261027	0.0403894	5.95503	6.02543	0.0614404	0.582261	6.64005	0.217667	0.024289	-
1961	GRMZM2G010085	3.21534	5.26003	0.863693	0.168859	4.88699	0.671106	0.15913	4.95876	8.28021	0.764883	0.0417377	5.9653	0.291751	0.380303	GO:0016585 GO:0043044 GO:0004386 GO:0031491 GO:0003677 GO:0005524
1962	GRMZM2G010093	3.37641	3.88769	0.194663	0.380378	3.92584	0.248458	0.116543	3.63184	4.20118	0.203402	0.127273	3.71398	0.0537964	0.668663	GO:0006508 GO:0005509 GO:0004252
1963	GRMZM2G010095	5.4141	5.97328	0.208813	0.357239	6.02955	0.230179	0.161872	5.37183	5.6587	-0.00124313	0.994776	4.51264	-0.290198	0.0284058	-
1964	GRMZM2G010105	1.31477	2.07086	0.769097	0.121413	1.98226	0.702132	0.063236	1.97839	3.17525	0.836595	0.00879178	2.01656	0.0898041	0.750288	-
1965	GRMZM2G010136	3.38881	3.97803	0.221233	0.480875	4.03739	0.234986	0.282581	3.65942	3.87984	0.150815	0.422255	3.92178	0.160924	0.327124	GO:0003779 GO:0008290 GO:0030036
1966	GRMZM2G010142	9.16834	10.5428	0.214146	0.411673	10.5605	0.215313	0.245396	10.0715	13.1827	0.390433	0.0182305	19.3511	0.982354	1.90109e-06	-
1967	GRMZM2G010146	4.15494	4.84171	0.175329	0.344635	4.82925	0.170585	0.205357	4.32224	4.32333	0.089036	0.455578	4.77864	0.233611	0.0260613	GO:0005801 GO:0006888
1968	GRMZM2G010149	0.620026	0.74684	0.288666	0.692162	0.479704	-0.357641	0.470907	0.534987	0.330987	-0.77045	0.0741748	0.486461	-0.133319	0.735038	-
1969	GRMZM2G010152	18.6076	17.8804	-0.0674272	0.722794	18.431	-0.0154961	0.916992	17.6367	19.4228	0.149643	0.14494	18.1389	0.0371811	0.703076	GO:0015097 GO:0004008 GO:0005694 GO:0016021 GO:0006265 GO:0015694 GO:0006825 GO:0005507 GO:0006754 GO:0003918 GO:0005524
1970	GRMZM2G010163	1.25814	1.40137	0.198895	0.717494	1.1976	-0.075137	0.855147	1.53062	2.06259	0.405679	0.137905	2.30111	0.608494	0.0151708	-
1971	GRMZM2G010176	1.82062	1.63751	-0.139157	0.810743	2.03821	0.0792903	0.839528	2.07225	1.40146	-0.544122	0.0631167	0.825325	-1.32913	0.000100163	GO:0050825 GO:0042309 GO:0050826
1972	GRMZM2G010196	1.90734	2.49464	0.196094	0.56421	2.81264	0.366708	0.105646	2.26769	2.1118	-0.0183226	0.936468	2.09936	0.00510126	0.979797	-
1973	GRMZM2G010202	5.44271	6.51832	0.202363	0.287607	7.16314	0.367926	0.0142241	6.1251	6.99835	0.231055	0.052393	7.58641	0.313822	0.00478453	GO:0009058 GO:0030170 GO:0016769
1974	GRMZM2G010221	5.30003	7.14021	0.276797	0.644684	7.66982	0.316358	0.429635	5.05092	6.6342	0.507883	0.130363	9.414	0.964402	0.00278639	GO:0004497 GO:0020037 GO:0009055
1975	GRMZM2G010235	0.698132	0.802956	0.146183	0.647712	0.900564	0.232393	0.260434	0.842019	0.852687	0.122518	0.494805	1.00877	0.33894	0.0291529	-
1976	GRMZM2G010238	7.58079	8.75331	0.126255	0.457991	8.62754	0.156513	0.18599	9.29341	8.52862	-0.0446049	0.678017	8.52972	-0.0912962	0.301167	GO:0006777
1977	GRMZM2G010251	0.300215	0.282071	-0.280856	0.774258	0.430105	0.45598	0.442182	0.343532	0.634203	1.11519	0.0225547	0.526411	0.664126	0.107101	GO:0015904 GO:0016021 GO:0015520 GO:0046677
1978	GRMZM2G010257	27.4784	25.8762	-0.116417	0.572503	23.3459	-0.246503	0.0822851	23.8137	18.8977	-0.288949	0.0263014	16.4624	-0.551091	8.56213e-05	GO:0003735 GO:0006414 GO:0005840
1979	GRMZM2G010286	0.0166987	0.0167543	0.213563	0.877104	0.0158921	0.14161	0.88136	0.0229834	0.0345319	0.803892	0.169816	0.0371909	0.789172	0.115278	-
1980	GRMZM2G010290	5.88986	6.06371	-0.179417	0.54441	6.91916	0.108567	0.606563	7.31905	6.92867	0.0273149	0.885741	8.43911	0.274626	0.0587011	GO:0050826 GO:0045449 GO:0008270 GO:0042309 GO:0003677 GO:0050825
1981	GRMZM2G010298	9.32475	8.48274	-0.105758	0.520069	8.12737	-0.192611	0.0903246	8.71731	7.53544	-0.241777	0.0204118	6.30885	-0.481578	3.4272e-05	GO:0003824
1982	GRMZM2G010302	9.70913	10.6063	0.121213	0.604083	11.5427	0.257409	0.0985941	11.0537	13.5271	0.305684	0.027605	15.2404	0.448059	0.000935169	GO:0003676
1983	GRMZM2G010306	4.31672	3.92402	-0.2665	0.384498	3.80626	-0.330866	0.128572	5.49583	3.97071	-0.337389	0.069089	2.71643	-0.936717	2.7782e-05	GO:0003924 GO:0005525
1984	GRMZM2G010315	1.61475	1.86038	0.226489	0.55656	1.93188	0.28143	0.280346	2.31157	2.96473	0.402954	0.052758	2.76602	0.349507	0.0543584	GO:0005515
1985	GRMZM2G010321	66.2072	54.7104	-0.232894	0.0788401	47.1607	-0.43576	0.000442056	55.4575	39.2561	-0.559846	2.88589e-05	28.8706	-1.01403	5.61447e-09	GO:0005960 GO:0006546
1986	GRMZM2G010323	7.60971	7.55829	-0.0691817	0.733449	7.92552	-0.0161407	0.917906	8.01697	8.09215	0.146666	0.170133	7.98766	0.0417316	0.675724	GO:0016021 GO:0007186 GO:0008270 GO:0003676
1987	GRMZM2G010328	8.55091	9.03616	0.0566338	0.837907	8.24831	-0.0552115	0.755985	9.05313	7.7176	-0.180512	0.183186	6.89691	-0.369489	0.00490653	GO:0008483 GO:0009058 GO:0006520 GO:0030170
1988	GRMZM2G010333	4.97466	6.222	0.169339	0.863956	6.09171	0.0943803	0.887114	4.43713	2.5772	-0.836611	0.104573	2.81011	-0.633234	0.162919	-
1989	GRMZM2G010338	0.972771	1.08725	0.091411	0.76476	1.1143	0.128229	0.503824	1.07759	1.49706	0.53746	0.00257049	1.58486	0.671286	6.65706e-05	GO:0005525
1990	GRMZM2G010342	1.21229	1.90598	0.843682	0.108643	1.95722	0.795785	0.0429286	2.1351	3.74663	0.800481	0.0123331	3.47735	0.844925	0.00321437	GO:0005634 GO:0006333 GO:0004386 GO:0000785 GO:0003677 GO:0003682 GO:0005524
1991	GRMZM2G010348	61.7963	56.4438	-0.0941672	0.661867	50.729	-0.243891	0.0851736	50.1328	40.7326	-0.382603	0.00590217	35.6067	-0.576762	5.34092e-05	GO:0020037 GO:0009055
1992	GRMZM2G010349	0.671792	0.881947	0.33962	0.351255	0.925127	0.40122	0.118015	1.31987	1.96958	0.652756	0.00352829	2.32483	0.88506	4.24135e-05	GO:0004674 GO:0006468 GO:0004713 GO:0005524
1993	GRMZM2G010351	2.09538	2.12212	-0.0393287	0.963545	2.32574	0.00820505	0.986844	1.94313	1.76197	0.00495922	0.991719	1.51812	-0.391653	0.229095	-
1994	GRMZM2G010353	1.27806	1.30752	-0.0603635	0.860773	1.36539	-0.0312623	0.892544	1.45209	1.54166	0.181991	0.245879	1.56962	0.140712	0.313118	GO:0006508 GO:0008233
1995	GRMZM2G010356	63.2821	43.367	-0.561271	0.0297264	43.1693	-0.55508	0.00765816	26.6313	13.3926	-0.939106	0.000172764	9.09946	-1.60842	1.11914e-07	GO:0016829 GO:0000287 GO:0008152
1996	GRMZM2G010357	7.21129	7.16778	-0.0134264	0.969318	6.4175	-0.181102	0.303872	7.21303	6.40605	-0.115619	0.455356	5.31212	-0.390331	0.00707442	GO:0005634 GO:0045449 GO:0030528
1997	GRMZM2G010362	2.58244	2.52356	-0.0964295	0.665762	2.28433	-0.222049	0.12389	2.54666	2.4261	0.0250353	0.861238	2.20265	-0.143467	0.20154	GO:0005488
1998	GRMZM2G010363	3.30954	3.77636	0.0717679	0.812354	4.20041	0.262256	0.130078	3.07913	3.19771	0.187495	0.219465	3.48643	0.247639	0.0676492	GO:0005215 GO:0006810 GO:0005622
1999	GRMZM2G010372	28.1309	21.9349	-0.375743	0.108898	21.0355	-0.520048	0.00699113	22.4486	15.7137	-0.529596	0.00328718	15.1704	-0.509376	0.00117944	GO:0016020
[truncated: 23,571 more rows]
