# Supplementary material for: Transcriptomic complexity in young maize primary roots in response to low water potentials
Source: BMC Genomics. 2014 Aug 29;15(1):741. doi: 10.1186/1471-2164-15-741 (PMC4174653; doi:10.1186/1471-2164-15-741)
Supplement: Supplementary file 4 — Additional file 4: Comprehensive list of genes identified as time main effect, treatment main effect, and treatment by time interaction specific genes. (XLSX 1 MB) [file 12864_2014_6473_MOESM4_ESM.xlsx]

## Sheet: treatment_by_time
Additional file 4 - Genes differentially expressed in treatment by time interaction effect.
Gene ID	p-value	q-value (adj p-Value using FDR)	Gene Ontology Term(s)
AC148152.3_FG005	0.000902122	0.0381767	GO:0016491
AC148152.3_FG008	0.000132014	0.0138344	GO:0005975 GO:0004553
AC186231.4_FG002	1.87337e-06	0.00149369	GO:0006355 GO:0005634 GO:0000785 GO:0005199 GO:0003677
AC190623.3_FG002	0.000871871	0.0372805	-
AC193353.3_FG002	0.00112883	0.0428887	-
AC194828.3_FG004	3.16151e-05	0.00725272	-
AC197387.3_FG004	4.78232e-05	0.00850977	-
AC197705.4_FG001	6.35526e-05	0.00944791	GO:0000287 GO:0016831 GO:0030976
AC198403.3_FG001	0.00141372	0.0473771	GO:0003700 GO:0006355
AC199911.5_FG001	8.26334e-05	0.0108927	GO:0033178 GO:0015986 GO:0046961
AC205362.4_FG002	0.000399105	0.0255128	-
AC205608.4_FG004	0.00150575	0.0487366	GO:0006857 GO:0005215 GO:0016020
AC206223.3_FG001	0.000626568	0.0316003	-
AC207347.3_FG005	0.000146433	0.0144011	GO:0022891 GO:0016021 GO:0055085
AC209819.3_FG005	4.13061e-06	0.00229141	GO:0046983 GO:0008171 GO:0006468 GO:0005524 GO:0004672
AC211474.3_FG006	2.32648e-05	0.00660979	GO:0003824 GO:0005488 GO:0008152
AC212565.3_FG001	0.00106332	0.0409277	GO:0006334 GO:0003677 GO:0016986 GO:0006352 GO:0000786 GO:0005634
AC217293.3_FG005	0.00144437	0.047625	-
AC217293.3_FG007	0.00098561	0.039427	GO:0004674 GO:0006468 GO:0004713 GO:0005524 GO:0005509
AC217910.3_FG004	0.000422732	0.0261725	GO:0008152 GO:0016491
AC218998.2_FG011	0.000101818	0.0121233	GO:0016829 GO:0000287 GO:0008152
AC220970.4_FG002	0.000987135	0.039427	-
AC233851.1_FG014	0.00105153	0.0408008	-

## Sheet: time_main_effect
Additional file 4 - Genes differentially expressed in time main effect.
Gene ID	p-value	q-value (adj p-Value using FDR)	Gene Ontology Term(s)
AC148152.3_FG008	1.25246e-07	1.49302e-06	GO:0005975 GO:0004553
AC148167.6_FG001	2.0787e-05	9.49827e-05	-
AC149475.2_FG002	3.65234e-06	2.24604e-05	-
AC149475.2_FG003	0.00022381	0.000700871	GO:0006511 GO:0005839 GO:0004298
AC149810.2_FG008	0.0116888	0.0214793	GO:0004674 GO:0006468 GO:0004713 GO:0005524
AC149818.2_FG001	0.00368805	0.00784488	GO:0004871 GO:0006886 GO:0003924 GO:0006913 GO:0005622 GO:0005515 GO:0007264 GO:0007186 GO:0005525
AC149818.2_FG004	0.00205578	0.00471955	GO:0016538 GO:0007049
AC149818.2_FG006	0.000687364	0.00183868	GO:0019787 GO:0043687 GO:0051246
AC149828.2_FG002	0.000163649	0.000537922	GO:0006511 GO:0005839 GO:0004298
AC149829.2_FG002	0.0006078	0.00165176	-
AC149829.2_FG006	1.26198e-08	2.43722e-07	-
AC152495.1_FG002	2.0482e-05	9.38575e-05	GO:0006915 GO:0005515 GO:0005524
AC152495.1_FG003	0.0175776	0.0308141	GO:0006915 GO:0005515 GO:0005524
AC152495.1_FG010	0.000140014	0.000470391	GO:0006915 GO:0005515 GO:0005524
AC152495.1_FG011	0.00827152	0.0158429	-
AC152495.1_FG012	0.0267846	0.04458	-
AC152495.1_FG017	0.000263368	0.000806214	GO:0006915 GO:0005524
AC155376.2_FG004	2.3217e-06	1.55205e-05	GO:0003779 GO:0030036
AC155376.2_FG005	2.02134e-09	5.82046e-08	GO:0005975 GO:0004553
AC155377.1_FG001	1.31488e-05	6.48936e-05	GO:0016459 GO:0005524 GO:0051015 GO:0003774
AC155377.1_FG002	0.00035285	0.00103563	GO:0006508 GO:0004190
AC155434.2_FG001	3.24539e-05	0.000137648	-
AC155434.2_FG004	8.76416e-07	7.10075e-06	-
AC155434.2_FG006	2.1053e-10	1.07279e-08	GO:0045449 GO:0008270 GO:0003677
AC155610.2_FG007	0.00290103	0.00638031	GO:0016747
AC155610.2_FG009	0.00149114	0.00357711	-
AC155622.2_FG001	0.000302764	0.000906945	GO:0006879 GO:0016192 GO:0006886 GO:0005198 GO:0008199 GO:0005576 GO:0006826 GO:0005515 GO:0030126
AC155622.2_FG004	0.00278453	0.00616561	-
AC155624.2_FG006	0.0075857	0.0146833	GO:0006470 GO:0008287 GO:0004722
AC155624.2_FG011	9.13946e-07	7.32823e-06	-
AC159612.1_FG007	3.82136e-10	1.64708e-08	GO:0005975 GO:0004553
AC166636.1_FG008	4.47137e-05	0.000180421	GO:0015031 GO:0005525 GO:0007264 GO:0005622
AC177838.2_FG015	0.00630344	0.0125022	-
AC177897.2_FG002	0.00322387	0.00699307	GO:0005576 GO:0008270 GO:0005515 GO:0004867
AC177908.3_FG002	2.96552e-08	4.73041e-07	GO:0016757
AC177936.6_FG008	0.00220472	0.0050209	GO:0031625 GO:0031461 GO:0006511
AC182838.3_FG006	0.0274868	0.0456121	-
AC183413.3_FG006	1.10649e-07	1.34793e-06	-
AC183888.4_FG006	0.018668	0.0325076	-
AC183950.2_FG005	0.00103272	0.00260831	-
AC184169.3_FG001	0.000640492	0.00172958	GO:0050825 GO:0042309 GO:0050826
AC185300.4_FG002	0.00349747	0.00750192	-
AC185415.3_FG005	0.000910929	0.0023485	GO:0008270 GO:0003676 GO:0005622
AC185475.3_FG001	0.0292759	0.0482647	-
AC185501.3_FG006	0.00671538	0.0132137	-
AC186231.4_FG002	0.0225978	0.038358	GO:0006355 GO:0005634 GO:0000785 GO:0005199 GO:0003677
AC186431.5_FG001	6.77621e-05	0.000255397	-
AC186512.3_FG007	9.56956e-12	1.08753e-09	-
AC186782.4_FG003	0.00121984	0.00300874	-
AC187098.4_FG011	0.000535543	0.00148314	GO:0006355 GO:0005634 GO:0000785 GO:0003677
AC187157.4_FG002	0.0108587	0.0201245	-
AC187157.4_FG005	0.0251743	0.0421881	GO:0003700 GO:0006355 GO:0005634 GO:0043565
AC187262.4_FG007	5.86141e-08	8.03686e-07	GO:0050825 GO:0042309 GO:0050826
AC187263.4_FG001	0.00549314	0.0111211	-
AC188023.3_FG005	1.1439e-05	5.77595e-05	-
AC188838.3_FG005	0.000325885	0.000966981	GO:0009113 GO:0004044 GO:0009116
AC190526.3_FG004	3.50588e-07	3.38029e-06	GO:0031072
AC190609.3_FG002	7.85103e-06	4.21572e-05	GO:0003735 GO:0006412 GO:0005840
AC190609.3_FG004	1.85372e-08	3.29164e-07	GO:0006508 GO:0004190
AC190623.3_FG001	8.7795e-05	0.000318157	GO:0009523 GO:0009507
AC190740.2_FG004	7.52874e-05	0.000279121	-
AC190792.2_FG006	0.0289779	0.0478288	-
AC190885.4_FG006	0.00583181	0.0116975	-
AC190933.3_FG004	9.94581e-13	2.0676e-10	GO:0006950
AC190985.3_FG006	0.00526683	0.0107147	-
AC191009.3_FG004	0.000439472	0.00124998	-
AC191042.4_FG001	0.0191624	0.0332506	-
AC191360.3_FG015	0.00619405	0.0123216	-
AC191412.3_FG005	0.0119743	0.0219414	-
AC191601.1_FG003	0.00032838	0.000973415	-
AC191771.3_FG008	0.0022334	0.00507401	-
AC192244.3_FG001	1.54663e-05	7.43092e-05	GO:0006511 GO:0004175 GO:0005839
AC192244.3_FG007	0.000119894	0.000412721	GO:0009058 GO:0016779
AC192362.3_FG002	0.000112106	0.000390061	-
AC192362.3_FG003	1.08995e-06	8.43271e-06	-
AC192367.2_FG002	0.017132	0.0301242	-
AC192451.3_FG001	9.85784e-10	3.3971e-08	GO:0005783
AC193324.3_FG002	0.000187886	0.000605603	GO:0008270 GO:0003676
AC193353.3_FG002	0.00456846	0.00946104	-
AC193379.3_FG001	4.13938e-08	6.13588e-07	-
AC193591.3_FG001	0.000268382	0.000818527	-
AC193598.3_FG002	0.00167708	0.00395928	GO:0008380 GO:0006915 GO:0005681 GO:0005515 GO:0005524
AC194005.3_FG004	0.000155943	0.000515708	-
AC194022.3_FG013	0.000507497	0.00141621	-
AC194022.3_FG014	0.0200255	0.0345445	-
AC194112.3_FG001	0.00138165	0.00334839	GO:0016020
AC194158.3_FG005	1.23911e-06	9.39624e-06	GO:0008152
AC194214.3_FG002	5.22572e-05	0.000204878	-
AC194264.3_FG006	0.00373756	0.00793633	-
AC194341.4_FG002	3.89429e-05	0.000160789	GO:0000276 GO:0015078 GO:0015986
AC194389.3_FG001	0.00137227	0.00332786	-
AC194425.3_FG005	0.000310126	0.000926067	-
AC194439.3_FG002	0.0138106	0.0248882	GO:0003872 GO:0005945 GO:0006096 GO:0005199
AC194828.3_FG004	3.42932e-06	2.13093e-05	-
AC194965.4_FG001	1.07701e-05	5.49355e-05	GO:0000155 GO:0016020 GO:0007165 GO:0005524 GO:0016310
AC194965.4_FG004	3.47943e-07	3.35606e-06	GO:0003700 GO:0006355 GO:0005634 GO:0008270 GO:0043565
AC194970.5_FG001	0.00424996	0.00888566	GO:0005634 GO:0003677 GO:0006355 GO:0008299 GO:0050825 GO:0042309 GO:0050826 GO:0004879
AC194970.5_FG004	0.0174607	0.0306304	-
AC194970.5_FG005	2.68995e-09	7.22501e-08	-
AC194974.3_FG005	0.000169445	0.000553843	GO:0005529
AC195138.3_FG004	0.00375906	0.00797604	-
AC195147.3_FG008	0.00425048	0.00888575	-
AC195154.3_FG004	1.83744e-05	8.55801e-05	-
AC195172.3_FG001	3.26039e-06	2.04283e-05	-
AC195235.3_FG003	1.38681e-05	6.78059e-05	-
AC195340.3_FG001	1.33929e-05	6.58695e-05	GO:0005737 GO:0051258 GO:0007018 GO:0003924 GO:0005198 GO:0005874 GO:0005525
AC195340.3_FG002	0.00380353	0.00805701	GO:0005506 GO:0016651 GO:0051536 GO:0009055
AC195340.3_FG004	0.000793687	0.00207958	-
AC195340.3_FG005	0.000514928	0.00143366	-
AC195389.3_FG001	0.000570672	0.00156551	-
AC195587.4_FG004	1.08554e-09	3.66906e-08	GO:0006915 GO:0017111 GO:0005524
AC195785.3_FG004	0.00684108	0.0134239	GO:0004252 GO:0006468 GO:0005529 GO:0007596 GO:0004674 GO:0005576 GO:0004713 GO:0006508 GO:0005524
AC195860.3_FG006	0.00134898	0.00327946	GO:0003723 GO:0006396
AC195957.3_FG003	0.0112906	0.0208282	-
AC196043.3_FG005	0.0226346	0.0384051	-
AC196059.3_FG003	0.0166613	0.0293772	-
AC196066.3_FG003	0.00529443	0.0107623	GO:0050825 GO:0042309 GO:0050826
AC196090.3_FG006	1.13566e-05	5.74687e-05	GO:0006508 GO:0043086 GO:0042802 GO:0004252
AC196420.4_FG002	0.00564531	0.011376	-
AC196465.3_FG006	5.8631e-06	3.31314e-05	-
AC196475.3_FG004	5.41153e-05	0.000211095	GO:0046983 GO:0008171
AC196475.3_FG005	0.010815	0.0200552	GO:0045449 GO:0003677
AC196488.3_FG007	0.000234958	0.000731509	-
AC196489.3_FG002	2.03282e-07	2.1776e-06	GO:0003735 GO:0006412 GO:0005840
AC196708.3_FG006	2.69831e-07	2.7222e-06	-
AC196961.2_FG003	1.93351e-05	8.92417e-05	GO:0006334 GO:0003677 GO:0016986 GO:0006352 GO:0000786 GO:0005634
AC196984.3_FG001	4.11436e-05	0.000168327	-
AC197013.3_FG003	0.0265646	0.0442513	GO:0003824 GO:0046872
AC197056.3_FG005	0.00175665	0.00412164	GO:0003735 GO:0003677 GO:0006412 GO:0005840
AC197122.3_FG003	3.52565e-05	0.00014745	GO:0005634 GO:0045449 GO:0030528
AC197146.3_FG001	0.00364077	0.00776045	GO:0006270
AC197146.3_FG002	0.0132302	0.0239518	GO:0003677
AC197246.3_FG001	1.36451e-05	6.69296e-05	GO:0006886 GO:0003924 GO:0006913 GO:0005622 GO:0005515 GO:0007264 GO:0005525
AC197246.3_FG003	8.52468e-06	4.51577e-05	GO:0003735 GO:0006412 GO:0005840
AC197387.3_FG004	9.15302e-07	7.33217e-06	-
AC197578.4_FG001	0.0291768	0.0481262	GO:0003872 GO:0005945 GO:0006096 GO:0004553
AC197699.3_FG002	0.0124243	0.0226629	-
AC197705.4_FG001	3.35446e-05	0.000141424	GO:0000287 GO:0016831 GO:0030976
AC197705.4_FG003	1.14209e-05	5.7691e-05	-
AC197705.4_FG006	0.00125939	0.00309015	GO:0016567 GO:0004842 GO:0008270 GO:0005515 GO:0000151
AC197705.4_FG007	0.000879911	0.00227726	GO:0019867
AC197705.4_FG011	0.00187971	0.00436947	-
AC197714.3_FG004	0.01905	0.0330894	GO:0005737 GO:0005525
AC197758.3_FG004	6.61063e-09	1.46731e-07	GO:0004601 GO:0006979 GO:0020037 GO:0009055
AC198179.4_FG001	0.00154361	0.00368501	GO:0004437
AC198353.5_FG004	3.90979e-05	0.000161325	GO:0006355 GO:0003723
AC198361.3_FG004	0.000136581	0.000460734	GO:0003676
AC198403.3_FG001	7.01108e-10	2.60572e-08	GO:0003700 GO:0006355
AC198481.3_FG004	0.000702889	0.00187249	-
AC198490.3_FG003	0.0238381	0.0402099	-
AC198518.3_FG003	2.44298e-05	0.000108525	-
AC198901.4_FG004	0.00410517	0.00862099	-
AC198937.4_FG003	0.000362483	0.00106073	GO:0004106 GO:0009073
AC199039.3_FG003	4.85482e-05	0.000193537	-
AC199068.2_FG017	0.0100754	0.0188339	-
AC199315.4_FG001	5.36654e-07	4.75806e-06	-
AC199335.3_FG002	0.0012447	0.00306206	-
AC199363.4_FG003	1.46184e-05	7.08075e-05	-
AC199526.5_FG002	1.53448e-05	7.38505e-05	GO:0006730 GO:0004478 GO:0005524
AC199526.5_FG003	0.000180921	0.000585663	GO:0003723
AC199541.4_FG001	0.000102438	0.000361685	GO:0016758 GO:0008152
AC199541.4_FG004	0.00475921	0.00980904	GO:0016758 GO:0008152
AC199541.4_FG007	0.0175724	0.0308073	GO:0016758 GO:0008152
AC199571.3_FG004	0.0036623	0.00779726	-
AC199705.3_FG008	7.33377e-12	9.19237e-10	-
AC199765.4_FG008	1.22205e-10	7.26695e-09	GO:0005975 GO:0004553
AC199782.5_FG002	2.69794e-06	1.75093e-05	GO:0004421 GO:0008299
AC199782.5_FG003	0.0084948	0.0162244	-
AC199801.4_FG005	0.0262096	0.0437397	-
AC199873.4_FG002	0.00306922	0.00669795	-
AC199911.5_FG001	5.9754e-07	5.19361e-06	GO:0033178 GO:0015986 GO:0046961
AC200057.4_FG007	0.00989692	0.0185531	GO:0003700 GO:0006355 GO:0005634 GO:0043565
AC200099.4_FG006	0.011169	0.0206338	GO:0004497 GO:0020037 GO:0009055
AC200178.2_FG003	0.000163628	0.000537922	-
AC200298.4_FG001	0.0106567	0.0198003	GO:0046872 GO:0030001
AC200565.4_FG001	7.36326e-06	4.00082e-05	-
AC201815.4_FG001	0.0149855	0.02677	-
AC202011.3_FG010	4.51695e-11	3.42608e-09	-
AC202076.3_FG009	0.000282397	0.000854602	-
AC202110.3_FG004	0.00596289	0.0119211	-
AC202185.4_FG004	7.49956e-06	4.05689e-05	-
AC202432.3_FG006	0.0167124	0.0294593	-
AC202439.3_FG006	3.0917e-06	1.95584e-05	GO:0005215 GO:0016020 GO:0006810
AC202864.3_FG002	0.00711368	0.0138969	GO:0003700 GO:0006355 GO:0005634 GO:0008270 GO:0043565
AC202915.3_FG002	0.00438603	0.00912685	-
AC202950.3_FG008	0.00168307	0.00397232	GO:0045449 GO:0003677
AC203019.3_FG001	0.0130313	0.023637	GO:0005529
AC203173.3_FG004	2.17863e-09	6.14195e-08	GO:0003924 GO:0005525
AC203294.3_FG001	0.0219602	0.0374374	GO:0004674 GO:0006468 GO:0004713 GO:0005524 GO:0005509
AC203294.3_FG012	0.0115769	0.0212995	-
AC203366.4_FG001	2.99544e-08	4.76623e-07	-
AC203535.4_FG001	0.000210029	0.000664986	GO:0003677
AC203535.4_FG004	0.00124941	0.00307097	GO:0051537 GO:0016491 GO:0055114 GO:0009055
AC203754.4_FG008	0.00420581	0.00880271	GO:0005737 GO:0004349 GO:0006561 GO:0016491
AC203841.3_FG002	0.00136341	0.00330919	-
AC203841.3_FG009	0.00179166	0.00418917	-
AC203862.4_FG001	0.00482166	0.00991156	GO:0006508 GO:0004197
AC203862.4_FG002	0.00061958	0.00168	-
AC203865.3_FG001	6.16249e-05	0.000235538	GO:0007160 GO:0005856
AC203972.3_FG001	0.000414045	0.00118798	GO:0003735 GO:0006915 GO:0006412 GO:0005524 GO:0005840
AC203985.4_FG001	7.40959e-07	6.22211e-06	-
AC203985.4_FG005	6.43022e-05	0.000244237	GO:0006457 GO:0016272 GO:0051082
AC203989.4_FG001	6.61073e-05	0.000250091	GO:0006508 GO:0004197
AC204050.4_FG006	0.0184348	0.0321585	GO:0004674 GO:0006468 GO:0004713 GO:0005524
AC204060.3_FG010	0.00374212	0.0079437	GO:0007165 GO:0004871
AC204070.3_FG004	0.0271297	0.0450927	-
AC204271.3_FG003	0.0124223	0.0226609	-
AC204292.4_FG002	0.008816	0.0167615	-
AC204359.3_FG005	2.02138e-05	9.27613e-05	-
AC204539.4_FG002	0.0156339	0.0277822	-
AC204539.4_FG003	3.00999e-06	1.91585e-05	GO:0003779 GO:0015629 GO:0030036
AC204711.3_FG002	4.18215e-06	2.51682e-05	GO:0005975 GO:0004553
AC204711.3_FG003	3.78806e-07	3.60882e-06	-
AC204712.3_FG002	0.000409086	0.00117598	-
AC204891.4_FG001	4.56095e-11	3.4301e-09	-
AC205008.4_FG002	0.00535442	0.010873	GO:0004008 GO:0016021 GO:0006825 GO:0046872 GO:0006754 GO:0005524
AC205057.3_FG004	0.000310037	0.00092591	-
AC205077.3_FG003	0.00281708	0.00622637	-
AC205154.3_FG005	2.11151e-07	2.24589e-06	GO:0004601 GO:0006979 GO:0020037 GO:0009055
AC205320.3_FG004	0.00778652	0.0150186	-
AC205413.4_FG001	0.0289112	0.0477311	GO:0004601 GO:0006979 GO:0020037 GO:0009055
AC205419.3_FG001	0.00146323	0.00351643	-
AC205471.4_FG007	1.35673e-10	7.69218e-09	-
AC205484.3_FG005	2.99577e-05	0.000128635	GO:0045449 GO:0003677
AC205521.3_FG003	8.06671e-08	1.04163e-06	-
AC205558.3_FG002	4.84927e-05	0.000193381	-
AC205608.4_FG004	0.000587493	0.0016034	GO:0006857 GO:0005215 GO:0016020
AC205664.3_FG001	0.000427633	0.00122215	-
AC205673.3_FG006	0.00247299	0.0055571	-
AC205703.4_FG002	0.000122493	0.000420253	GO:0005515
AC205703.4_FG005	0.0233631	0.0394972	-
AC205703.4_FG006	2.25776e-05	0.000101595	GO:0003824 GO:0005488 GO:0008152
AC205703.4_FG010	0.000475316	0.0013375	-
AC205722.3_FG004	0.000221873	0.000696367	-
AC205725.3_FG010	0.000197551	0.000632292	-
AC205730.3_FG002	0.000488797	0.00137045	-
AC205735.3_FG006	0.0062417	0.0124019	-
AC205833.3_FG002	0.0141992	0.0255004	-
AC205853.3_FG014	0.000405326	0.00116738	GO:0008270 GO:0003676
AC205886.3_FG001	6.11244e-06	3.43171e-05	-
AC205982.3_FG014	9.36626e-05	0.000335569	-
AC206031.3_FG007	1.36388e-06	1.01615e-05	-
AC206165.3_FG019	0.0081411	0.0156294	-
AC206201.3_FG004	0.00199292	0.00459338	GO:0009058
AC206223.3_FG001	1.91356e-08	3.37446e-07	-
AC206223.3_FG010	0.000541339	0.00149611	-
AC206259.3_FG003	0.000273941	0.000832917	-
AC206425.3_FG002	0.000173826	0.000565272	-
AC206425.3_FG004	0.0281288	0.0465808	GO:0004674 GO:0006468 GO:0005524
AC206642.4_FG001	1.71831e-06	1.22172e-05	GO:0003735 GO:0006412 GO:0005840
AC206951.3_FG016	0.0237084	0.0400226	GO:0003700 GO:0006355
AC206968.3_FG003	0.000942866	0.00241744	-
AC206989.4_FG002	0.000328922	0.000974795	GO:0008270 GO:0005622
AC207011.3_FG001	0.00173789	0.00408398	-
AC207043.3_FG002	0.000637688	0.00172346	-
AC207107.4_FG001	0.0185573	0.0323435	-
AC207225.3_FG003	0.00344043	0.00740378	-
AC207254.3_FG005	0.0143232	0.0256977	-
AC207260.3_FG003	0.00852151	0.0162681	-
AC207265.3_FG002	1.27665e-05	6.32634e-05	GO:0005543
AC207342.3_FG007	0.0301481	0.0495333	-
AC207342.3_FG008	0.0233737	0.0395125	GO:0006520 GO:0016491
AC207347.3_FG005	1.30577e-12	2.51042e-10	GO:0022891 GO:0016021 GO:0055085
AC207628.4_FG003	0.00439032	0.00913429	-
AC207628.4_FG005	0.00489855	0.0100551	GO:0006820 GO:0005741 GO:0008308
AC207628.4_FG009	4.58921e-05	0.000184464	GO:0004437
AC207628.4_FG011	0.000918131	0.00236302	-
AC207656.3_FG002	2.9806e-05	0.000128155	GO:0006355 GO:0005634 GO:0003677 GO:0009725
AC207722.2_FG009	1.11108e-08	2.20236e-07	GO:0016020 GO:0009765
AC207728.2_FG003	0.00423742	0.00886306	-
AC207756.3_FG001	0.00201243	0.00463168	-
AC207890.3_FG002	0.00581251	0.0116633	-
AC208023.3_FG001	4.83432e-07	4.38154e-06	GO:0015450 GO:0016020 GO:0006605
AC208031.3_FG002	0.000168177	0.000550403	-
AC208031.3_FG005	0.0065637	0.0129451	-
AC208082.3_FG008	0.00692288	0.0135688	-
AC208110.2_FG007	0.00103752	0.00261915	-
AC208113.3_FG009	5.31494e-07	4.72213e-06	-
AC208201.3_FG001	8.85767e-07	7.15836e-06	GO:0005743 GO:0006810 GO:0005488 GO:0005215
AC208201.3_FG002	1.86046e-08	3.29674e-07	GO:0008287 GO:0005840 GO:0006470 GO:0005634 GO:0003677 GO:0004722 GO:0004185 GO:0003735 GO:0006355 GO:0050825 GO:0042309 GO:0050826 GO:0006508 GO:0006412 GO:0004879
AC208201.3_FG003	0.00571019	0.0114914	-
AC208204.3_FG006	2.34902e-14	1.39685e-11	-
AC208212.3_FG001	0.000633855	0.00171455	-
AC208327.4_FG006	2.0666e-10	1.06969e-08	GO:0008375 GO:0016020
AC208337.2_FG003	0.00718716	0.0140212	GO:0003735 GO:0006412 GO:0005840
AC208341.4_FG006	0.00186192	0.00433284	-
AC208341.4_FG008	0.0195052	0.0337631	-
AC208434.3_FG001	0.0174724	0.0306489	GO:0008270 GO:0003676
AC208440.3_FG003	0.00205689	0.00472066	GO:0005488
AC208571.4_FG001	0.000471847	0.00132905	-
AC208897.3_FG004	5.71069e-05	0.000220644	GO:0022891 GO:0016021 GO:0055085
AC209050.3_FG003	2.90268e-10	1.35688e-08	GO:0003700 GO:0043565 GO:0005634 GO:0045449
AC209208.3_FG002	9.64488e-05	0.000343721	GO:0005215 GO:0016021 GO:0006810
AC209257.4_FG008	7.13435e-07	6.0286e-06	-
AC209460.3_FG002	0.0132234	0.0239425	GO:0016021 GO:0006810 GO:0042626 GO:0005524
AC209636.2_FG003	0.000406867	0.00117091	GO:0004982 GO:0016021 GO:0007186 GO:0008152 GO:0016787
AC209664.3_FG002	4.99977e-07	4.4968e-06	GO:0016757
AC209718.1_FG009	4.23875e-05	0.00017267	-
AC209739.3_FG003	0.000144556	0.000483554	-
AC209784.3_FG007	1.12393e-10	6.77803e-09	GO:0005524
AC209819.3_FG005	1.30007e-12	2.51042e-10	GO:0046983 GO:0008171 GO:0006468 GO:0005524 GO:0004672
AC209845.4_FG010	0.0244836	0.0411763	GO:0003677
AC209858.4_FG002	0.0027708	0.00613894	GO:0032040 GO:0006364
AC209877.3_FG002	0.0179483	0.0313771	GO:0016021 GO:0007186 GO:0001619
AC209898.2_FG004	3.58701e-08	5.4955e-07	-
AC210003.2_FG004	6.18356e-05	0.000236096	GO:0004601 GO:0006979 GO:0020037 GO:0009055
AC210013.4_FG005	0.0110919	0.0205062	GO:0004811 GO:0008033 GO:0005524
AC210013.4_FG006	6.32135e-06	3.53304e-05	GO:0005488 GO:0008152 GO:0016491
AC210013.4_FG008	2.89126e-05	0.000124881	GO:0005643 GO:0016973
AC210013.4_FG009	0.0193285	0.033498	GO:0008270 GO:0050825 GO:0042309 GO:0005515 GO:0050826
AC210013.4_FG013	1.44791e-05	7.02905e-05	-
AC210013.4_FG018	1.15914e-06	8.86608e-06	-
AC210013.4_FG019	5.58271e-07	4.91225e-06	GO:0003735 GO:0015935 GO:0006412 GO:0003723
AC210163.3_FG005	3.8074e-06	2.32907e-05	-
AC210173.4_FG002	5.86815e-05	0.000225705	GO:0005634 GO:0016570 GO:0006352 GO:0003677
AC210193.4_FG002	1.59367e-06	1.15016e-05	-
AC210199.4_FG003	0.0126199	0.0229886	-
AC210204.3_FG002	0.00446012	0.00926594	GO:0051260 GO:0016021 GO:0007186
AC210280.4_FG002	0.0155442	0.0276479	-
AC210314.3_FG006	2.82052e-09	7.50319e-08	-
AC210517.3_FG003	2.54254e-06	1.66999e-05	-
AC210598.3_FG003	0.000335355	0.000991677	GO:0046872 GO:0046938 GO:0010038 GO:0016756
AC210669.3_FG001	1.94869e-09	5.68595e-08	GO:0005618 GO:0048046 GO:0016762 GO:0006073 GO:0004553
AC210848.3_FG004	0.00208475	0.00477619	-
AC211164.5_FG003	0.000357869	0.00104855	-
AC211164.5_FG004	5.97372e-09	1.3449e-07	GO:0004601 GO:0006979 GO:0020037 GO:0009055
AC211175.3_FG005	4.82034e-09	1.13536e-07	GO:0004674 GO:0006468 GO:0004713 GO:0005524
AC211192.3_FG003	0.00016297	0.00053583	GO:0006259 GO:0008094 GO:0005524 GO:0003677
AC211327.4_FG005	0.000208023	0.000660025	GO:0016021 GO:0007186 GO:0045028
AC211357.4_FG002	0.0214576	0.0366931	GO:0050825 GO:0042309 GO:0050826
AC211390.3_FG001	0.0155137	0.0276031	-
AC211401.4_FG003	0.00740905	0.0143926	-
AC211474.3_FG006	5.09578e-05	0.000200676	GO:0003824 GO:0005488 GO:0008152
AC211532.3_FG001	0.000199973	0.000638525	-
AC211588.3_FG002	4.61759e-06	2.72683e-05	-
AC211705.3_FG001	5.98818e-07	5.20278e-06	-
AC212023.4_FG004	1.10207e-05	5.60346e-05	GO:0004857 GO:0030599
AC212035.3_FG008	0.00586498	0.0117585	-
AC212068.4_FG005	0.000533641	0.00147883	-
AC212112.4_FG002	0.00228394	0.00517687	GO:0006508 GO:0005515 GO:0004252
AC212186.3_FG011	4.40052e-06	2.62043e-05	-
AC212565.3_FG001	4.53474e-09	1.08672e-07	GO:0006334 GO:0003677 GO:0016986 GO:0006352 GO:0000786 GO:0005634
AC212570.3_FG006	0.0217088	0.0370606	-
AC212684.3_FG012	0.0167909	0.0295834	-
AC212835.3_FG001	0.0290508	0.0479398	-
AC212835.3_FG007	0.00028927	0.000871639	-
AC212835.3_FG008	0.00286434	0.00631226	GO:0006468 GO:0005840 GO:0003735 GO:0004674 GO:0050825 GO:0004713 GO:0042309 GO:0050826 GO:0006412 GO:0005524
AC212859.3_FG007	1.72295e-06	1.22377e-05	GO:0005488
AC212859.3_FG008	0.000995961	0.00252797	GO:0045449 GO:0003677
AC212898.2_FG006	0.012796	0.0232663	-
AC213050.3_FG002	0.0255109	0.0427019	-
AC213099.3_FG002	0.0211197	0.0361976	-
AC213463.3_FG002	0.00010872	0.000379623	-
AC213463.3_FG007	4.64676e-05	0.000186469	GO:0050825 GO:0042309 GO:0050826
AC213463.3_FG009	0.00396457	0.0083646	GO:0006334 GO:0003677 GO:0000786
AC213521.3_FG005	2.36697e-07	2.45233e-06	GO:0005737 GO:0050661 GO:0033014 GO:0008883 GO:0004764
AC213600.3_FG002	0.00117501	0.00291756	GO:0005515
AC213612.3_FG002	0.0022896	0.00518879	-
AC213621.5_FG002	0.00422846	0.0088472	-
AC213621.5_FG004	0.000764061	0.00201226	-
AC213654.3_FG001	2.06442e-12	3.45354e-10	GO:0008270 GO:0005515
AC213654.3_FG005	0.000123735	0.000423946	-
AC213654.3_FG006	0.0189813	0.0329902	-
AC213693.3_FG003	0.0036707	0.00781383	GO:0003872 GO:0005945 GO:0006096
AC213884.3_FG001	0.00324895	0.0070421	GO:0046907
AC214137.3_FG003	0.00883164	0.0167825	-
AC214350.3_FG007	0.0014732	0.00353807	GO:0016020 GO:0051537 GO:0008121 GO:0055114 GO:0009055
AC214448.3_FG007	0.000724216	0.00192117	GO:0016021
AC214451.3_FG005	0.00111937	0.00279678	GO:0050825 GO:0042309 GO:0050826
AC214507.3_FG001	0.000283017	0.000855749	-
AC214524.3_FG002	3.2777e-05	0.000138851	GO:0004497 GO:0020037 GO:0009055
AC214534.3_FG010	0.0252529	0.0423033	-
AC214602.3_FG012	0.0107857	0.0200094	GO:0005515
AC214635.3_FG002	0.00238948	0.00539078	-
AC214635.3_FG006	4.91349e-05	0.000195242	-
AC214640.3_FG003	0.000195038	0.000625658	GO:0003735 GO:0006412 GO:0005840
AC214648.3_FG003	1.40953e-06	1.04438e-05	GO:0016021
AC215198.3_FG002	0.0011668	0.00289914	-
AC215201.3_FG008	5.18269e-08	7.32163e-07	GO:0005634 GO:0045449 GO:0030528
AC215244.3_FG002	0.00288528	0.00635074	-
AC215260.3_FG001	1.40804e-07	1.62795e-06	GO:0020037
AC215639.3_FG002	2.45622e-05	0.000109037	GO:0005506 GO:0016491
AC216010.3_FG001	0.0100394	0.0187738	GO:0008033 GO:0001522 GO:0009982
AC216067.3_FG002	3.1485e-07	3.09286e-06	GO:0033179 GO:0015986 GO:0015078
AC216247.3_FG005	0.00511122	0.0104346	GO:0006457
AC216264.3_FG001	1.75689e-07	1.94138e-06	GO:0006508 GO:0004185
AC216731.3_FG001	0.000328867	0.000974744	GO:0005634 GO:0045449 GO:0030528
AC216870.3_FG005	0.00126199	0.00309514	-
AC216886.3_FG001	0.00150902	0.00361593	-
AC217050.4_FG004	1.45155e-05	7.03891e-05	GO:0003723 GO:0003677
AC217050.4_FG006	5.90545e-07	5.14138e-06	GO:0019904
AC217051.3_FG006	0.000497291	0.00139167	-
AC217121.3_FG007	0.00331983	0.00717626	GO:0006812 GO:0016020 GO:0008324
AC217252.3_FG005	0.0150858	0.0269261	-
AC217271.3_FG002	0.000396055	0.00114534	GO:0005576
AC217293.3_FG005	0.00361851	0.00771881	-
AC217358.3_FG005	3.23476e-05	0.000137305	GO:0016020
AC217358.3_FG010	5.52344e-05	0.000214609	-
AC217358.3_FG011	0.00609898	0.0121599	-
AC217401.3_FG002	0.000429017	0.00122515	GO:0005975 GO:0004553
AC217499.3_FG001	1.51078e-05	7.29157e-05	-
AC217556.3_FG003	2.38052e-06	1.58227e-05	GO:0003676
AC217665.3_FG005	6.66967e-07	5.6991e-06	-
AC217811.3_FG003	0.000260891	0.000800261	GO:0030170 GO:0019752 GO:0016831
AC217887.3_FG005	0.000351261	0.00103177	-
AC217910.3_FG001	0.00556239	0.0112391	GO:0046872 GO:0030001
AC217910.3_FG004	6.04418e-09	1.35689e-07	GO:0008152 GO:0016491
AC217941.2_FG002	0.000164731	0.000540646	GO:0006355 GO:0005634 GO:0004879 GO:0003677
AC217947.4_FG002	5.16175e-06	2.99017e-05	GO:0016491 GO:0005506 GO:0010181 GO:0009055
AC217975.3_FG001	1.48306e-09	4.64728e-08	GO:0016310 GO:0005524 GO:0016772
AC217977.3_FG003	0.00362626	0.00773276	GO:0051536 GO:0016226 GO:0005198
AC218093.3_FG005	3.85009e-05	0.000159196	-
AC218457.2_FG013	2.69382e-05	0.000117725	-
AC218972.3_FG001	0.0191917	0.0332952	GO:0004674 GO:0006468 GO:0005524
AC218972.3_FG002	0.00251173	0.00562982	GO:0046872 GO:0030001
AC218972.3_FG004	1.9704e-06	1.36208e-05	GO:0004674 GO:0006468 GO:0005524 GO:0005515 GO:0004713
AC218998.2_FG003	0.0238215	0.0401925	-
AC218998.2_FG007	1.10578e-05	5.6179e-05	-
AC218998.2_FG011	0.000231648	0.000722345	GO:0016829 GO:0000287 GO:0008152
AC219061.2_FG007	1.04406e-05	5.35539e-05	-
AC219156.3_FG002	0.00048659	0.00136546	-
AC219190.3_FG002	0.00259944	0.00580251	GO:0009664 GO:0005576
AC220927.3_FG007	0.000326325	0.00096811	-
AC220972.3_FG001	0.00273295	0.00606505	GO:0008270 GO:0005515
AC225147.4_FG002	4.89714e-05	0.000194777	GO:0003735 GO:0006412 GO:0015935
AC225185.3_FG004	2.98223e-05	0.000128182	-
AC225193.3_FG004	4.78912e-05	0.00019131	GO:0050660 GO:0031072 GO:0050826 GO:0050825 GO:0042309 GO:0003677 GO:0016491
AC225205.3_FG003	4.76723e-09	1.12705e-07	-
AC225308.2_FG005	0.00316807	0.00688781	GO:0003677
AC225359.3_FG006	0.0189619	0.0329609	-
AC225718.2_FG006	8.62301e-12	1.01607e-09	GO:0005509
AC226227.2_FG005	0.00109455	0.0027428	-
AC226230.2_FG001	0.00025498	0.000785427	-
AC226235.2_FG001	1.65608e-06	1.18583e-05	GO:0003824 GO:0016564 GO:0006808 GO:0044237 GO:0050662
AC226235.2_FG002	0.000198585	0.000634928	-
AC226235.2_FG003	2.2329e-05	0.000100715	-
AC226248.1_FG002	2.01604e-06	1.38839e-05	GO:0006468 GO:0004879 GO:0004674 GO:0005634 GO:0006355 GO:0004713 GO:0003677 GO:0005524
AC226368.2_FG006	0.000618993	0.00167879	-
AC226373.2_FG010	1.01929e-05	5.25577e-05	GO:0005576 GO:0009405 GO:0008270 GO:0003676
AC229993.1_FG009	3.1104e-05	0.000132932	-
AC230011.2_FG002	0.00151109	0.00361886	GO:0006915 GO:0005515 GO:0005524
AC230013.2_FG007	4.02665e-05	0.00016532	GO:0003735 GO:0006412 GO:0005840
AC230020.1_FG002	0.000876826	0.00226984	-
AC231180.2_FG001	0.00540638	0.0109663	GO:0008270
AC231180.2_FG006	0.000286061	0.000863409	GO:0005975 GO:0004650
AC231745.1_FG003	2.30519e-07	2.4098e-06	GO:0006629 GO:0016788
AC231745.1_FG004	5.80976e-08	7.98686e-07	-
AC231747.1_FG001	0.00446792	0.00928139	GO:0008270 GO:0005515
AC233788.2_FG002	0.0240174	0.0404723	-
AC233850.1_FG001	0.0144181	0.0258534	-
AC233850.1_FG003	0.0036944	0.00785578	GO:0004857 GO:0030599
AC233851.1_FG014	2.12402e-06	1.44637e-05	-
AC233851.1_FG017	0.000427354	0.00122163	GO:0008152 GO:0016491
AC233853.1_FG003	0.00277648	0.00614885	GO:0004497 GO:0020037 GO:0009055
AC233861.1_FG001	6.94878e-07	5.89908e-06	GO:0004674 GO:0006468 GO:0005524 GO:0005515 GO:0004713
AC233863.1_FG001	0.0164991	0.0291354	-
AC233865.1_FG001	3.2173e-08	5.03774e-07	GO:0006334 GO:0003677 GO:0016986 GO:0006352 GO:0000786 GO:0005634
AC233865.1_FG003	0.000183051	0.000591959	GO:0045449 GO:0003677
AC233866.1_FG006	1.77014e-08	3.1741e-07	GO:0005737 GO:0003746 GO:0006414 GO:0003924 GO:0005525
AC233870.1_FG003	1.9713e-07	2.12863e-06	GO:0006364
AC233870.1_FG004	4.29693e-09	1.04243e-07	GO:0006813 GO:0008076 GO:0005249
AC233870.1_FG006	0.0193738	0.0335641	-
AC233872.1_FG003	2.68177e-10	1.28414e-08	GO:0005759
AC233879.1_FG002	0.00626036	0.0124303	-
AC233882.1_FG003	6.32748e-07	5.45127e-06	GO:0016021 GO:0006810 GO:0042626 GO:0005524
AC233882.1_FG005	2.89202e-11	2.40094e-09	GO:0006813 GO:0008076 GO:0005249
AC233883.1_FG006	0.0268316	0.0446523	-
AC233885.1_FG002	0.0301139	0.0494835	-
AC233887.1_FG006	1.5871e-07	1.79329e-06	GO:0009058
AC233888.1_FG001	5.11619e-05	0.000201325	-
AC233893.1_FG002	4.35722e-05	0.000176596	-
AC233893.1_FG006	1.0046e-06	7.90874e-06	GO:0006468 GO:0042309 GO:0004672 GO:0050825 GO:0005515 GO:0050826 GO:0005524
AC233894.1_FG005	0.00100083	0.00253731	-
AC233895.1_FG001	0.00973146	0.0182804	GO:0006508 GO:0009987 GO:0008235 GO:0004177
AC233898.1_FG004	2.27118e-05	0.00010203	-
AC233899.1_FG002	4.42227e-05	0.000178676	GO:0005634 GO:0045449 GO:0030528
AC233899.1_FG005	1.00923e-06	7.93301e-06	GO:0050825 GO:0042309 GO:0050826
AC233901.1_FG004	0.0053892	0.0109349	-
AC233901.1_FG008	0.000524981	0.00145815	GO:0009664 GO:0005576 GO:0019953
AC233901.1_FG010	0.000186331	0.000601045	-
AC233910.1_FG004	0.00118879	0.00294507	GO:0008270 GO:0005515
AC233910.1_FG005	2.99414e-05	0.000128586	GO:0016779 GO:0008152
AC233910.1_FG008	9.53487e-08	1.18872e-06	-
AC233910.1_FG010	2.23806e-05	0.000100876	GO:0004674 GO:0006468 GO:0004713 GO:0005524
AC233922.1_FG008	0.005967	0.0119265	GO:0019787 GO:0043687 GO:0051246
AC233942.1_FG001	2.73868e-07	2.75051e-06	-
AC233949.1_FG004	0.000163786	0.000538296	GO:0006915 GO:0015935 GO:0016887 GO:0005524 GO:0005761
AC233953.1_FG003	0.000113445	0.00039413	-
AC233953.1_FG004	0.000423617	0.00121243	GO:0004674 GO:0006468 GO:0004713 GO:0005524
AC233953.1_FG005	0.00336995	0.00726863	GO:0006813 GO:0016020 GO:0015079
AC233955.1_FG008	0.00317097	0.00689295	-
AC233959.1_FG006	0.00693322	0.0135869	GO:0005524
AC233960.1_FG002	4.65431e-05	0.000186699	-
AC233960.1_FG003	2.67963e-09	7.21523e-08	-
AC233961.1_FG001	0.00289046	0.00635996	GO:0018024 GO:0005634 GO:0006355 GO:0000785 GO:0008270 GO:0003677 GO:0016568
AC233967.1_FG001	0.0100735	0.0188317	-
AC233979.1_FG007	0.0102102	0.0190593	-
AC233979.1_FG009	2.85899e-05	0.000123738	GO:0006355 GO:0005667 GO:0008270 GO:0006352 GO:0030528
AC234154.1_FG007	0.00589125	0.0117982	GO:0003824 GO:0008152
AC234154.1_FG008	5.63992e-06	3.21258e-05	GO:0004607 GO:0006629
AC234155.1_FG002	0.00110307	0.00276063	GO:0006508 GO:0004222
AC234156.1_FG005	1.15834e-06	8.86527e-06	GO:0006936 GO:0005634 GO:0017022 GO:0003779 GO:0006355 GO:0005516 GO:0003677 GO:0004879
AC234157.1_FG003	6.68892e-05	0.00025268	-
AC234158.1_FG005	6.15336e-05	0.00023533	GO:0005634 GO:0006350 GO:0030528 GO:0005515 GO:0003677
AC234159.1_FG002	0.0231889	0.0392545	GO:0005743 GO:0006810 GO:0005488 GO:0005215
AC234160.1_FG001	4.34625e-06	2.59294e-05	-
AC234161.1_FG010	0.000429587	0.0012265	-
AC234163.1_FG002	2.63828e-05	0.000115753	GO:0008270 GO:0055114 GO:0016491
AC234165.1_FG002	0.00094933	0.00243133	GO:0005247 GO:0006821 GO:0016020
AC234171.1_FG003	2.45209e-06	1.62099e-05	GO:0005543
AC234175.1_FG010	0.000770253	0.0020269	-
AC234185.1_FG007	0.00022825	0.00071298	-
AC234190.1_FG001	0.000574816	0.00157485	GO:0009664 GO:0015450 GO:0009306 GO:0016021 GO:0019953 GO:0005576
AC234203.1_FG004	5.84651e-07	5.09354e-06	GO:0016021 GO:0006810 GO:0042626 GO:0005524
AC234203.1_FG009	2.17044e-08	3.69602e-07	-
AC234515.1_FG003	9.84743e-11	6.08209e-09	GO:0005737 GO:0051258 GO:0007018 GO:0003924 GO:0005198 GO:0005874 GO:0005525
AC234520.1_FG003	0.0283557	0.046908	-
AC234521.1_FG004	0.000474204	0.00133496	-
AC234522.1_FG005	0.000277567	0.00084182	-
AC234528.1_FG001	2.03047e-05	9.31617e-05	-
AC234528.1_FG005	0.00484536	0.00995388	GO:0004160 GO:0009082
AC234575.1_FG003	3.82264e-06	2.33672e-05	GO:0003824 GO:0006520 GO:0030170
AC235534.1_FG001	0.000282477	0.000854685	GO:0016855 GO:0017111 GO:0005524
AC235535.1_FG001	0.000102379	0.000361667	GO:0016585 GO:0043044 GO:0004386 GO:0031491 GO:0003677 GO:0005524
AC235540.1_FG002	0.0287412	0.0474812	GO:0004674 GO:0006468 GO:0005524 GO:0005515 GO:0004713
AC235543.1_FG002	0.0210629	0.0361146	-
AC235543.1_FG003	1.28837e-06	9.7092e-06	-
AC235544.1_FG004	0.00549641	0.0111268	-
AC235546.1_FG001	0.000695629	0.00185632	GO:0007155 GO:0015629 GO:0005198
AF466202.2_FG008	9.51846e-07	7.56565e-06	-
AF546187.1_FG011	8.23678e-07	6.76527e-06	GO:0004497 GO:0020037 GO:0005283 GO:0016020 GO:0006814 GO:0009055
AY530952.1_FG001	0.000806853	0.00210975	GO:0016020
AY542798.1_FG003	0.0291213	0.0480439	GO:0005515 GO:0000151 GO:0016567 GO:0008270 GO:0003676 GO:0004842
EF517601.1_FG012	8.61363e-05	0.000313034	GO:0006457 GO:0051082 GO:0005524
EF517601.1_FG015	0.00576796	0.0115894	-
GRMZM2G000014	4.08728e-05	0.000167379	GO:0005509 GO:0005515 GO:0008270
GRMZM2G000044	0.000219772	0.000690533	-
GRMZM2G000052	7.05702e-05	0.000264276	GO:0016491 GO:0009055
GRMZM2G000114	0.000117594	0.000405912	GO:0008270 GO:0005515
GRMZM2G000127	0.00250857	0.0056242	-
GRMZM2G000158	1.23469e-05	6.14461e-05	GO:0005634 GO:0045449
GRMZM2G000166	4.56155e-08	6.63474e-07	GO:0046872 GO:0030001
GRMZM2G000171	2.15416e-07	2.28473e-06	GO:0003700 GO:0006355 GO:0046983 GO:0005634 GO:0043565
GRMZM2G000209	3.56466e-08	5.47109e-07	GO:0016020
GRMZM2G000231	4.6198e-06	2.72688e-05	-
GRMZM2G000236	0.0119979	0.0219745	GO:0010181 GO:0016491
GRMZM2G000245	2.7646e-05	0.000120243	GO:0003677
GRMZM2G000256	0.00139272	0.00337267	-
GRMZM2G000264	0.00451904	0.00937312	GO:0015662 GO:0016020 GO:0006754 GO:0005524
GRMZM2G000268	8.57225e-07	6.98324e-06	GO:0007155 GO:0055114 GO:0016491
GRMZM2G000271	9.92862e-05	0.000352257	-
GRMZM2G000278	2.54063e-09	6.97039e-08	GO:0004674 GO:0006468 GO:0004713 GO:0005524
GRMZM2G000280	7.92192e-07	6.5682e-06	-
GRMZM2G000288	0.0215796	0.036877	-
GRMZM2G000292	0.0304071	0.0499236	-
GRMZM2G000326	1.78479e-06	1.25826e-05	GO:0009611 GO:0004867
GRMZM2G000339	0.0260186	0.0434607	-
GRMZM2G000361	0.00173974	0.00408759	-
GRMZM2G000371	0.00169312	0.00399161	GO:0004386
GRMZM2G000397	0.00067866	0.00181939	GO:0005509
GRMZM2G000423	0.00809013	0.0155432	GO:0005506 GO:0016491
GRMZM2G000431	0.00463755	0.00959247	GO:0050825 GO:0042309 GO:0050826
GRMZM2G000435	2.59027e-05	0.000114004	-
GRMZM2G000489	0.00020102	0.000641629	GO:0016787 GO:0003677 GO:0006306
GRMZM2G000510	1.78289e-06	1.25727e-05	GO:0006839 GO:0016020 GO:0005488 GO:0005739
GRMZM2G000520	2.7597e-07	2.76619e-06	-
GRMZM2G000566	0.0069654	0.0136385	GO:0046556 GO:0046373
GRMZM2G000576	0.000154208	0.000510368	-
GRMZM2G000581	0.00480409	0.00988417	GO:0016020
GRMZM2G000587	5.59648e-05	0.000217051	GO:0016757
GRMZM2G000592	0.0147177	0.0263335	-
GRMZM2G000593	1.44032e-08	2.68854e-07	-
GRMZM2G000601	6.87786e-08	9.16451e-07	GO:0019787 GO:0043687 GO:0051246
GRMZM2G000614	0.000676309	0.00181385	GO:0016020 GO:0016887 GO:0005524
GRMZM2G000620	0.0272843	0.0453085	-
GRMZM2G000622	0.0109747	0.0203026	GO:0004642 GO:0006189
GRMZM2G000623	0.000489788	0.00137263	GO:0006511 GO:0005515
GRMZM2G000650	0.000539908	0.00149329	-
GRMZM2G000665	0.000168839	0.000552074	-
GRMZM2G000670	0.00306548	0.0066915	-
GRMZM2G000674	7.38444e-06	4.00637e-05	-
GRMZM2G000686	2.35123e-05	0.000105088	GO:0003700 GO:0006355 GO:0016602
GRMZM2G000713	1.09283e-09	3.68163e-08	-
GRMZM2G000718	1.93773e-05	8.9404e-05	-
GRMZM2G000719	0.00204231	0.00469242	GO:0005515
GRMZM2G000737	6.8562e-06	3.76936e-05	-
GRMZM2G000741	3.05867e-06	1.94025e-05	GO:0005840 GO:0005215 GO:0006810 GO:0003735 GO:0005743 GO:0005488 GO:0006412
GRMZM2G000749	8.78631e-06	4.63133e-05	GO:0006139 GO:0008408 GO:0003676 GO:0005622
GRMZM2G000753	2.59899e-06	1.69834e-05	GO:0033178 GO:0016820 GO:0015986 GO:0008270
GRMZM2G000777	2.79748e-05	0.000121549	-
GRMZM2G000801	8.57812e-06	4.53562e-05	GO:0003735 GO:0006412 GO:0005840
GRMZM2G000812	9.96064e-07	7.86091e-06	GO:0015904 GO:0016021 GO:0015520 GO:0046677
GRMZM2G000816	3.12189e-13	8.4922e-11	-
GRMZM2G000818	2.24427e-06	1.51056e-05	GO:0003677
GRMZM2G000823	3.29229e-06	2.05728e-05	GO:0042309 GO:0008026 GO:0050825 GO:0003676 GO:0050826 GO:0005524
GRMZM2G000842	0.000522652	0.00145263	GO:0003700 GO:0006355 GO:0046983 GO:0005634 GO:0043565
GRMZM2G000874	0.0121932	0.022286	-
GRMZM2G000909	0.0190601	0.0331046	GO:0005515
GRMZM2G000923	1.97813e-05	9.09889e-05	GO:0005737 GO:0004427 GO:0000287 GO:0006796 GO:0001503 GO:0007155
GRMZM2G000932	2.9715e-10	1.37857e-08	GO:0009239 GO:0005488 GO:0008667
GRMZM2G000959	0.0196999	0.0340493	GO:0005975 GO:0004553
GRMZM2G000980	0.00024454	0.000757374	GO:0008270 GO:0003723
GRMZM2G001024	0.000137447	0.000462924	GO:0008270 GO:0005515
GRMZM2G001033	0.000720777	0.00191424	GO:0016021 GO:0008643 GO:0005351 GO:0000139
GRMZM2G001035	9.46235e-09	1.94339e-07	-
GRMZM2G001048	2.50972e-07	2.56387e-06	GO:0006355 GO:0003677
GRMZM2G001079	4.24031e-07	3.92933e-06	GO:0016020 GO:0015018 GO:0050825 GO:0042309 GO:0050826
GRMZM2G001088	0.00444661	0.00924123	-
GRMZM2G001097	8.01386e-07	6.6311e-06	GO:0008270
GRMZM2G001180	5.3709e-05	0.000209766	-
GRMZM2G001191	9.80984e-06	5.09214e-05	-
GRMZM2G001205	0.00284825	0.00628169	GO:0008270 GO:0005622
GRMZM2G001219	4.02644e-05	0.00016532	-
GRMZM2G001221	0.0108726	0.0201401	GO:0005509
GRMZM2G001243	0.00108458	0.00272157	GO:0008287 GO:0005215 GO:0016020 GO:0004722 GO:0006810 GO:0006470
GRMZM2G001265	3.45347e-06	2.14281e-05	-
GRMZM2G001272	0.00771394	0.0148966	-
GRMZM2G001304	3.72658e-05	0.000154664	-
GRMZM2G001327	3.45392e-07	3.3327e-06	-
GRMZM2G001332	0.00262363	0.0058519	-
GRMZM2G001334	0.000119184	0.000410551	-
GRMZM2G001363	4.21014e-06	2.52826e-05	-
GRMZM2G001444	0.00148182	0.00355709	-
GRMZM2G001454	0.000404233	0.00116543	GO:0008270 GO:0005515
GRMZM2G001457	1.69503e-06	1.20831e-05	GO:0006355 GO:0007165 GO:0004871
GRMZM2G001466	0.00126874	0.00310894	-
GRMZM2G001500	0.000948592	0.00242992	GO:0005524
GRMZM2G001508	0.0298811	0.0491421	GO:0003993
GRMZM2G001514	1.5878e-09	4.88568e-08	GO:0006355 GO:0005634 GO:0004879 GO:0003677
GRMZM2G001577	0.0178501	0.0312258	-
GRMZM2G001631	2.11864e-08	3.63337e-07	GO:0004525 GO:0003725 GO:0006396 GO:0005622
GRMZM2G001639	0.00249109	0.00558992	-
GRMZM2G001652	0.00477201	0.00983004	-
GRMZM2G001653	1.66986e-07	1.87191e-06	-
GRMZM2G001660	1.54946e-08	2.84916e-07	-
GRMZM2G001663	3.93837e-08	5.91949e-07	-
GRMZM2G001668	1.91403e-10	1.00497e-08	GO:0004674 GO:0006468 GO:0004713 GO:0005524
GRMZM2G001676	4.85344e-06	2.83792e-05	GO:0006857 GO:0005215 GO:0016020
GRMZM2G001696	6.32377e-06	3.53363e-05	GO:0004612 GO:0005524 GO:0006094
GRMZM2G001724	4.45543e-06	2.64881e-05	GO:0016021
GRMZM2G001777	0.00230632	0.00522005	GO:0003700 GO:0006355 GO:0005634 GO:0043565
GRMZM2G001799	9.49021e-05	0.000339249	GO:0005634 GO:0045449
GRMZM2G001812	0.000392093	0.00113594	GO:0004674 GO:0006468 GO:0005524 GO:0005515 GO:0004713
GRMZM2G001816	1.33698e-06	1.00224e-05	GO:0003735 GO:0006412 GO:0005840
GRMZM2G001850	0.0210844	0.0361418	GO:0003676
GRMZM2G001853	8.62516e-05	0.000313408	-
GRMZM2G001869	2.60985e-07	2.64607e-06	GO:0006310 GO:0005634 GO:0006302 GO:0005515 GO:0003677
GRMZM2G001875	2.0533e-05	9.40239e-05	GO:0050826 GO:0050825 GO:0042309 GO:0003677
GRMZM2G001887	5.13097e-06	2.97503e-05	-
GRMZM2G001895	0.00326476	0.00707278	GO:0031072
GRMZM2G001898	0.0167438	0.0295085	GO:0006573 GO:0004491
GRMZM2G001904	0.0259319	0.0433328	GO:0030272 GO:0009396 GO:0005524
GRMZM2G001934	0.00999833	0.0187116	GO:0004674 GO:0006468 GO:0005524 GO:0005515 GO:0004713
GRMZM2G001938	0.0232621	0.0393524	GO:0016020
GRMZM2G001991	2.34695e-06	1.56565e-05	GO:0003854 GO:0050662 GO:0006694
GRMZM2G002002	1.9179e-05	8.86491e-05	-
GRMZM2G002023	0.0287973	0.0475614	GO:0016757
GRMZM2G002034	2.21583e-11	2.03808e-09	GO:0005975 GO:0004650
GRMZM2G002043	0.000973954	0.00248246	-
GRMZM2G002075	0.00230646	0.00522005	GO:0003700 GO:0006355 GO:0046983 GO:0005634 GO:0043565
GRMZM2G002104	6.93415e-05	0.000260438	-
GRMZM2G002115	0.00373621	0.00793414	-
GRMZM2G002121	0.00128488	0.00314396	-
GRMZM2G002131	6.29253e-08	8.53128e-07	GO:0003700 GO:0006355 GO:0005634 GO:0043565
GRMZM2G002138	0.00765785	0.0148028	-
GRMZM2G002142	2.18522e-06	1.47938e-05	GO:0004497 GO:0020037 GO:0009055
GRMZM2G002178	0.00530439	0.0107808	GO:0004497 GO:0020037 GO:0009055
GRMZM2G002220	1.04231e-06	8.133e-06	GO:0006457 GO:0051082 GO:0005524
GRMZM2G002227	4.10831e-05	0.000168106	-
GRMZM2G002260	0.000108602	0.000379351	GO:0005975 GO:0004553
GRMZM2G002286	1.51159e-07	1.72167e-06	-
GRMZM2G002297	1.60714e-07	1.81193e-06	-
GRMZM2G002361	0.0099495	0.018638	-
GRMZM2G002391	4.58917e-05	0.000184464	GO:0051260 GO:0016020 GO:0006810 GO:0005337
GRMZM2G002396	0.00116576	0.00289685	-
GRMZM2G002416	9.00404e-06	4.72758e-05	GO:0004775 GO:0003878 GO:0044262
GRMZM2G002420	2.37666e-05	0.000105947	GO:0050825 GO:0042309 GO:0050826
GRMZM2G002430	0.0063858	0.0126401	GO:0016020
GRMZM2G002483	0.0157022	0.0278881	-
GRMZM2G002492	0.000351294	0.00103177	GO:0016765
GRMZM2G002499	0.000609099	0.00165477	GO:0046488 GO:0016307
GRMZM2G002515	1.74751e-05	8.23364e-05	GO:0004674 GO:0006468 GO:0005524 GO:0005515 GO:0004713
GRMZM2G002529	0.00307944	0.00671624	-
GRMZM2G002548	1.75157e-05	8.24515e-05	-
GRMZM2G002569	2.65003e-06	1.72552e-05	GO:0004674 GO:0006468 GO:0005524 GO:0005515 GO:0004713
GRMZM2G002578	3.20386e-08	5.01977e-07	GO:0031072 GO:0006457 GO:0051082
GRMZM2G002616	0.00698844	0.0136752	GO:0005737 GO:0006413 GO:0003723 GO:0003743
GRMZM2G002642	0.0166526	0.029366	-
GRMZM2G002652	1.43399e-07	1.65316e-06	GO:0008483 GO:0009058 GO:0006519 GO:0016847 GO:0030170
GRMZM2G002656	6.77718e-07	5.78027e-06	GO:0006915 GO:0006098 GO:0008270 GO:0005515 GO:0005524 GO:0004616
GRMZM2G002699	0.000153701	0.000508952	-
GRMZM2G002754	6.18878e-08	8.41292e-07	GO:0051536 GO:0009055
GRMZM2G002756	0.00677507	0.0133097	GO:0030163
GRMZM2G002786	3.08588e-06	1.95355e-05	GO:0005783
GRMZM2G002807	2.25565e-07	2.3707e-06	GO:0004807 GO:0008152
GRMZM2G002825	0.00495194	0.01015	GO:0003779 GO:0005622
GRMZM2G002828	0.000272683	0.000830061	GO:0006352 GO:0005515 GO:0030528 GO:0006355 GO:0008270 GO:0005667 GO:0006413 GO:0003743
GRMZM2G002851	4.98009e-05	0.000197214	GO:0005737 GO:0004817 GO:0006423 GO:0005524
GRMZM2G002859	4.91991e-05	0.000195375	GO:0005737 GO:0005515
GRMZM2G002863	7.51209e-05	0.000278665	-
GRMZM2G002874	1.94222e-06	1.34587e-05	GO:0016021 GO:0007186 GO:0003676
GRMZM2G002879	1.05486e-06	8.21339e-06	GO:0006508 GO:0009987 GO:0008235 GO:0004177
GRMZM2G002894	6.37152e-06	3.5572e-05	-
GRMZM2G002898	4.76297e-06	2.79461e-05	GO:0004497 GO:0020037 GO:0009055
GRMZM2G002903	0.0170777	0.030039	GO:0006810 GO:0003676 GO:0005622
GRMZM2G002910	1.59068e-06	1.14832e-05	-
GRMZM2G002915	6.50921e-05	0.000246674	GO:0003700 GO:0006355 GO:0005634 GO:0043565
GRMZM2G002918	5.49002e-07	4.84904e-06	-
GRMZM2G002950	0.00393766	0.00831593	GO:0004674 GO:0006468 GO:0005524 GO:0005515 GO:0004713
GRMZM2G002959	0.00898812	0.0170406	GO:0003995 GO:0008152
GRMZM2G002978	6.34382e-05	0.000241422	GO:0008652
GRMZM2G002993	4.02573e-05	0.00016532	GO:0006629
GRMZM2G002999	4.10419e-05	0.000168018	GO:0008270
GRMZM2G003002	0.00055773	0.00153428	GO:0005840 GO:0006334 GO:0030288 GO:0006412 GO:0003735 GO:0005381 GO:0006826 GO:0003677 GO:0000786 GO:0005634
GRMZM2G003022	0.000263077	0.000805615	GO:0006886 GO:0006888 GO:0008270 GO:0005515 GO:0030127
GRMZM2G003023	0.000713076	0.00189594	-
GRMZM2G003038	6.57502e-06	3.64692e-05	-
GRMZM2G003043	1.16901e-05	5.87838e-05	-
GRMZM2G003057	2.26887e-08	3.82432e-07	-
GRMZM2G003064	0.00426108	0.00890308	GO:0016021
GRMZM2G003076	0.00069543	0.00185598	-
GRMZM2G003090	0.000194381	0.000623864	-
GRMZM2G003096	0.000128311	0.000436523	GO:0003824
GRMZM2G003138	5.01743e-07	4.50793e-06	GO:0006633 GO:0016020 GO:0008415
GRMZM2G003157	2.14277e-05	9.7302e-05	GO:0007264 GO:0003924 GO:0005525 GO:0005622
GRMZM2G003165	3.94043e-10	1.69055e-08	GO:0016020 GO:0017153 GO:0006835
GRMZM2G003172	0.0102699	0.019161	GO:0043461 GO:0005515
GRMZM2G003186	5.63804e-05	0.000218266	-
GRMZM2G003190	0.000634845	0.00171669	-
GRMZM2G003225	0.00268677	0.0059771	-
GRMZM2G003234	0.00416256	0.00872216	GO:0008270 GO:0005622
GRMZM2G003246	8.29742e-06	4.41183e-05	GO:0016787 GO:0008152
GRMZM2G003304	0.000336431	0.00099417	GO:0003700 GO:0006355 GO:0005634 GO:0043565
GRMZM2G003306	1.09645e-08	2.18439e-07	GO:0006334 GO:0003677 GO:0005634 GO:0000786
GRMZM2G003307	0.00108576	0.00272373	-
GRMZM2G003331	4.02575e-09	9.94574e-08	GO:0016787
GRMZM2G003342	0.0290232	0.0478975	GO:0050825 GO:0042309 GO:0050826
GRMZM2G003354	0.000172708	0.00056228	GO:0005975 GO:0030246 GO:0016853
GRMZM2G003377	0.00186342	0.00433555	-
GRMZM2G003379	2.50407e-10	1.22395e-08	GO:0005975 GO:0004553
GRMZM2G003384	8.32313e-08	1.06785e-06	GO:0003735 GO:0006412 GO:0005840
GRMZM2G003385	4.28001e-07	3.95661e-06	GO:0005737 GO:0004619 GO:0006007 GO:0030145
GRMZM2G003406	1.80671e-06	1.26951e-05	GO:0003677
GRMZM2G003417	0.000331899	0.000982707	-
GRMZM2G003424	0.000346398	0.00101961	GO:0008270 GO:0003723
GRMZM2G003461	2.1476e-06	1.46126e-05	GO:0050825 GO:0042309 GO:0050826
GRMZM2G003466	9.3953e-05	0.000336468	GO:0003700 GO:0006355
GRMZM2G003488	0.00120877	0.0029866	-
GRMZM2G003489	2.15154e-07	2.28473e-06	GO:0003700 GO:0006355 GO:0005634 GO:0043565
GRMZM2G003506	0.00025723	0.000790929	-
GRMZM2G003518	0.00395067	0.00833969	GO:0006887 GO:0000145
GRMZM2G003530	0.00848933	0.0162164	-
GRMZM2G003565	1.63023e-08	2.96978e-07	-
GRMZM2G003595	0.000187704	0.000605169	-
GRMZM2G003635	0.000150395	0.000499819	GO:0031072 GO:0006457 GO:0051082
GRMZM2G003638	8.29535e-05	0.00030306	GO:0003700 GO:0005634 GO:0045449
GRMZM2G003656	6.28625e-06	3.5165e-05	GO:0016491 GO:0008270 GO:0005515 GO:0009055
GRMZM2G003662	5.0325e-07	4.51753e-06	GO:0004674 GO:0006468 GO:0004713 GO:0005524
GRMZM2G003663	0.00216753	0.00494502	-
GRMZM2G003679	0.00282771	0.00624339	-
GRMZM2G003682	0.000438384	0.00124744	-
GRMZM2G003692	3.01322e-05	0.000129297	GO:0009239 GO:0005488 GO:0004022 GO:0008667
GRMZM2G003715	2.10097e-05	9.58149e-05	GO:0045449 GO:0003677
GRMZM2G003718	3.93901e-06	2.39355e-05	-
GRMZM2G003720	0.00161907	0.00383933	-
GRMZM2G003724	7.4435e-07	6.23829e-06	GO:0006400 GO:0004618 GO:0008176 GO:0006096
GRMZM2G003725	7.55041e-06	4.07766e-05	GO:0008270 GO:0005515
GRMZM2G003732	0.0229523	0.0388901	-
GRMZM2G003734	0.0119479	0.021897	GO:0006904
GRMZM2G003738	9.3876e-07	7.48024e-06	-
GRMZM2G003755	0.00010389	0.000365501	-
GRMZM2G003765	0.00983711	0.0184559	-
GRMZM2G003775	0.0032343	0.00701451	-
GRMZM2G003789	1.9268e-06	1.33627e-05	GO:0006508 GO:0046983 GO:0008237
GRMZM2G003852	4.67624e-09	1.11295e-07	-
GRMZM2G003853	0.00308977	0.00673475	GO:0047750 GO:0016021 GO:0016125 GO:0005783
GRMZM2G003883	1.76132e-06	1.24584e-05	GO:0004743 GO:0000287 GO:0006096 GO:0030955
GRMZM2G003897	0.00176693	0.0041408	GO:0003723
GRMZM2G003937	2.97215e-09	7.8187e-08	GO:0016021 GO:0007186
GRMZM2G003947	0.000467377	0.00131908	-
GRMZM2G003963	0.000120207	0.00041363	-
GRMZM2G003979	0.000283633	0.000857169	GO:0008270 GO:0005515
GRMZM2G003988	0.00929178	0.0175564	GO:0016020
GRMZM2G003992	1.93965e-05	8.94606e-05	-
GRMZM2G004023	1.80208e-05	8.42242e-05	GO:0008270 GO:0005515
GRMZM2G004057	8.43585e-06	4.47149e-05	GO:0003735 GO:0006412 GO:0005840
GRMZM2G004060	0.000254848	0.000785116	GO:0003700 GO:0043565 GO:0005634 GO:0045449
GRMZM2G004087	1.09891e-05	5.59186e-05	-
GRMZM2G004090	9.60459e-05	0.000342523	GO:0006508 GO:0004197 GO:0003677
GRMZM2G004106	7.67682e-07	6.39818e-06	GO:0005507 GO:0009055
GRMZM2G004111	0.00330244	0.0071423	-
GRMZM2G004128	0.0126815	0.0230893	GO:0004497 GO:0008152
GRMZM2G004138	5.60868e-06	3.19764e-05	GO:0008171
GRMZM2G004160	5.02729e-09	1.17502e-07	GO:0005507 GO:0009055
GRMZM2G004161	0.0018228	0.0042507	GO:0006355 GO:0005634 GO:0004402 GO:0008270 GO:0003712
GRMZM2G004172	2.6471e-06	1.72405e-05	-
GRMZM2G004180	0.00647328	0.0127911	GO:0007155 GO:0016021 GO:0006865 GO:0015629 GO:0005198
GRMZM2G004182	0.0180206	0.031496	-
GRMZM2G004183	3.45162e-06	2.1427e-05	-
GRMZM2G004207	0.0152291	0.0271402	GO:0004674 GO:0006468 GO:0004713 GO:0005524
GRMZM2G004278	2.17277e-06	1.47267e-05	-
GRMZM2G004290	0.0034459	0.00741369	-
GRMZM2G004301	0.000164404	0.00053978	GO:0004437
GRMZM2G004305	0.000691923	0.00184836	-
GRMZM2G004349	3.22693e-07	3.15053e-06	GO:0005783
GRMZM2G004352	2.40938e-05	0.000107163	-
GRMZM2G004375	0.0109561	0.0202727	-
GRMZM2G004396	0.000121259	0.000416411	-
GRMZM2G004397	8.01593e-07	6.6311e-06	GO:0016021 GO:0005515 GO:0048193
GRMZM2G004414	3.48978e-05	0.000146117	GO:0005634 GO:0006816 GO:0006355 GO:0003677 GO:0005432 GO:0016021 GO:0004879
GRMZM2G004445	0.000451907	0.00128093	-
GRMZM2G004455	6.7989e-08	9.09246e-07	GO:0003676
GRMZM2G004466	1.96572e-05	9.0516e-05	GO:0008289 GO:0006869
GRMZM2G004468	0.00078423	0.00205965	GO:0004674 GO:0006468 GO:0004713 GO:0005524
GRMZM2G004523	4.06584e-09	1.00061e-07	GO:0009416 GO:0005515 GO:0004871
GRMZM2G004528	2.06559e-07	2.20438e-06	GO:0004512 GO:0006021 GO:0005488 GO:0008654
GRMZM2G004531	0.00681661	0.01338	-
GRMZM2G004548	2.09464e-07	2.23074e-06	GO:0008270 GO:0005622
GRMZM2G004572	0.00176111	0.00413021	GO:0006468 GO:0004674 GO:0004713 GO:0005515 GO:0005524 GO:0031177
GRMZM2G004583	0.0108703	0.0201387	-
GRMZM2G004590	0.000553691	0.00152498	GO:0017111 GO:0004765 GO:0005524
GRMZM2G004592	0.000211549	0.000668724	-
GRMZM2G004619	5.80694e-05	0.000223856	GO:0016818 GO:0045449 GO:0005634 GO:0005524
GRMZM2G004653	1.26215e-12	2.48256e-10	GO:0006857 GO:0005215 GO:0016020
GRMZM2G004694	7.9274e-07	6.57062e-06	GO:0022891 GO:0016021 GO:0055085
GRMZM2G004696	4.31272e-07	3.97822e-06	GO:0005634 GO:0045449
GRMZM2G004699	0.0147562	0.0263984	GO:0005618 GO:0048046 GO:0016762 GO:0006073 GO:0004553
GRMZM2G004703	1.56405e-06	1.13326e-05	GO:0005509
GRMZM2G004709	1.59629e-09	4.90592e-08	-
GRMZM2G004748	4.03615e-11	3.16578e-09	GO:0016021 GO:0006810 GO:0042626 GO:0005524
GRMZM2G004784	0.0115337	0.0212309	-
GRMZM2G004795	2.14159e-09	6.07774e-08	GO:0008270 GO:0003676
GRMZM2G004835	1.22749e-07	1.46737e-06	GO:0006629 GO:0016788
GRMZM2G004856	2.02349e-08	3.51738e-07	GO:0005975 GO:0004553
GRMZM2G004858	0.000321439	0.000955393	GO:0016758 GO:0008152
GRMZM2G004880	0.000198875	0.000635654	GO:0004674 GO:0016776 GO:0005524 GO:0009507
GRMZM2G004908	0.00870528	0.0165818	GO:0007017 GO:0005874 GO:0005525
GRMZM2G004909	0.0177304	0.0310482	-
GRMZM2G004932	3.50257e-05	0.000146581	GO:0003872 GO:0005945 GO:0006096
GRMZM2G004959	3.11703e-08	4.91081e-07	GO:0008270
GRMZM2G004984	0.00281066	0.00621497	GO:0020037 GO:0006816 GO:0006979 GO:0005245 GO:0004601 GO:0009055
GRMZM2G004988	0.002058	0.00472252	-
GRMZM2G004990	2.08173e-08	3.58692e-07	-
GRMZM2G004996	1.34215e-05	6.59723e-05	GO:0015031
GRMZM2G005013	0.0272403	0.0452443	GO:0016020
GRMZM2G005036	3.83279e-05	0.000158532	GO:0006508 GO:0004222 GO:0008270
GRMZM2G005040	0.0265373	0.0442115	GO:0006813 GO:0016020 GO:0015079
GRMZM2G005052	0.0149094	0.0266457	-
GRMZM2G005080	0.000110063	0.000383474	GO:0006511 GO:0005839 GO:0004298
GRMZM2G005126	0.000348933	0.00102619	GO:0008270 GO:0003676
GRMZM2G005134	0.0219623	0.0374383	GO:0006915 GO:0005515 GO:0005524
GRMZM2G005146	0.00128228	0.0031382	GO:0005634 GO:0003677 GO:0006355 GO:0050825 GO:0042309 GO:0050826 GO:0004879
GRMZM2G005170	5.54946e-06	3.16821e-05	GO:0005198
GRMZM2G005187	0.00841161	0.0160835	-
GRMZM2G005195	1.21226e-06	9.2145e-06	GO:0005215 GO:0016020 GO:0006810
GRMZM2G005209	3.03188e-06	1.92609e-05	-
GRMZM2G005229	8.39938e-08	1.07386e-06	-
GRMZM2G005233	2.52654e-08	4.15725e-07	GO:0016787
GRMZM2G005236	1.63617e-06	1.17519e-05	GO:0003676
GRMZM2G005251	0.00528798	0.0107509	-
GRMZM2G005256	0.000114467	0.000397033	GO:0008757 GO:0003723 GO:0006364
GRMZM2G005278	0.00254513	0.0056952	-
GRMZM2G005284	0.00176335	0.00413469	GO:0006355 GO:0005634 GO:0003677 GO:0009725
GRMZM2G005290	0.00364751	0.00777288	GO:0006508 GO:0004190
GRMZM2G005298	0.000126143	0.000430235	GO:0008198 GO:0005975 GO:0006725 GO:0004553
GRMZM2G005304	1.26661e-07	1.50468e-06	-
GRMZM2G005308	0.00222701	0.00506086	GO:0005634 GO:0006364 GO:0030529
GRMZM2G005346	8.98755e-05	0.000324387	GO:0006508 GO:0004177
GRMZM2G005365	0.0068669	0.0134683	GO:0008270 GO:0005515
GRMZM2G005374	0.0019874	0.00458313	GO:0003676
GRMZM2G005419	1.07297e-05	5.47932e-05	-
GRMZM2G005433	0.00879989	0.0167348	GO:0009654 GO:0015979
GRMZM2G005452	0.000188188	0.000606422	GO:0006915 GO:0005524
GRMZM2G005454	4.24609e-05	0.000172914	-
GRMZM2G005456	9.46739e-05	0.000338622	-
GRMZM2G005459	0.000401848	0.0011598	-
GRMZM2G005461	0.0232044	0.0392733	GO:0006464
GRMZM2G005483	0.0192765	0.0334263	-
GRMZM2G005486	0.000127345	0.000433988	-
GRMZM2G005493	1.73764e-09	5.22108e-08	GO:0005975 GO:0009045
GRMZM2G005499	0.000567327	0.00155783	-
GRMZM2G005522	3.30777e-05	0.000139894	GO:0015886 GO:0016020 GO:0016747 GO:0017004 GO:0015232
GRMZM2G005526	0.018533	0.0323094	GO:0004784 GO:0046872 GO:0006801
GRMZM2G005552	7.97642e-09	1.70517e-07	GO:0045735
GRMZM2G005557	0.000305929	0.000915781	GO:0005509
GRMZM2G005562	6.44406e-06	3.58673e-05	GO:0050825 GO:0042309 GO:0050826
GRMZM2G005583	4.67656e-05	0.000187341	-
GRMZM2G005592	3.03249e-05	0.000130015	GO:0016020 GO:0003924 GO:0016192 GO:0005515 GO:0005525
GRMZM2G005622	0.000295999	0.000889388	-
GRMZM2G005633	3.06772e-09	8.00405e-08	GO:0016491 GO:0004568 GO:0006032 GO:0008061 GO:0016998
GRMZM2G005640	0.000540917	0.00149543	-
GRMZM2G005646	0.000733033	0.00194134	GO:0016021 GO:0007186 GO:0004930
GRMZM2G005710	9.60129e-05	0.000342502	-
GRMZM2G005732	1.51208e-10	8.33271e-09	-
GRMZM2G005737	1.17335e-05	5.89787e-05	GO:0009405 GO:0005515 GO:0003676
GRMZM2G005788	0.00539128	0.0109383	-
GRMZM2G005815	0.00349071	0.00748929	GO:0003700 GO:0006355 GO:0005634 GO:0043565
GRMZM2G005844	1.32182e-05	6.51606e-05	GO:0008168 GO:0032259 GO:0003676 GO:0006139
GRMZM2G005849	0.000501419	0.00140154	GO:0005737 GO:0004360 GO:0005529 GO:0016051
GRMZM2G005859	6.23533e-06	3.49184e-05	GO:0016020
GRMZM2G005865	0.000138225	0.000465259	-
GRMZM2G005886	3.52353e-07	3.39219e-06	-
GRMZM2G005938	9.60057e-05	0.000342502	-
GRMZM2G005939	7.11884e-07	6.01748e-06	GO:0005634 GO:0045449 GO:0030528
GRMZM2G005954	4.18272e-05	0.000170741	-
GRMZM2G005973	1.30652e-10	7.59266e-09	GO:0003735 GO:0015934 GO:0006412 GO:0006396 GO:0003723
GRMZM2G005980	0.00346798	0.00744803	-
GRMZM2G005990	0.00388546	0.00821491	GO:0050661 GO:0006231 GO:0006545 GO:0006730 GO:0004799 GO:0004146
GRMZM2G005991	3.14002e-06	1.98199e-05	GO:0008289 GO:0006869
GRMZM2G005996	1.46464e-05	7.09298e-05	GO:0016020
GRMZM2G006006	1.13382e-05	5.74324e-05	-
GRMZM2G006042	4.60188e-06	2.71944e-05	GO:0009725 GO:0005634 GO:0006520 GO:0006355 GO:0030170 GO:0003677
GRMZM2G006047	6.09326e-06	3.42353e-05	GO:0006869 GO:0050825 GO:0008289 GO:0042309 GO:0050826
GRMZM2G006071	5.21759e-05	0.000204672	GO:0003676
GRMZM2G006083	1.50666e-05	7.2744e-05	-
GRMZM2G006085	0.0273416	0.0454006	-
GRMZM2G006107	4.38378e-06	2.61229e-05	GO:0003755
GRMZM2G006117	2.05601e-06	1.40906e-05	GO:0016021
GRMZM2G006121	6.02127e-06	3.3868e-05	-
GRMZM2G006130	0.00194897	0.00450751	GO:0046556 GO:0046373
GRMZM2G006197	0.0023488	0.00530556	-
GRMZM2G006206	0.00118607	0.00293932	-
GRMZM2G006216	0.00781925	0.0150772	-
GRMZM2G006219	1.72098e-09	5.17713e-08	GO:0005198
GRMZM2G006234	0.00898271	0.0170341	-
GRMZM2G006287	3.71813e-15	3.39545e-12	GO:0003723
GRMZM2G006293	2.6021e-07	2.63968e-06	GO:0003735 GO:0006412 GO:0006464 GO:0005840
GRMZM2G006297	1.74841e-05	8.23636e-05	-
GRMZM2G006325	0.00875417	0.0166625	-
GRMZM2G006341	0.00114012	0.00284307	GO:0007018 GO:0003777 GO:0005524 GO:0005875
GRMZM2G006352	0.000956705	0.00244752	GO:0003677
GRMZM2G006399	0.00096156	0.00245674	GO:0008270 GO:0005515
GRMZM2G006416	1.49951e-06	1.09495e-05	GO:0006470 GO:0008287 GO:0004722
GRMZM2G006428	0.0140881	0.0253221	-
GRMZM2G006429	5.81813e-06	3.295e-05	GO:0003824
GRMZM2G006450	0.000676183	0.0018137	GO:0003735 GO:0006412 GO:0005840
GRMZM2G006452	0.000155865	0.000515517	GO:0016887 GO:0005694 GO:0051276 GO:0005515 GO:0005524
GRMZM2G006453	7.20613e-11	4.83624e-09	GO:0003899 GO:0003677 GO:0006383 GO:0005666
GRMZM2G006468	5.10118e-07	4.56393e-06	-
GRMZM2G006474	0.0004996	0.00139722	GO:0005086 GO:0050825 GO:0042309 GO:0050826 GO:0032012 GO:0005622
GRMZM2G006477	8.1043e-07	6.68775e-06	-
GRMZM2G006480	1.06213e-06	8.26246e-06	GO:0008483 GO:0009058 GO:0006520 GO:0016847 GO:0030170
GRMZM2G006493	0.00101088	0.00255926	GO:0005634 GO:0008270 GO:0003723
GRMZM2G006505	0.0115939	0.0213248	GO:0006306 GO:0006468 GO:0004674 GO:0004713 GO:0003677 GO:0005524
GRMZM2G006565	0.026701	0.0444611	GO:0020037 GO:0016758 GO:0004601 GO:0008152 GO:0006979
GRMZM2G006631	2.77562e-11	2.33463e-09	GO:0005634 GO:0045449 GO:0030528
GRMZM2G006661	0.000427805	0.0012225	-
GRMZM2G006672	5.53846e-07	4.88003e-06	-
GRMZM2G006676	0.000111327	0.000387665	GO:0008009 GO:0005634 GO:0016020 GO:0050826 GO:0005199 GO:0006355 GO:0005576 GO:0050825 GO:0042309 GO:0006955 GO:0003677 GO:0004879
GRMZM2G006704	1.95803e-06	1.35426e-05	GO:0004129 GO:0005746
GRMZM2G006714	0.0161596	0.0286012	-
GRMZM2G006721	0.003914	0.00827048	-
GRMZM2G006745	0.0125653	0.0228974	GO:0003700 GO:0006355
GRMZM2G006752	7.90882e-06	4.24048e-05	GO:0005634 GO:0030528
GRMZM2G006762	0.00351229	0.00752612	GO:0016787
GRMZM2G006763	1.82527e-05	8.51058e-05	GO:0008026 GO:0003676 GO:0005524
GRMZM2G006765	1.4914e-07	1.70353e-06	GO:0005524 GO:0005515
GRMZM2G006781	0.0210502	0.0360953	-
GRMZM2G006790	4.82671e-05	0.000192601	GO:0005509
GRMZM2G006791	1.99788e-09	5.76314e-08	GO:0004601 GO:0006979 GO:0020037 GO:0009055
GRMZM2G006806	0.0242625	0.0408314	GO:0005634 GO:0004721 GO:0006397
GRMZM2G006841	2.08227e-05	9.51118e-05	-
GRMZM2G006942	0.0209559	0.0359554	-
GRMZM2G006943	0.025907	0.0432969	-
GRMZM2G006948	0.000610817	0.00165908	GO:0003677 GO:0006281
GRMZM2G006953	0.000148684	0.000495354	GO:0006810 GO:0005622
GRMZM2G006964	0.0112029	0.0206889	GO:0016491
GRMZM2G006965	0.0128294	0.0233122	-
GRMZM2G006973	7.41842e-07	6.22544e-06	GO:0008270 GO:0005515
GRMZM2G006977	2.06339e-13	6.20717e-11	GO:0005388 GO:0016020 GO:0006754 GO:0006816 GO:0005524
GRMZM2G007012	2.72237e-05	0.000118701	GO:0016758 GO:0008152
GRMZM2G007038	1.96735e-08	3.45028e-07	GO:0003743 GO:0003924 GO:0005622 GO:0007264 GO:0006413 GO:0005525
GRMZM2G007055	8.81156e-07	7.12786e-06	-
GRMZM2G007057	0.00452351	0.00938012	GO:0019787 GO:0043687 GO:0051246
GRMZM2G007060	0.000279299	0.00084637	GO:0005488
GRMZM2G007063	0.0239021	0.0403017	GO:0043565 GO:0005840 GO:0003700 GO:0005634 GO:0003735 GO:0006355 GO:0046983 GO:0006412
GRMZM2G007103	0.00899459	0.0170516	GO:0008094 GO:0005840 GO:0003735 GO:0003677 GO:0006259 GO:0006412 GO:0005524
GRMZM2G007120	0.0250203	0.0419603	-
GRMZM2G007146	3.57204e-06	2.20195e-05	-
GRMZM2G007151	0.00225831	0.00512708	-
GRMZM2G007157	4.23518e-08	6.23093e-07	-
GRMZM2G007160	4.84714e-09	1.14022e-07	GO:0003824
GRMZM2G007185	0.00416849	0.00873245	GO:0016020 GO:0008378 GO:0006486
GRMZM2G007188	0.000164442	0.000539821	GO:0006886 GO:0005525 GO:0007264 GO:0005622
GRMZM2G007190	0.000494665	0.00138508	-
GRMZM2G007195	3.32006e-09	8.52349e-08	GO:0016857 GO:0050662 GO:0006694 GO:0003854 GO:0045226 GO:0008831
GRMZM2G007201	4.73486e-07	4.30702e-06	-
GRMZM2G007206	0.000337809	0.000997778	-
GRMZM2G007249	2.96154e-05	0.000127486	GO:0005506 GO:0016491
GRMZM2G007258	8.5167e-07	6.95091e-06	GO:0000166
GRMZM2G007276	2.87983e-06	1.84972e-05	GO:0019787 GO:0043687 GO:0051246
GRMZM2G007277	5.66061e-09	1.29581e-07	GO:0005978 GO:0004135
GRMZM2G007347	0.000264347	0.000808728	GO:0005975 GO:0004553
GRMZM2G007381	0.00172006	0.0040458	GO:0019787 GO:0043687 GO:0051246
GRMZM2G007385	0.00276401	0.00612548	GO:0045454
GRMZM2G007404	1.48763e-06	1.09006e-05	GO:0016857 GO:0050662 GO:0006694 GO:0003854 GO:0045226 GO:0008831
GRMZM2G007406	0.00337567	0.00727851	GO:0003700 GO:0006355
GRMZM2G007441	5.00166e-06	2.91327e-05	GO:0005634 GO:0003682 GO:0000785 GO:0006333
GRMZM2G007453	0.000496571	0.00138996	-
GRMZM2G007466	0.00136992	0.0033231	GO:0009966 GO:0004674 GO:0006468 GO:0004713 GO:0005524
GRMZM2G007477	3.93715e-07	3.7135e-06	GO:0004674 GO:0006468 GO:0004713 GO:0005524
GRMZM2G007481	0.00856779	0.0163491	GO:0016021
GRMZM2G007486	5.19946e-06	3.00656e-05	GO:0016567 GO:0004842 GO:0000151 GO:0003755
GRMZM2G007488	0.0201854	0.0347944	-
GRMZM2G007489	0.00324118	0.00702705	GO:0006633 GO:0000036
GRMZM2G007514	4.42479e-07	4.06693e-06	-
GRMZM2G007546	9.54955e-05	0.000341102	-
GRMZM2G007587	8.77841e-06	4.62812e-05	-
GRMZM2G007647	2.08973e-05	9.54015e-05	GO:0003984 GO:0016597 GO:0009082
GRMZM2G007651	0.000506996	0.00141527	GO:0010181
GRMZM2G007659	0.01294	0.0234897	GO:0017111 GO:0000166
GRMZM2G007675	2.78267e-05	0.000120967	GO:0032313 GO:0005097 GO:0005622
GRMZM2G007680	9.55757e-05	0.000341323	-
GRMZM2G007681	6.13053e-05	0.000234597	-
GRMZM2G007683	6.71727e-06	3.71053e-05	-
GRMZM2G007695	7.15621e-08	9.45655e-07	GO:0003735 GO:0006412 GO:0005840
GRMZM2G007713	0.000873851	0.00226318	GO:0046872 GO:0030001
GRMZM2G007729	1.04807e-08	2.10686e-07	-
GRMZM2G007734	0.000667353	0.00179284	-
GRMZM2G007791	3.36088e-10	1.49717e-08	GO:0016020 GO:0051260 GO:0003676
GRMZM2G007801	4.63408e-07	4.23042e-06	GO:0004674 GO:0006468 GO:0004713 GO:0005524
GRMZM2G007810	1.42498e-10	7.99277e-09	GO:0006865 GO:0005840 GO:0016020 GO:0006412 GO:0003735 GO:0015171
GRMZM2G007848	4.92862e-09	1.15403e-07	GO:0004707 GO:0006468 GO:0004713 GO:0005524
GRMZM2G007867	0.000376045	0.00109578	-
GRMZM2G007914	2.7074e-05	0.000118197	GO:0007021 GO:0006355 GO:0005634 GO:0005874 GO:0051082
GRMZM2G007915	0.00145775	0.00350588	-
GRMZM2G007922	5.89496e-06	3.32894e-05	GO:0005524 GO:0003677
GRMZM2G007953	7.86186e-10	2.83138e-08	GO:0016020 GO:0004349 GO:0006561
GRMZM2G007957	0.00173309	0.0040742	GO:0016765
GRMZM2G007969	0.0212107	0.036334	-
GRMZM2G008033	0.00192851	0.00446625	-
GRMZM2G008061	9.13951e-07	7.32823e-06	GO:0031072
GRMZM2G008072	0.00184707	0.00430143	-
GRMZM2G008106	1.83512e-09	5.44993e-08	GO:0005507 GO:0009055
GRMZM2G008123	2.90759e-06	1.8638e-05	GO:0005634 GO:0016881 GO:0006511 GO:0008270 GO:0005515 GO:0007275
GRMZM2G008202	0.00017773	0.000576355	GO:0046872 GO:0015097 GO:0015694
GRMZM2G008209	2.04395e-05	9.36964e-05	-
GRMZM2G008216	1.71014e-07	1.90454e-06	GO:0016787 GO:0008270
GRMZM2G008226	0.00176201	0.00413192	GO:0003824 GO:0005992
GRMZM2G008232	2.50908e-05	0.000110999	GO:0033180 GO:0015986 GO:0046961 GO:0046933
GRMZM2G008242	1.92109e-06	1.3339e-05	-
GRMZM2G008247	7.17409e-05	0.000268032	GO:0005975 GO:0004553
GRMZM2G008259	8.07577e-05	0.000296058	-
GRMZM2G008305	0.00675473	0.0132758	-
GRMZM2G008316	0.000767139	0.00201954	GO:0016757
GRMZM2G008326	0.00222996	0.00506711	-
GRMZM2G008327	0.000137818	0.000464052	GO:0004674 GO:0006468 GO:0004713 GO:0005524
GRMZM2G008353	4.65982e-09	1.11045e-07	-
GRMZM2G008367	0.00177995	0.0041675	GO:0005576
GRMZM2G008369	0.00070694	0.00188198	GO:0005622 GO:0017111 GO:0005525
GRMZM2G008374	1.54847e-08	2.84916e-07	GO:0045449 GO:0003677
GRMZM2G008406	5.54271e-05	0.000215227	GO:0005576
GRMZM2G008410	0.00736153	0.0143188	GO:0003723
GRMZM2G008425	1.11938e-05	5.68248e-05	-
GRMZM2G008444	0.00810342	0.0155652	-
GRMZM2G008456	0.000136204	0.000459767	GO:0006355 GO:0006334 GO:0000786 GO:0005634 GO:0003677
GRMZM2G008468	0.0288223	0.0475966	GO:0016192
GRMZM2G008490	0.00114973	0.0028634	-
GRMZM2G008507	6.14805e-08	8.3709e-07	GO:0009058 GO:0046524 GO:0005985
GRMZM2G008528	0.00579153	0.0116294	-
GRMZM2G008539	0.000542562	0.00149917	GO:0016758 GO:0008152
GRMZM2G008556	0.00379273	0.00803547	-
GRMZM2G008578	0.00996778	0.0186681	-
GRMZM2G008607	7.93729e-10	2.85051e-08	-
GRMZM2G008638	0.000938626	0.00240825	-
GRMZM2G008642	0.0203862	0.0351146	-
GRMZM2G008647	9.3544e-05	0.000335303	GO:0045454 GO:0016853 GO:0005783
GRMZM2G008663	7.91518e-05	0.000291378	-
GRMZM2G008691	6.19846e-06	3.47195e-05	GO:0005634 GO:0045449 GO:0030528
GRMZM2G008710	0.00148758	0.00356957	-
GRMZM2G008726	0.000459679	0.00130008	-
GRMZM2G008728	0.00399006	0.00840827	GO:0008270 GO:0055114 GO:0016491
GRMZM2G008730	1.77563e-06	1.25388e-05	-
GRMZM2G008740	0.00670671	0.0131987	-
GRMZM2G008748	2.30911e-06	1.54565e-05	GO:0003735 GO:0006412 GO:0005840
GRMZM2G008751	0.00045229	0.00128173	-
GRMZM2G008773	1.38795e-05	6.78202e-05	GO:0016998
GRMZM2G008819	1.46425e-08	2.72178e-07	GO:0005507 GO:0009055
GRMZM2G008839	0.00272119	0.00604262	-
GRMZM2G008862	0.000429719	0.0012266	-
GRMZM2G008898	0.000105306	0.000369619	-
GRMZM2G008919	0.00266168	0.00592593	-
GRMZM2G008972	5.18401e-11	3.79814e-09	GO:0050825 GO:0042309 GO:0050826
GRMZM2G009009	0.00751318	0.014567	-
GRMZM2G009014	3.49099e-05	0.000146144	-
GRMZM2G009019	5.20694e-05	0.00020433	-
GRMZM2G009030	1.0522e-05	5.39081e-05	GO:0000015 GO:0004634 GO:0006096
GRMZM2G009048	7.24298e-11	4.84824e-09	GO:0009522 GO:0042309 GO:0050825 GO:0005515 GO:0050826 GO:0042651 GO:0015979
GRMZM2G009060	0.000967029	0.00246843	GO:0006508 GO:0004222
GRMZM2G009080	2.96885e-09	7.81807e-08	-
GRMZM2G009097	3.46348e-05	0.000145135	-
GRMZM2G009103	6.23684e-08	8.46476e-07	GO:0016020
GRMZM2G009117	4.16185e-07	3.87899e-06	GO:0046872 GO:0030001
GRMZM2G009125	0.000149412	0.000497263	GO:0016758 GO:0008152
GRMZM2G009136	1.63667e-07	1.83874e-06	GO:0005544 GO:0005509
GRMZM2G009139	3.14061e-05	0.000134021	-
GRMZM2G009157	0.00331893	0.00717492	-
GRMZM2G009188	5.27992e-05	0.000206718	GO:0009239 GO:0005488 GO:0008667
GRMZM2G009196	0.000403047	0.00116254	-
GRMZM2G009208	0.00654086	0.0129031	-
GRMZM2G009214	0.00736435	0.014321	-
GRMZM2G009223	0.000852934	0.00221574	GO:0005215 GO:0016021 GO:0006810
GRMZM2G009232	4.3334e-09	1.04731e-07	GO:0004497 GO:0020037 GO:0009055
GRMZM2G009268	0.00329412	0.00712793	-
GRMZM2G009282	0.000223829	0.000700871	GO:0005975 GO:0004553
GRMZM2G009320	1.45067e-06	1.06867e-05	-
GRMZM2G009335	0.00472741	0.0097531	-
GRMZM2G009344	1.11596e-06	8.60784e-06	-
GRMZM2G009365	3.14662e-05	0.000134191	-
GRMZM2G009368	0.00011167	0.000388754	GO:0005215 GO:0016020 GO:0006810
GRMZM2G009387	3.46864e-06	2.15014e-05	-
GRMZM2G009406	2.92793e-06	1.87543e-05	GO:0050826 GO:0045449 GO:0008270 GO:0042309 GO:0003677 GO:0050825
GRMZM2G009412	7.74967e-07	6.4442e-06	GO:0003735 GO:0006412 GO:0005840
GRMZM2G009438	0.00429334	0.0089573	-
GRMZM2G009443	2.44591e-07	2.51059e-06	GO:0016887 GO:0019538 GO:0006289 GO:0004518 GO:0005515 GO:0003677 GO:0005524
GRMZM2G009448	0.0018561	0.00432087	GO:0016020 GO:0051260 GO:0003676
GRMZM2G009475	4.67273e-06	2.74986e-05	-
GRMZM2G009478	2.1339e-05	9.70196e-05	GO:0005634 GO:0045449 GO:0030528
GRMZM2G009489	0.00118336	0.0029336	-
GRMZM2G009506	8.76658e-09	1.82542e-07	GO:0004674 GO:0006468 GO:0004713 GO:0005524
GRMZM2G009510	0.000121846	0.000418312	GO:0006633 GO:0008415
GRMZM2G009519	0.00586271	0.0117549	GO:0009236 GO:0016829 GO:0046872
GRMZM2G009530	4.08575e-07	3.82683e-06	GO:0003700 GO:0006355 GO:0005634 GO:0008270 GO:0043565
GRMZM2G009538	0.0206914	0.0355826	GO:0005515
GRMZM2G009591	4.8522e-08	6.98726e-07	GO:0003872 GO:0005945 GO:0006096 GO:0005524 GO:0005525
GRMZM2G009598	0.000176243	0.000572113	GO:0003700 GO:0006355
GRMZM2G009627	0.0115146	0.0212005	-
GRMZM2G009661	0.00183243	0.00427122	GO:0008601 GO:0007165 GO:0000159
GRMZM2G009683	0.000245221	0.000759208	GO:0031072 GO:0006457 GO:0051082
GRMZM2G009690	3.54721e-06	2.18959e-05	GO:0016020
GRMZM2G009715	4.29625e-09	1.04243e-07	GO:0042309 GO:0006813 GO:0016021 GO:0015299 GO:0003824 GO:0050825 GO:0008152 GO:0050826
GRMZM2G009719	8.15595e-09	1.73645e-07	GO:0006950
GRMZM2G009732	0.0141822	0.0254733	-
GRMZM2G009785	1.40174e-07	1.62183e-06	-
GRMZM2G009792	4.6058e-11	3.44357e-09	GO:0006950
GRMZM2G009804	1.32087e-05	6.51392e-05	GO:0045454 GO:0015035 GO:0009055
GRMZM2G009818	5.03013e-05	0.000198826	GO:0004674 GO:0006468 GO:0005524 GO:0005515 GO:0004713
GRMZM2G009871	1.44814e-05	7.02905e-05	GO:0006457 GO:0051082 GO:0005524
GRMZM2G009876	0.0012551	0.003082	GO:0005622
GRMZM2G009888	0.00036269	0.00106108	-
GRMZM2G009892	0.000136444	0.000460397	GO:0045449 GO:0003677 GO:0050825 GO:0042309 GO:0050826
GRMZM2G009894	2.36272e-05	0.000105473	GO:0003735 GO:0006412 GO:0005840
GRMZM2G009901	2.36562e-05	0.000105547	-
GRMZM2G009936	2.57953e-05	0.000113626	GO:0003735 GO:0006412 GO:0005840
GRMZM2G009948	9.15896e-05	0.000329295	-
GRMZM2G009958	4.60692e-05	0.000185044	-
GRMZM2G009968	0.0233071	0.0394129	GO:0006413 GO:0045454 GO:0009055 GO:0015035 GO:0003743
GRMZM2G009995	0.000175806	0.000571056	GO:0004674 GO:0006468 GO:0005524 GO:0005515 GO:0004713
GRMZM2G010000	0.000207848	0.000659716	GO:0031072
GRMZM2G010011	0.000396661	0.00114658	-
GRMZM2G010016	0.00715193	0.0139589	-
GRMZM2G010017	0.000109741	0.000382612	GO:0006470 GO:0008287 GO:0004722
GRMZM2G010044	4.30891e-05	0.000174887	GO:0008652 GO:0016836 GO:0051539
GRMZM2G010054	6.04485e-05	0.000231769	GO:0006886 GO:0030126 GO:0016192 GO:0005515 GO:0005198
GRMZM2G010056	0.000329627	0.000976546	GO:0019836 GO:0003723
GRMZM2G010085	0.00216973	0.00494915	GO:0016585 GO:0043044 GO:0004386 GO:0031491 GO:0003677 GO:0005524
GRMZM2G010095	0.00856558	0.0163474	-
GRMZM2G010105	0.00343909	0.00740152	-
GRMZM2G010142	1.57189e-06	1.13862e-05	-
GRMZM2G010149	0.011865	0.0217638	-
GRMZM2G010163	4.93165e-05	0.00019575	-
GRMZM2G010176	0.0014577	0.00350588	GO:0050825 GO:0042309 GO:0050826
GRMZM2G010202	0.00875712	0.0166669	GO:0009058 GO:0030170 GO:0016769
GRMZM2G010235	0.019317	0.0334894	-
GRMZM2G010251	0.00281542	0.00622449	GO:0015904 GO:0016021 GO:0015520 GO:0046677
GRMZM2G010257	2.20694e-07	2.33091e-06	GO:0003735 GO:0006414 GO:0005840
GRMZM2G010286	0.000572121	0.00156881	-
GRMZM2G010290	0.000559878	0.0015392	GO:0050826 GO:0045449 GO:0008270 GO:0042309 GO:0003677 GO:0050825
GRMZM2G010298	3.27695e-05	0.000138843	GO:0003824
GRMZM2G010302	1.1684e-05	5.87648e-05	GO:0003676
GRMZM2G010315	2.58447e-06	1.69145e-05	GO:0005515
GRMZM2G010321	3.10969e-11	2.565e-09	GO:0005960 GO:0006546
GRMZM2G010333	0.000199634	0.000637601	-
GRMZM2G010338	7.96153e-06	4.26427e-05	GO:0005525
GRMZM2G010342	1.53303e-06	1.11411e-05	GO:0005634 GO:0006333 GO:0004386 GO:0000785 GO:0003677 GO:0003682 GO:0005524
GRMZM2G010348	7.93987e-08	1.03005e-06	GO:0020037 GO:0009055
GRMZM2G010349	4.78147e-11	3.54383e-09	GO:0004674 GO:0006468 GO:0004713 GO:0005524
GRMZM2G010353	0.00303361	0.00663128	GO:0006508 GO:0008233
GRMZM2G010356	1.84489e-15	2.20394e-12	GO:0016829 GO:0000287 GO:0008152
GRMZM2G010363	0.00249095	0.00558992	GO:0005215 GO:0006810 GO:0005622
GRMZM2G010372	7.42814e-07	6.22951e-06	GO:0016020
GRMZM2G010389	0.011131	0.0205709	GO:0031072
GRMZM2G010406	0.000211514	0.000668696	GO:0004055 GO:0006526 GO:0005524
GRMZM2G010422	3.24166e-05	0.00013753	-
GRMZM2G010433	0.000287447	0.000866748	GO:0016020 GO:0017153 GO:0006835
GRMZM2G010447	2.0809e-06	1.42041e-05	-
GRMZM2G010460	1.54839e-10	8.45642e-09	GO:0019787 GO:0043687 GO:0051246
GRMZM2G010468	2.29413e-09	6.39008e-08	GO:0004497 GO:0020037 GO:0009055
GRMZM2G010488	0.028946	0.0477855	GO:0006468 GO:0004674 GO:0000151 GO:0016567 GO:0004713 GO:0004842 GO:0005524
GRMZM2G010490	5.56273e-06	3.17427e-05	GO:0016020 GO:0017153 GO:0006835
GRMZM2G010491	0.0106195	0.0197399	GO:0045454
GRMZM2G010494	0.000535811	0.00148372	GO:0004802 GO:0008152
GRMZM2G010505	0.0238247	0.0401925	GO:0006508 GO:0008234
GRMZM2G010551	0.0022904	0.00518968	-
GRMZM2G010596	9.12469e-06	4.77916e-05	GO:0015940 GO:0003864
GRMZM2G010599	1.20595e-05	6.02503e-05	GO:0003735 GO:0006412 GO:0005840
GRMZM2G010637	1.69317e-05	8.01451e-05	GO:0003676
GRMZM2G010640	0.00360956	0.00770539	GO:0004601 GO:0006979 GO:0020037 GO:0009055
GRMZM2G010664	2.91114e-05	0.000125676	-
GRMZM2G010673	5.45182e-10	2.16801e-08	-
GRMZM2G010693	0.0148381	0.0265322	GO:0004674 GO:0006468 GO:0005524 GO:0005515 GO:0004713
GRMZM2G010731	0.000456555	0.00129267	GO:0008168
GRMZM2G010745	0.014661	0.0262431	-
GRMZM2G010754	0.000418394	0.00119923	-
GRMZM2G010765	4.63345e-06	2.73304e-05	-
GRMZM2G010775	8.4037e-05	0.00030645	GO:0005000 GO:0004725 GO:0007186 GO:0016021 GO:0006470
GRMZM2G010779	4.17929e-06	2.51623e-05	GO:0006812 GO:0016021 GO:0008324
GRMZM2G010783	1.63223e-08	2.97055e-07	-
GRMZM2G010804	2.7082e-09	7.25877e-08	-
GRMZM2G010823	5.08993e-06	2.95459e-05	GO:0006106 GO:0045239 GO:0004333
GRMZM2G010863	0.0021888	0.00498863	-
GRMZM2G010871	0.000273032	0.000830825	GO:0003700 GO:0006355 GO:0005634 GO:0043565
GRMZM2G010892	0.0022825	0.00517406	GO:0004674 GO:0006468 GO:0004713 GO:0005524
GRMZM2G010909	1.64186e-09	5.0158e-08	-
GRMZM2G010912	3.53809e-06	2.18577e-05	-
GRMZM2G010920	1.17286e-08	2.29985e-07	-
GRMZM2G010924	2.65129e-06	1.7259e-05	-
GRMZM2G010933	0.000431839	0.00123169	GO:0016531 GO:0005758 GO:0006825
GRMZM2G010936	0.00759577	0.0146983	-
GRMZM2G010937	0.0141454	0.0254127	GO:0003779
GRMZM2G010941	0.000404595	0.00116608	GO:0032313 GO:0005097 GO:0005622
GRMZM2G010960	0.00111517	0.00278739	GO:0008270
GRMZM2G010987	1.94963e-09	5.68595e-08	GO:0016758 GO:0008152
GRMZM2G010991	4.93294e-08	7.05455e-07	GO:0003735 GO:0006412 GO:0005840
GRMZM2G011006	0.00592881	0.0118641	-
GRMZM2G011015	6.70947e-05	0.000253302	GO:0006915 GO:0050825 GO:0042309 GO:0005515 GO:0050826
GRMZM2G011068	0.0156795	0.0278594	GO:0003735 GO:0004176 GO:0006510 GO:0006412 GO:0005840
GRMZM2G011070	0.000209106	0.000662968	GO:0004674 GO:0006468 GO:0004713 GO:0005524
GRMZM2G011078	1.49962e-06	1.09495e-05	GO:0015031 GO:0016021
GRMZM2G011079	0.00115605	0.00287634	-
GRMZM2G011098	0.00582656	0.0116888	GO:0017089 GO:0005737 GO:0046836 GO:0051861
GRMZM2G011101	6.92545e-08	9.22311e-07	-
GRMZM2G011110	1.19215e-08	2.33112e-07	GO:0003700 GO:0006355
GRMZM2G011119	0.000130188	0.000442146	GO:0043565 GO:0003700 GO:0005634 GO:0006355 GO:0050825 GO:0042309 GO:0050826 GO:0046983
GRMZM2G011129	0.0216271	0.0369433	GO:0003676
GRMZM2G011136	0.00658958	0.0129902	-
GRMZM2G011141	0.0205487	0.0353665	GO:0004806 GO:0006629
GRMZM2G011169	6.2526e-08	8.48165e-07	GO:0004091 GO:0005737 GO:0004812 GO:0005524 GO:0006418
GRMZM2G011219	0.00153199	0.00366172	GO:0007155 GO:0006891 GO:0015629 GO:0030173 GO:0005198
GRMZM2G011233	0.00206947	0.00474458	-
GRMZM2G011240	2.16778e-09	6.13165e-08	GO:0005985
GRMZM2G011253	2.07599e-07	2.21364e-06	GO:0003735 GO:0006412 GO:0005840
GRMZM2G011269	4.98122e-05	0.000197228	GO:0016021
GRMZM2G011319	1.40661e-05	6.85872e-05	GO:0004176 GO:0004252 GO:0004181 GO:0000166 GO:0008270 GO:0003676 GO:0006508
GRMZM2G011347	0.0185783	0.032369	GO:0016021
GRMZM2G011355	1.23837e-06	9.39617e-06	GO:0007264 GO:0005525 GO:0005622
GRMZM2G011364	0.00651184	0.0128548	-
GRMZM2G011456	0.0135931	0.0245429	GO:0005737 GO:0008168
GRMZM2G011469	0.000616454	0.00167297	GO:0003950 GO:0005634
GRMZM2G011473	3.76251e-07	3.58849e-06	GO:0008270 GO:0005515
GRMZM2G011479	1.00631e-06	7.91246e-06	GO:0006813 GO:0008076 GO:0005249
GRMZM2G011491	0.0186494	0.0324796	-
GRMZM2G011513	0.00481223	0.00989535	-
GRMZM2G011520	9.73528e-10	3.36417e-08	-
GRMZM2G011523	4.1906e-08	6.17957e-07	GO:0005576 GO:0004867
GRMZM2G011526	0.0016348	0.00387091	GO:0004674 GO:0006468 GO:0004713 GO:0005524
GRMZM2G011575	0.0034657	0.00744377	-
GRMZM2G011588	1.7151e-12	3.1031e-10	GO:0003700 GO:0006355 GO:0005634 GO:0043565
GRMZM2G011608	0.000419944	0.00120296	GO:0016779
GRMZM2G011624	0.00053013	0.00147086	GO:0008080 GO:0008152
GRMZM2G011626	0.00115206	0.00286866	-
GRMZM2G011627	3.89969e-05	0.000160961	-
GRMZM2G011631	0.00128713	0.00314826	GO:0005634 GO:0000166 GO:0003887 GO:0006260 GO:0008270 GO:0003676
GRMZM2G011655	0.00509656	0.010408	GO:0016740 GO:0009058
GRMZM2G011731	5.66849e-06	3.22526e-05	-
GRMZM2G011784	0.00414531	0.00869244	GO:0006508 GO:0004185
GRMZM2G011800	0.000519576	0.00144455	-
GRMZM2G011806	7.97363e-06	4.26833e-05	GO:0004674 GO:0006468 GO:0005524 GO:0005515 GO:0004713
GRMZM2G011832	0.0125046	0.0227996	GO:0016021 GO:0003677 GO:0004969 GO:0045449 GO:0008270 GO:0042309 GO:0050826 GO:0050825 GO:0007186
GRMZM2G011888	0.00105078	0.00264791	-
GRMZM2G011896	4.44679e-18	3.52962e-14	GO:0004674 GO:0006468 GO:0005524 GO:0005515 GO:0004713
GRMZM2G011923	0.0103554	0.0193007	-
GRMZM2G011932	0.000569505	0.00156264	GO:0003700 GO:0006355 GO:0046983 GO:0005634 GO:0043565
GRMZM2G011980	0.0183314	0.0319956	GO:0033178 GO:0016820 GO:0015986
GRMZM2G011998	0.000728529	0.00193101	-
GRMZM2G012030	0.00055394	0.0015255	GO:0007155 GO:0015629 GO:0005198
GRMZM2G012031	1.73504e-07	1.92306e-06	GO:0005515
GRMZM2G012041	5.01608e-07	4.50793e-06	GO:0008270 GO:0003676
GRMZM2G012044	6.92979e-06	3.80002e-05	GO:0016020 GO:0016760 GO:0030244
GRMZM2G012046	0.000294487	0.000885365	-
GRMZM2G012088	2.4851e-05	0.000110186	-
GRMZM2G012119	7.80842e-06	4.19986e-05	GO:0050825 GO:0042309 GO:0050826
GRMZM2G012126	0.00686848	0.0134704	-
GRMZM2G012140	0.00397672	0.0083843	GO:0005975 GO:0004553
GRMZM2G012143	1.78861e-05	8.37327e-05	GO:0005529 GO:0005975 GO:0016853
GRMZM2G012148	0.00308612	0.00672853	GO:0008289 GO:0006869
GRMZM2G012156	2.86348e-05	0.000123911	-
GRMZM2G012160	3.96203e-08	5.93345e-07	GO:0004869
GRMZM2G012174	0.000319959	0.000951762	-
GRMZM2G012176	1.34127e-06	1.00516e-05	GO:0004674 GO:0006468 GO:0005524 GO:0005515 GO:0004713
GRMZM2G012178	0.000103387	0.000364134	GO:0005488
GRMZM2G012200	2.43201e-06	1.60938e-05	-
GRMZM2G012209	0.00043056	0.00122846	GO:0006884 GO:0006821
GRMZM2G012216	0.00204713	0.00470222	GO:0016021 GO:0006816 GO:0008270 GO:0005515 GO:0005245 GO:0006413 GO:0003743
GRMZM2G012220	0.00998555	0.0186942	-
GRMZM2G012233	6.58291e-08	8.88259e-07	-
GRMZM2G012284	0.00264451	0.00589143	-
GRMZM2G012319	0.0206161	0.0354674	GO:0005488
GRMZM2G012324	1.39879e-09	4.45417e-08	-
GRMZM2G012326	4.1076e-05	0.000168104	GO:0004674 GO:0006468 GO:0004713 GO:0005524
GRMZM2G012328	4.32852e-06	2.58418e-05	GO:0042545 GO:0005618 GO:0004396 GO:0030599 GO:0004857 GO:0006096 GO:0005524
GRMZM2G012342	0.0144952	0.0259808	-
GRMZM2G012391	0.000730191	0.00193502	GO:0004497 GO:0020037 GO:0009055
GRMZM2G012393	1.11009e-06	8.56707e-06	-
GRMZM2G012404	0.00152787	0.0036531	GO:0005737 GO:0006437 GO:0050825 GO:0003723 GO:0042309 GO:0050826 GO:0004831 GO:0005524
GRMZM2G012405	0.000724182	0.00192117	GO:0019239 GO:0009168
GRMZM2G012413	0.00371394	0.00789142	GO:0050825 GO:0042309 GO:0050826
GRMZM2G012453	0.00234915	0.00530587	GO:0008026 GO:0003723 GO:0005524
GRMZM2G012455	0.000243429	0.000754594	-
GRMZM2G012464	0.00069891	0.0018641	-
GRMZM2G012479	1.09258e-06	8.44535e-06	GO:0042309 GO:0050825 GO:0006979 GO:0004602 GO:0050826
GRMZM2G012566	3.48231e-16	8.50501e-13	-
GRMZM2G012584	4.2753e-09	1.04114e-07	-
GRMZM2G012600	0.00135538	0.00329253	GO:0008565 GO:0005737 GO:0006886 GO:0016020
GRMZM2G012636	0.00326093	0.00706626	-
GRMZM2G012654	0.0076444	0.014779	GO:0043565 GO:0005634 GO:0016986 GO:0006352
GRMZM2G012685	0.000145573	0.000486448	GO:0006468 GO:0005215 GO:0006810 GO:0004674 GO:0004713 GO:0005515 GO:0030288 GO:0005524
GRMZM2G012690	0.000822581	0.0021467	GO:0008270 GO:0005622
GRMZM2G012724	4.91124e-10	1.99969e-08	GO:0003700 GO:0043565 GO:0005634 GO:0045449
GRMZM2G012814	0.000352439	0.00103501	GO:0005737 GO:0005094
GRMZM2G012821	0.0271492	0.0451193	-
GRMZM2G012841	0.000202123	0.000644666	-
GRMZM2G012861	6.53014e-06	3.62675e-05	GO:0006468 GO:0042309 GO:0006355 GO:0005634 GO:0003677 GO:0004674 GO:0050825 GO:0005524 GO:0005515 GO:0050826 GO:0004879 GO:0004713
GRMZM2G012863	6.94125e-09	1.52701e-07	GO:0006633 GO:0016747
GRMZM2G012874	6.75024e-06	3.72392e-05	GO:0016020 GO:0015018
GRMZM2G012891	3.45031e-05	0.000144702	GO:0050825 GO:0042309 GO:0050826
GRMZM2G012901	0.000217942	0.000685609	-
GRMZM2G012904	2.32348e-06	1.55283e-05	-
GRMZM2G012923	1.6665e-06	1.19162e-05	GO:0022891 GO:0016021 GO:0055085
GRMZM2G012932	0.000294297	0.000884898	-
GRMZM2G012942	3.47454e-08	5.35205e-07	GO:0006904
GRMZM2G012966	0.000208948	0.00066255	GO:0006468 GO:0009331 GO:0016705 GO:0004368 GO:0004674 GO:0006950 GO:0004713 GO:0006072 GO:0016117 GO:0005524
GRMZM2G012977	1.72115e-05	8.13339e-05	-
GRMZM2G012992	0.00402026	0.00846284	-
GRMZM2G012999	0.000317873	0.000946426	-
GRMZM2G013002	0.000144814	0.000484212	GO:0005576 GO:0019953
GRMZM2G013042	0.00213427	0.00487653	GO:0009239 GO:0005488 GO:0008667
GRMZM2G013045	0.000307045	0.000918586	GO:0050661 GO:0050660 GO:0004499 GO:0009055
GRMZM2G013065	0.00617641	0.0122894	GO:0003676
GRMZM2G013082	0.00150445	0.003606	GO:0004497 GO:0020037 GO:0009055
GRMZM2G013100	1.39629e-06	1.03698e-05	-
GRMZM2G013114	4.89734e-07	4.42178e-06	GO:0005634 GO:0008270
GRMZM2G013128	0.000160523	0.000528735	-
GRMZM2G013152	0.0192799	0.0334297	GO:0006139 GO:0005524 GO:0019205
GRMZM2G013176	4.61985e-05	0.000185476	-
GRMZM2G013196	0.00302823	0.00662206	-
GRMZM2G013206	0.000384354	0.00111656	GO:0005840 GO:0003735 GO:0050825 GO:0042309 GO:0050826 GO:0005507 GO:0006412 GO:0009055
GRMZM2G013236	1.95477e-08	3.43293e-07	GO:0004674 GO:0006468 GO:0004713 GO:0005524 GO:0007165
GRMZM2G013248	0.012382	0.0226002	-
GRMZM2G013283	0.000153905	0.000509495	GO:0003676 GO:0005524 GO:0004386
GRMZM2G013302	0.000744423	0.00196825	GO:0005634 GO:0003677 GO:0006355 GO:0050825 GO:0042309 GO:0050826 GO:0004879
GRMZM2G013324	0.00554553	0.0112121	GO:0006071 GO:0006629 GO:0008889
GRMZM2G013342	0.00707795	0.0138335	GO:0015979 GO:0009538
GRMZM2G013349	8.40689e-06	4.45891e-05	-
GRMZM2G013357	0.000145407	0.000485956	GO:0004497 GO:0020037 GO:0009055
GRMZM2G013398	0.00202254	0.00465159	GO:0008270 GO:0005622
GRMZM2G013448	0.00107892	0.00270894	-
GRMZM2G013450	0.00672485	0.0132303	GO:0005743 GO:0006810 GO:0005488 GO:0005215
GRMZM2G013457	8.34458e-06	4.43046e-05	-
GRMZM2G013461	1.43456e-05	6.97902e-05	GO:0004869
GRMZM2G013465	0.00308205	0.00672079	GO:0008601 GO:0007165 GO:0000159
GRMZM2G013471	6.68722e-05	0.00025268	-
GRMZM2G013555	9.3649e-05	0.000335567	-
GRMZM2G013581	1.82117e-08	3.24783e-07	GO:0050826 GO:0050825 GO:0042309 GO:0003677
GRMZM2G013588	0.00132555	0.00322956	-
GRMZM2G013617	2.52272e-05	0.000111544	GO:0043565 GO:0003700 GO:0005634 GO:0016301 GO:0006355 GO:0005524
GRMZM2G013625	3.9819e-07	3.74741e-06	-
GRMZM2G013639	0.00152498	0.00364666	-
GRMZM2G013650	0.00108352	0.00271971	-
GRMZM2G013663	0.000459062	0.00129891	-
GRMZM2G013671	6.82111e-06	3.75316e-05	GO:0005576
GRMZM2G013695	3.01713e-06	1.91863e-05	GO:0045454 GO:0015035 GO:0009055
GRMZM2G013728	0.0171581	0.0301596	GO:0016021
GRMZM2G013750	0.0003658	0.00106885	-
GRMZM2G013761	0.00509325	0.0104038	-
GRMZM2G013765	0.000109245	0.000381195	GO:0008270 GO:0005515
GRMZM2G013776	1.00113e-06	7.88874e-06	GO:0016567 GO:0004842 GO:0000151 GO:0005488
GRMZM2G013783	0.000923681	0.00237539	GO:0003824 GO:0008152
GRMZM2G013794	0.00607655	0.0121237	GO:0005634 GO:0003677 GO:0008270 GO:0005515 GO:0007242
GRMZM2G013811	0.0151092	0.026962	GO:0005975 GO:0004134
GRMZM2G013821	0.00713056	0.0139229	GO:0005634 GO:0003677
GRMZM2G013908	0.000252636	0.000779051	GO:0051090 GO:0005634 GO:0016986 GO:0006352 GO:0003677 GO:0003702
GRMZM2G013936	2.7305e-07	2.74577e-06	GO:0008270 GO:0005515
GRMZM2G013956	7.02937e-05	0.000263589	GO:0004497 GO:0020037 GO:0009055
GRMZM2G013957	2.16589e-06	1.47018e-05	-
GRMZM2G013970	0.00208592	0.00477845	-
GRMZM2G013981	0.00333942	0.00721373	-
GRMZM2G013987	0.000230398	0.000718975	-
GRMZM2G014004	0.000203499	0.000648407	-
GRMZM2G014009	0.00151085	0.00361864	-
GRMZM2G014022	0.000468664	0.00132227	-
GRMZM2G014071	4.86804e-07	4.39844e-06	GO:0004806 GO:0006629
GRMZM2G014076	1.36185e-06	1.01523e-05	GO:0045454 GO:0045735
GRMZM2G014089	0.0189297	0.0329073	GO:0016021 GO:0006810 GO:0042626 GO:0005524
GRMZM2G014091	5.95703e-05	0.000228676	-
GRMZM2G014106	0.00546886	0.0110798	-
GRMZM2G014154	0.00044152	0.0012551	GO:0000160 GO:0004871
GRMZM2G014170	0.0234383	0.0396086	-
GRMZM2G014180	2.84319e-05	0.000123221	-
GRMZM2G014193	1.71707e-09	5.17142e-08	GO:0003735 GO:0046872 GO:0006412 GO:0003993 GO:0005840
GRMZM2G014240	1.34704e-10	7.67096e-09	GO:0016020 GO:0015992 GO:0009678 GO:0004427
GRMZM2G014300	1.33987e-05	6.58857e-05	-
GRMZM2G014313	4.20052e-05	0.000171303	-
GRMZM2G014346	1.58767e-06	1.1468e-05	-
GRMZM2G014356	3.91162e-07	3.70034e-06	-
GRMZM2G014382	5.7921e-07	5.05647e-06	-
GRMZM2G014395	0.00122943	0.00303032	GO:0004497 GO:0020037 GO:0009055
GRMZM2G014397	1.2251e-05	6.10757e-05	GO:0004601 GO:0006979 GO:0020037 GO:0009055
GRMZM2G014400	3.05341e-06	1.93784e-05	GO:0003676
GRMZM2G014441	0.0108294	0.0200774	-
GRMZM2G014444	5.44083e-08	7.61216e-07	GO:0003735 GO:0006412 GO:0005840
GRMZM2G014452	0.000127511	0.000434495	-
GRMZM2G014454	0.0095209	0.017931	-
GRMZM2G014499	1.8e-06	1.26654e-05	GO:0006508 GO:0043086 GO:0042802 GO:0004252
GRMZM2G014577	0.00634107	0.0125662	-
GRMZM2G014580	0.000289274	0.000871639	GO:0004497 GO:0020037 GO:0009055
GRMZM2G014610	6.81215e-05	0.000256497	-
GRMZM2G014672	0.0136094	0.0245705	-
GRMZM2G014676	0.000105599	0.000370494	GO:0006457 GO:0016272 GO:0051082
GRMZM2G014695	3.31656e-14	1.7307e-11	-
GRMZM2G014709	1.07105e-06	8.31416e-06	GO:0016020 GO:0006511 GO:0005622 GO:0004221
GRMZM2G014723	0.0226109	0.0383726	GO:0003735 GO:0005840 GO:0005975 GO:0006412 GO:0004553
GRMZM2G014770	3.74957e-06	2.29661e-05	GO:0016757
GRMZM2G014805	0.000642705	0.00173445	GO:0006511 GO:0004221
GRMZM2G014813	5.4272e-07	4.79853e-06	GO:0006573 GO:0008442 GO:0006813 GO:0051287 GO:0004725 GO:0008324 GO:0006098 GO:0004616 GO:0006470
GRMZM2G014826	2.19958e-05	9.94576e-05	GO:0016021
GRMZM2G014832	0.000623183	0.0016889	GO:0015629 GO:0005198 GO:0007155 GO:0045454 GO:0015035 GO:0009055
GRMZM2G014833	0.00271165	0.00602406	GO:0004674 GO:0006468 GO:0004713 GO:0005524 GO:0007165
GRMZM2G014839	0.00410948	0.00862934	GO:0050825 GO:0042309 GO:0050826
GRMZM2G014872	4.19578e-06	2.52201e-05	GO:0006904
GRMZM2G014902	1.71416e-20	4.38312e-16	GO:0003677
GRMZM2G014917	0.0107735	0.0199912	GO:0006511 GO:0008270 GO:0004221
GRMZM2G014945	4.40006e-06	2.62043e-05	-
GRMZM2G014951	0.00254598	0.00569609	-
GRMZM2G014955	0.0138401	0.0249342	-
GRMZM2G014975	6.13536e-10	2.37204e-08	-
GRMZM2G014977	0.000311193	0.00092893	-
GRMZM2G014979	8.32882e-05	0.000304056	-
GRMZM2G014994	0.0260273	0.0434723	-
GRMZM2G015021	0.00673331	0.0132408	GO:0050826 GO:0050825 GO:0042309 GO:0003677
GRMZM2G015033	4.05744e-05	0.000166397	-
GRMZM2G015040	5.47026e-08	7.62872e-07	-
GRMZM2G015067	0.000995591	0.00252778	-
GRMZM2G015073	0.000842745	0.00219292	GO:0004674 GO:0006468 GO:0004713 GO:0005524
GRMZM2G015097	6.33041e-05	0.000241055	GO:0005179 GO:0007160 GO:0015629 GO:0005634 GO:0003677 GO:0003735 GO:0006355 GO:0005576 GO:0050825 GO:0042309 GO:0050826 GO:0006412 GO:0004879 GO:0005840
GRMZM2G015127	8.99581e-06	4.72423e-05	GO:0003779 GO:0005622
GRMZM2G015132	8.05694e-06	4.30365e-05	GO:0045254 GO:0004742 GO:0006090 GO:0005515
GRMZM2G015136	0.00154596	0.00368993	GO:0004674 GO:0006468 GO:0004713 GO:0005524
GRMZM2G015159	0.000100146	0.000354869	GO:0006886 GO:0003924 GO:0006913 GO:0005622 GO:0005515 GO:0007264 GO:0005525
GRMZM2G015190	0.0134884	0.024378	GO:0016818 GO:0008270 GO:0005524 GO:0003677
GRMZM2G015200	0.027274	0.0452943	-
GRMZM2G015212	0.00200372	0.0046162	-
GRMZM2G015219	0.00120156	0.00297165	-
GRMZM2G015267	0.00273536	0.00606883	-
GRMZM2G015277	0.0130245	0.023628	-
GRMZM2G015280	8.94573e-05	0.00032331	GO:0004601 GO:0006979 GO:0020037 GO:0009055
GRMZM2G015285	4.02983e-09	9.94621e-08	GO:0005215 GO:0006810 GO:0005488 GO:0005198
GRMZM2G015289	3.13232e-05	0.000133716	GO:0006520 GO:0005488 GO:0016491
GRMZM2G015291	0.0196961	0.0340451	-
GRMZM2G015295	1.82735e-08	3.25613e-07	GO:0004013 GO:0048037 GO:0006730 GO:0016616
GRMZM2G015314	6.58548e-06	3.65194e-05	GO:0016021
GRMZM2G015333	4.42267e-06	2.63117e-05	-
GRMZM2G015344	2.29432e-08	3.85959e-07	-
GRMZM2G015361	4.54801e-11	3.4301e-09	GO:0006886 GO:0005622 GO:0004871 GO:0007264 GO:0007186 GO:0005525
GRMZM2G015401	1.28425e-08	2.46845e-07	GO:0005743 GO:0006810 GO:0005488 GO:0005215
GRMZM2G015419	6.13821e-11	4.30011e-09	GO:0005506 GO:0016165 GO:0009055
GRMZM2G015432	3.3925e-06	2.11001e-05	GO:0003735 GO:0006412 GO:0005840
GRMZM2G015436	2.12378e-05	9.66112e-05	GO:0004834 GO:0006568
GRMZM2G015502	0.00365234	0.00778059	GO:0016763
GRMZM2G015571	0.00268994	0.0059831	GO:0005743 GO:0006810 GO:0005488
GRMZM2G015588	0.00147468	0.00354095	GO:0004150 GO:0006760
GRMZM2G015592	2.94507e-06	1.884e-05	GO:0005634
GRMZM2G015596	0.000220397	0.000692205	GO:0005669 GO:0016986 GO:0006352 GO:0003677
GRMZM2G015603	7.43554e-05	0.000276146	GO:0003824
GRMZM2G015605	0.000163834	0.000538324	GO:0016021
GRMZM2G015610	2.47381e-06	1.63436e-05	GO:0003824
GRMZM2G015642	5.05134e-05	0.00019951	GO:0006886 GO:0003924 GO:0005622 GO:0004765 GO:0007264 GO:0005524 GO:0005525
GRMZM2G015692	0.0136252	0.0245904	-
GRMZM2G015709	4.03288e-08	6.01287e-07	GO:0005874 GO:0005198 GO:0007018 GO:0005525
GRMZM2G015730	4.88511e-05	0.000194428	-
GRMZM2G015739	0.00480572	0.00988595	-
GRMZM2G015753	0.00908685	0.0172061	GO:0008270 GO:0005515
GRMZM2G015767	0.00259021	0.00578391	GO:0006857 GO:0005215 GO:0016020
GRMZM2G015784	0.0089596	0.0169953	GO:0006457
GRMZM2G015788	0.00379093	0.00803232	-
GRMZM2G015844	4.29209e-06	2.56574e-05	GO:0033179 GO:0015986 GO:0015078
GRMZM2G015869	0.000115802	0.000401011	-
GRMZM2G015875	0.00158188	0.00376406	-
GRMZM2G015880	0.000379144	0.00110406	-
GRMZM2G015881	0.000443032	0.00125856	-
GRMZM2G015889	4.71201e-09	1.1196e-07	GO:0004674 GO:0006468 GO:0004713 GO:0005524
GRMZM2G015892	1.13087e-06	8.69879e-06	GO:0004834 GO:0006568
GRMZM2G015906	8.07399e-08	1.04163e-06	GO:0005764 GO:0006665
GRMZM2G015908	0.00199064	0.00458936	GO:0016791 GO:0008152
GRMZM2G015912	1.80758e-05	8.44506e-05	GO:0005509
GRMZM2G015925	0.000362449	0.00106073	GO:0004527 GO:0003676 GO:0005622
GRMZM2G015941	0.00557745	0.0112668	-
GRMZM2G015955	2.31316e-11	2.11998e-09	GO:0016021 GO:0006829 GO:0005385
GRMZM2G015967	4.3642e-06	2.60244e-05	GO:0003755
GRMZM2G015972	0.0264043	0.0440101	GO:0005856 GO:0030833
GRMZM2G015976	0.0252435	0.0422903	GO:0004932 GO:0016020
GRMZM2G016066	2.12117e-08	3.63357e-07	GO:0003824 GO:0009536 GO:0015979 GO:0009538
GRMZM2G016084	6.69463e-10	2.51738e-08	GO:0003723
GRMZM2G016088	5.79795e-05	0.00022361	GO:0019028 GO:0005198
GRMZM2G016153	4.14866e-06	2.50015e-05	-
GRMZM2G016168	0.0124035	0.0226332	-
GRMZM2G016210	0.00369986	0.00786608	-
GRMZM2G016212	0.0160536	0.0284351	-
GRMZM2G016232	6.0274e-10	2.34582e-08	GO:0006334 GO:0003677 GO:0016986 GO:0006352 GO:0000786 GO:0005634
GRMZM2G016236	9.62585e-05	0.000343138	GO:0055114 GO:0016491
GRMZM2G016241	8.66266e-12	1.01607e-09	GO:0005737 GO:0004364 GO:0008152
GRMZM2G016250	2.21941e-08	3.76328e-07	GO:0003735 GO:0006412 GO:0005840
GRMZM2G016259	1.51724e-05	7.31443e-05	-
GRMZM2G016264	3.19663e-06	2.01077e-05	GO:0004497 GO:0020037 GO:0009055
GRMZM2G016278	0.00838006	0.0160328	GO:0005524
GRMZM2G016296	0.0177958	0.031152	GO:0003676
GRMZM2G016323	0.00304785	0.00665895	GO:0006511 GO:0004221
GRMZM2G016370	0.00756661	0.0146541	-
GRMZM2G016382	2.34159e-05	0.000104712	-
GRMZM2G016393	0.0281521	0.046612	-
GRMZM2G016434	5.80337e-05	0.000223775	GO:0003700 GO:0006355
GRMZM2G016435	1.38097e-05	6.76207e-05	GO:0007017 GO:0005875 GO:0003777
GRMZM2G016447	0.00140725	0.00340011	-
GRMZM2G016457	0.00266819	0.0059399	-
GRMZM2G016462	1.18742e-05	5.94872e-05	-
GRMZM2G016487	1.84829e-05	8.60069e-05	-
GRMZM2G016503	1.04175e-05	5.34891e-05	-
GRMZM2G016511	0.00121422	0.00299833	GO:0006511 GO:0005839 GO:0004298
GRMZM2G016521	6.43788e-05	0.000244456	-
GRMZM2G016558	0.00284881	0.00628197	-
GRMZM2G016602	0.00997923	0.0186851	-
GRMZM2G016605	0.00109092	0.00273531	GO:0016787 GO:0008152
GRMZM2G016622	0.00105722	0.00266125	-
GRMZM2G016649	0.0175786	0.0308141	GO:0003677
GRMZM2G016660	0.0127911	0.0232606	GO:0004674 GO:0006468 GO:0004713 GO:0005524
GRMZM2G016668	5.88463e-09	1.33041e-07	GO:0008270 GO:0005515
GRMZM2G016671	1.20143e-05	6.00716e-05	GO:0004674 GO:0006468 GO:0004713 GO:0005524
GRMZM2G016677	3.66603e-08	5.57978e-07	GO:0019898 GO:0009654 GO:0005509 GO:0015979
GRMZM2G016734	2.15941e-08	3.68108e-07	GO:0031072
GRMZM2G016774	0.00082895	0.00216112	GO:0003824 GO:0008152
GRMZM2G016802	5.29862e-10	2.12028e-08	GO:0006915 GO:0017111 GO:0005524
GRMZM2G016805	0.0171241	0.0301124	GO:0016020 GO:0008270 GO:0007275 GO:0004872
GRMZM2G016819	0.0149162	0.0266551	GO:0006511 GO:0005622 GO:0004221
GRMZM2G016827	2.12324e-05	9.66112e-05	-
GRMZM2G016836	3.48764e-10	1.54101e-08	GO:0003854 GO:0050662 GO:0006694
GRMZM2G016844	6.80579e-05	0.000256295	-
GRMZM2G016858	0.00165526	0.00391463	GO:0019001 GO:0007186 GO:0008270 GO:0004871
GRMZM2G016878	0.000274064	0.000833174	-
GRMZM2G016886	0.00116514	0.00289558	-
GRMZM2G016890	2.1103e-10	1.07279e-08	GO:0005975 GO:0004553
GRMZM2G016926	4.76593e-10	1.96556e-08	-
GRMZM2G016928	1.03166e-05	5.30991e-05	GO:0003735 GO:0006412 GO:0005840
GRMZM2G016930	0.0236697	0.0399626	GO:0016787
GRMZM2G016948	0.0224134	0.0381033	-
GRMZM2G016997	0.00339986	0.00732696	-
GRMZM2G017013	8.25931e-10	2.94959e-08	-
GRMZM2G017022	0.0244541	0.0411321	GO:0006468 GO:0004713 GO:0005524
GRMZM2G017045	0.00119296	0.00295238	-
GRMZM2G017047	0.000131768	0.000446739	-
GRMZM2G017077	0.000225023	0.000704351	-
GRMZM2G017087	0.0205778	0.0354087	GO:0003700 GO:0006355 GO:0005634 GO:0043565
GRMZM2G017089	0.00473572	0.00976787	-
GRMZM2G017103	0.00220184	0.00501478	-
GRMZM2G017110	0.0015209	0.00363895	GO:0006536 GO:0030170 GO:0004351
GRMZM2G017113	0.000941603	0.00241465	-
GRMZM2G017145	4.74579e-05	0.000189728	-
GRMZM2G017159	0.0194101	0.0336189	-
GRMZM2G017164	9.51897e-08	1.18732e-06	GO:0004674 GO:0006468 GO:0005529 GO:0004713 GO:0005524
GRMZM2G017170	0.000284728	0.000859866	-
GRMZM2G017187	0.0263139	0.0438708	GO:0006355 GO:0005634 GO:0003677 GO:0009725
GRMZM2G017193	3.74249e-06	2.29321e-05	GO:0050661 GO:0050660 GO:0004499
GRMZM2G017244	0.00685355	0.0134442	-
GRMZM2G017249	2.80999e-05	0.000121989	-
GRMZM2G017254	3.83911e-09	9.60529e-08	GO:0006265 GO:0005694 GO:0003918 GO:0005524
GRMZM2G017257	2.54321e-07	2.58877e-06	GO:0004807 GO:0007018 GO:0003777 GO:0008152 GO:0005875 GO:0005524
GRMZM2G017266	4.8892e-05	0.000194518	-
GRMZM2G017268	0.0108611	0.0201269	GO:0003677
GRMZM2G017269	3.23413e-05	0.000137302	GO:0005488
GRMZM2G017290	1.32562e-05	6.52979e-05	GO:0015979 GO:0009538
GRMZM2G017305	8.65602e-06	4.5683e-05	GO:0006139 GO:0017111 GO:0005524 GO:0019205
GRMZM2G017319	0.000291894	0.000878395	GO:0005840 GO:0003735 GO:0050825 GO:0042309 GO:0050826 GO:0006412
GRMZM2G017334	0.000149242	0.000496825	GO:0017111 GO:0000166
GRMZM2G017337	0.0179439	0.0313726	-
GRMZM2G017351	0.0125448	0.0228633	-
GRMZM2G017368	5.89091e-05	0.000226444	-
GRMZM2G017386	2.38852e-05	0.000106383	GO:0004674 GO:0006468 GO:0004713 GO:0005524
GRMZM2G017388	0.00161324	0.003828	GO:0006139 GO:0016021 GO:0005524 GO:0019205
GRMZM2G017405	5.12595e-05	0.000201615	-
GRMZM2G017409	0.000128533	0.000437222	GO:0004674 GO:0006468 GO:0005524 GO:0005515 GO:0004713
GRMZM2G017411	3.88646e-10	1.6702e-08	GO:0031072 GO:0006457 GO:0051082
GRMZM2G017426	9.89571e-07	7.82416e-06	-
GRMZM2G017460	0.000470629	0.00132635	-
GRMZM2G017474	3.47844e-10	1.54101e-08	-
GRMZM2G017520	1.76747e-08	3.17152e-07	GO:0006426 GO:0005737 GO:0004820 GO:0005524 GO:0003677
GRMZM2G017522	1.75563e-09	5.25732e-08	GO:0006468 GO:0004674 GO:0050825 GO:0004713 GO:0042309 GO:0050826 GO:0005524
GRMZM2G017525	0.00146514	0.00352069	-
GRMZM2G017528	0.00587439	0.0117727	-
GRMZM2G017536	0.00204309	0.00469378	-
GRMZM2G017550	0.000157435	0.000519771	GO:0006071 GO:0006629 GO:0008889
GRMZM2G017555	0.00436781	0.00909782	GO:0042545 GO:0005945 GO:0005618 GO:0030599 GO:0003872 GO:0004857 GO:0043087 GO:0006096
GRMZM2G017593	0.00525474	0.0106926	GO:0006979 GO:0020037 GO:0004601
GRMZM2G017603	0.00280265	0.00620252	GO:0006915 GO:0005524
GRMZM2G017634	0.00174972	0.00410763	-
GRMZM2G017647	0.0177937	0.0311506	-
GRMZM2G017654	0.000691456	0.00184734	GO:0004707 GO:0006468 GO:0004713 GO:0005524
GRMZM2G017666	0.00253529	0.00567615	-
GRMZM2G017670	0.0104427	0.0194494	-
GRMZM2G017678	2.44202e-06	1.61517e-05	GO:0016857 GO:0050662 GO:0006694 GO:0003854 GO:0045226 GO:0008831 GO:0031177
GRMZM2G017682	1.80787e-06	1.26956e-05	-
GRMZM2G017730	0.00854432	0.0163092	GO:0004497 GO:0020037 GO:0009055
GRMZM2G017739	0.00263742	0.00587804	-
GRMZM2G017804	1.32631e-05	6.53192e-05	GO:0006508 GO:0005515 GO:0004252
GRMZM2G017805	0.0169238	0.0297929	-
GRMZM2G017821	2.03903e-07	2.18023e-06	GO:0016021 GO:0007186
GRMZM2G017831	0.000243948	0.000755724	GO:0006352 GO:0005515 GO:0030528 GO:0006355 GO:0008270 GO:0005667 GO:0006413 GO:0003743
GRMZM2G017835	0.00543348	0.011016	-
GRMZM2G017845	3.33978e-07	3.24092e-06	GO:0008270
GRMZM2G017853	0.00203516	0.0046785	GO:0003824 GO:0005488 GO:0008152
GRMZM2G017865	2.43126e-05	0.000108061	GO:0031424 GO:0005737
GRMZM2G017894	0.00136949	0.00332269	GO:0046872 GO:0030001
GRMZM2G017923	5.38002e-06	3.09418e-05	GO:0007155 GO:0001503 GO:0008270 GO:0003676 GO:0005622
GRMZM2G017940	7.29175e-05	0.000271793	-
GRMZM2G017941	0.00426859	0.00891439	GO:0050825 GO:0042309 GO:0050826
GRMZM2G017961	0.000941684	0.00241465	GO:0004176 GO:0006508 GO:0004252
GRMZM2G017991	3.40905e-07	3.29937e-06	-
GRMZM2G018006	2.86265e-06	1.83967e-05	GO:0016847 GO:0009058 GO:0030170 GO:0016769
GRMZM2G018018	7.08676e-10	2.61398e-08	-
GRMZM2G018027	9.10401e-05	0.000327642	-
GRMZM2G018044	0.000789996	0.00207075	GO:0006508 GO:0004190
GRMZM2G018059	0.00633673	0.0125585	GO:0006468 GO:0004674 GO:0000151 GO:0016567 GO:0004713 GO:0004842 GO:0005524
GRMZM2G018068	0.000394517	0.00114193	GO:0007018 GO:0003777 GO:0005524 GO:0005875
GRMZM2G018074	0.02959	0.0487165	GO:0016887 GO:0005524
GRMZM2G018082	2.06786e-06	1.41458e-05	GO:0009055 GO:0005488 GO:0008152 GO:0016491
GRMZM2G018103	0.000641874	0.00173276	GO:0016020
GRMZM2G018108	3.36727e-05	0.000141894	GO:0006508 GO:0004190
GRMZM2G018126	0.00144639	0.00348414	GO:0016021
GRMZM2G018142	0.00020335	0.000648012	-
GRMZM2G018197	2.69939e-07	2.7222e-06	GO:0003735 GO:0006412 GO:0005840
GRMZM2G018228	1.76615e-07	1.94909e-06	GO:0003735 GO:0006412 GO:0005840
GRMZM2G018229	0.00156598	0.00373214	-
GRMZM2G018241	4.09025e-09	1.00563e-07	GO:0016020 GO:0016760 GO:0008270 GO:0005515 GO:0030244
GRMZM2G018251	2.29183e-07	2.39971e-06	GO:0004022 GO:0005488 GO:0008152
GRMZM2G018281	2.63177e-05	0.000115527	GO:0022891 GO:0016021 GO:0055085
GRMZM2G018356	2.73436e-08	4.414e-07	GO:0016787
GRMZM2G018369	0.000218547	0.000687193	-
GRMZM2G018375	4.60596e-14	2.18101e-11	GO:0009228 GO:0016491
GRMZM2G018398	0.0053602	0.010883	-
GRMZM2G018403	9.50999e-08	1.18732e-06	GO:0003735 GO:0005840 GO:0006412 GO:0003723
GRMZM2G018414	0.00229092	0.00519039	GO:0016818 GO:0045449 GO:0005634 GO:0005524
GRMZM2G018416	0.000874851	0.00226531	GO:0006071 GO:0006629 GO:0008889
GRMZM2G018417	0.0198677	0.0343023	-
GRMZM2G018441	0.00728216	0.0141881	GO:0016791 GO:0008152
GRMZM2G018446	0.0224135	0.0381033	-
GRMZM2G018462	0.0173444	0.0304516	-
GRMZM2G018484	0.00015269	0.000506131	GO:0051537 GO:0050825 GO:0042309 GO:0050826 GO:0009055 GO:0055114 GO:0016491
GRMZM2G018508	1.36373e-06	1.01615e-05	GO:0006265 GO:0003690 GO:0006511 GO:0004221
GRMZM2G018523	0.0016272	0.00385648	-
GRMZM2G018558	0.00608354	0.0121339	-
GRMZM2G018566	0.0124203	0.0226589	-
GRMZM2G018573	0.00158367	0.00376763	-
GRMZM2G018579	0.0122544	0.0223866	-
GRMZM2G018586	4.92845e-08	7.05206e-07	GO:0006950
GRMZM2G018595	0.00815071	0.0156451	GO:0006468 GO:0004674 GO:0030001 GO:0004713 GO:0046872 GO:0005524
GRMZM2G018612	0.0138588	0.0249644	GO:0004497 GO:0020037 GO:0009055
GRMZM2G018619	0.000822445	0.00214657	GO:0008134 GO:0003924 GO:0006913 GO:0005622 GO:0006355 GO:0004871 GO:0007264 GO:0007186 GO:0006886 GO:0005524 GO:0005525
GRMZM2G018631	5.48044e-06	3.13571e-05	GO:0008270 GO:0005515
GRMZM2G018673	0.00615084	0.0122476	-
GRMZM2G018689	0.0228467	0.0387299	GO:0006412
GRMZM2G018692	1.00697e-08	2.04346e-07	GO:0005975 GO:0004553
GRMZM2G018697	0.0121291	0.0221847	GO:0003678 GO:0005634 GO:0005524
GRMZM2G018716	0.0274452	0.045549	GO:0006508 GO:0005975 GO:0004252 GO:0004553
GRMZM2G018728	0.0245983	0.0413503	GO:0003824
GRMZM2G018756	1.51852e-09	4.72943e-08	GO:0016020
GRMZM2G018760	2.9157e-06	1.86807e-05	-
GRMZM2G018770	4.87594e-09	1.14488e-07	GO:0003735 GO:0006412 GO:0005840
GRMZM2G018775	0.00037592	0.00109554	-
GRMZM2G018786	4.66015e-06	2.74373e-05	GO:0016773 GO:0005634 GO:0006355 GO:0005524 GO:0003677 GO:0004879
GRMZM2G018793	6.41604e-06	3.57347e-05	GO:0003824
GRMZM2G018798	0.00434503	0.00905555	GO:0008270 GO:0005515
GRMZM2G018806	4.05367e-05	0.000166296	-
GRMZM2G018813	4.26349e-05	0.000173539	-
GRMZM2G018820	1.25568e-09	4.10061e-08	GO:0006071 GO:0006629 GO:0008889
GRMZM2G018837	3.88904e-08	5.86684e-07	-
GRMZM2G018876	1.82573e-06	1.27936e-05	-
GRMZM2G018885	0.00594979	0.0118977	GO:0016020 GO:0007242
GRMZM2G018901	0.000447414	0.00126932	-
GRMZM2G018926	0.000189661	0.000610861	GO:0005488
GRMZM2G018929	3.94934e-06	2.39872e-05	-
GRMZM2G018941	0.000261441	0.000801564	GO:0005743 GO:0016651 GO:0022904
GRMZM2G018943	0.00537824	0.0109144	GO:0044237
GRMZM2G018947	2.9725e-05	0.000127871	GO:0008026 GO:0003676 GO:0005524
GRMZM2G018950	8.33819e-06	4.4284e-05	GO:0006508 GO:0004185
GRMZM2G018951	0.000438977	0.00124885	GO:0007018 GO:0003777 GO:0005524 GO:0005875
GRMZM2G018955	1.17591e-05	5.90381e-05	-
GRMZM2G018988	9.90445e-07	7.82865e-06	-
GRMZM2G018992	1.94475e-08	3.42238e-07	-
GRMZM2G019050	7.50657e-05	0.000278501	GO:0046912 GO:0000015 GO:0004634 GO:0019752 GO:0006096
GRMZM2G019056	0.000601139	0.00163592	GO:0031072 GO:0006457 GO:0051082
GRMZM2G019084	0.00998993	0.0186987	-
GRMZM2G019106	4.88855e-05	0.000194518	GO:0003700 GO:0006355 GO:0046983 GO:0005634 GO:0043565
GRMZM2G019121	0.00439264	0.00913837	GO:0004824 GO:0005737 GO:0004815 GO:0006430 GO:0003676 GO:0006422 GO:0005524
GRMZM2G019144	4.63767e-08	6.73147e-07	GO:0005737 GO:0016310 GO:0008299 GO:0004496 GO:0005524
GRMZM2G019177	0.000114189	0.000396336	GO:0005506 GO:0009055
GRMZM2G019180	7.27127e-05	0.000271188	-
GRMZM2G019183	0.00275504	0.00610771	GO:0003824 GO:0005992
GRMZM2G019185	0.00108383	0.00272022	GO:0005975 GO:0004553
GRMZM2G019236	0.0139498	0.0251018	GO:0006888 GO:0006886 GO:0004981 GO:0008270 GO:0005515 GO:0007186 GO:0030127
GRMZM2G019251	0.000114415	0.000396906	GO:0003676
GRMZM2G019257	1.89473e-05	8.78324e-05	-
GRMZM2G019266	2.70264e-07	2.72265e-06	GO:0003676
GRMZM2G019284	0.00114283	0.00284899	-
GRMZM2G019291	0.000135568	0.000457982	-
GRMZM2G019317	0.000211776	0.000669277	GO:0004674 GO:0006468 GO:0005524 GO:0005515 GO:0004713
GRMZM2G019325	8.59204e-05	0.000312338	GO:0003735 GO:0006412 GO:0005840
GRMZM2G019328	8.83296e-06	4.65208e-05	-
GRMZM2G019335	5.75779e-13	1.38747e-10	GO:0008270 GO:0005622
GRMZM2G019353	0.0103661	0.0193192	-
GRMZM2G019356	1.02038e-08	2.06092e-07	-
GRMZM2G019358	1.67405e-10	9.01167e-09	GO:0003824 GO:0005488 GO:0008152
GRMZM2G019361	0.00052904	0.00146831	GO:0003924 GO:0005525
GRMZM2G019373	0.0169733	0.0298676	-
GRMZM2G019430	0.00140309	0.00339197	-
GRMZM2G019446	2.0651e-06	1.41378e-05	GO:0003700 GO:0006355 GO:0046983 GO:0005634 GO:0043565
GRMZM2G019450	0.00736222	0.014319	-
GRMZM2G019468	0.00745481	0.0144661	-
GRMZM2G019501	8.62292e-06	4.55366e-05	-
GRMZM2G019515	5.82941e-06	3.29848e-05	GO:0050661 GO:0050660 GO:0004499 GO:0008152 GO:0043087 GO:0009055
GRMZM2G019562	0.000105489	0.000370159	GO:0004143 GO:0007205
GRMZM2G019567	0.000173162	0.000563328	GO:0004674 GO:0006468 GO:0004713 GO:0005524
GRMZM2G019586	5.11969e-05	0.000201401	-
GRMZM2G019596	0.00659298	0.0129959	GO:0005198
GRMZM2G019641	0.000309167	0.000923744	-
GRMZM2G019666	2.03566e-06	1.39812e-05	GO:0004497 GO:0020037 GO:0009055
GRMZM2G019673	0.0121389	0.0221978	GO:0003824
GRMZM2G019689	1.61201e-05	7.69732e-05	-
GRMZM2G019721	0.00134079	0.00326111	-
GRMZM2G019746	0.00371611	0.00789538	GO:0003824 GO:0008152
GRMZM2G019771	0.0020267	0.00466074	GO:0050825 GO:0042309 GO:0050826
GRMZM2G019783	0.000152208	0.000504662	GO:0006004 GO:0004560
GRMZM2G019806	0.000108488	0.000379072	GO:0005634 GO:0045449 GO:0030528
GRMZM2G019810	1.58068e-07	1.78761e-06	-
GRMZM2G019819	4.31996e-05	0.000175224	GO:0006470 GO:0008287 GO:0004722
GRMZM2G019876	0.00946198	0.0178371	GO:0045454
GRMZM2G019879	9.2742e-05	0.000332877	GO:0007155 GO:0001503
GRMZM2G019901	0.000189227	0.000609541	-
GRMZM2G019907	1.68496e-05	7.98482e-05	-
GRMZM2G019916	4.16267e-07	3.87899e-06	GO:0050825 GO:0042309 GO:0050826
GRMZM2G019919	5.59982e-05	0.000217115	GO:0003676
GRMZM2G019945	0.00318984	0.0069269	-
GRMZM2G019958	5.12978e-05	0.000201673	-
GRMZM2G019971	0.0108196	0.020061	GO:0008270 GO:0005515
GRMZM2G019974	2.71104e-05	0.000118336	GO:0005215 GO:0016021 GO:0006810
GRMZM2G019986	2.84133e-09	7.53436e-08	GO:0016779 GO:0008152
GRMZM2G019991	0.00423488	0.00885847	-
GRMZM2G020008	3.67117e-06	2.25491e-05	-
GRMZM2G020040	0.0285988	0.0472672	GO:0016021 GO:0007186 GO:0005524
GRMZM2G020054	3.28925e-10	1.48043e-08	GO:0003700 GO:0006355
GRMZM2G020081	6.93897e-11	4.6939e-09	GO:0006355 GO:0000156 GO:0000160
GRMZM2G020091	0.000368913	0.00107684	GO:0016021
GRMZM2G020096	2.20579e-05	9.97032e-05	GO:0006750 GO:0004357
GRMZM2G020098	3.98565e-07	3.74956e-06	-
GRMZM2G020140	9.32205e-07	7.4396e-06	-
GRMZM2G020142	0.00181789	0.00424338	GO:0003899 GO:0006350 GO:0003677
GRMZM2G020150	1.90058e-05	8.80553e-05	GO:0003700 GO:0006355
GRMZM2G020187	0.000416821	0.00119499	-
GRMZM2G020201	0.00196176	0.00453259	-
GRMZM2G020216	0.000773021	0.00203272	GO:0006468 GO:0004707 GO:0005524
GRMZM2G020231	0.00113528	0.00283348	-
GRMZM2G020254	1.2733e-10	7.45042e-09	GO:0003700 GO:0043565 GO:0005634 GO:0045449
GRMZM2G020255	0.00352995	0.00756016	-
GRMZM2G020281	0.000619636	0.00168	GO:0050825 GO:0042309 GO:0050826
GRMZM2G020291	5.48772e-08	7.6386e-07	GO:0004674 GO:0006468 GO:0005524
GRMZM2G020320	1.91141e-05	8.8413e-05	GO:0008415 GO:0008152
GRMZM2G020357	2.23503e-06	1.50553e-05	-
GRMZM2G020366	0.0184935	0.0322543	-
GRMZM2G020409	2.85455e-05	0.00012363	GO:0005488
GRMZM2G020423	1.14958e-08	2.26287e-07	-
GRMZM2G020429	0.000245102	0.00075893	GO:0006306 GO:0008170 GO:0003677
GRMZM2G020446	0.0010602	0.00266693	GO:0008836 GO:0006596 GO:0009089
GRMZM2G020450	1.77713e-07	1.95753e-06	-
GRMZM2G020468	0.0172834	0.0303569	-
GRMZM2G020484	0.0171466	0.0301436	GO:0006857 GO:0005215 GO:0016020
GRMZM2G020500	1.84068e-06	1.28843e-05	GO:0004497 GO:0020037 GO:0009055
GRMZM2G020523	0.00115996	0.00288467	-
GRMZM2G020544	1.28874e-06	9.7092e-06	GO:0015031 GO:0005525 GO:0007264 GO:0005622
GRMZM2G020556	7.62868e-05	0.00028209	-
GRMZM2G020594	3.37482e-05	0.000142165	-
GRMZM2G020606	8.03634e-05	0.000294862	-
GRMZM2G020631	0.000199506	0.000637274	-
GRMZM2G020653	0.019753	0.0341341	-
GRMZM2G020661	1.71535e-07	1.90702e-06	GO:0008134 GO:0003924 GO:0006913 GO:0005622 GO:0006355 GO:0007264 GO:0006886 GO:0005524 GO:0005525
GRMZM2G020676	0.00111936	0.00279678	-
GRMZM2G020721	0.00396645	0.00836678	-
GRMZM2G020728	0.00292512	0.00642625	GO:0005634
GRMZM2G020742	0.00409633	0.00860313	-
GRMZM2G020761	4.31248e-06	2.5752e-05	GO:0004497 GO:0020037 GO:0009055
GRMZM2G020766	0.0147571	0.0263984	GO:0006813 GO:0016020 GO:0015079
GRMZM2G020772	1.30106e-06	9.7847e-06	GO:0003677
GRMZM2G020775	6.64822e-06	3.68034e-05	-
GRMZM2G020799	0.00956033	0.017996	GO:0003700 GO:0006355 GO:0046983 GO:0005634 GO:0043565
GRMZM2G020801	0.000584074	0.00159579	GO:0051539 GO:0008152
GRMZM2G020843	0.00111029	0.00277681	-
GRMZM2G020856	2.15385e-06	1.46473e-05	-
GRMZM2G020859	2.17248e-06	1.47267e-05	GO:0015031 GO:0007264 GO:0005525
GRMZM2G020864	5.98742e-06	3.37072e-05	-
GRMZM2G020898	0.000408213	0.001174	GO:0005975 GO:0004553
GRMZM2G020912	1.2637e-06	9.56567e-06	-
GRMZM2G020915	0.0229662	0.0389107	GO:0004674 GO:0006468 GO:0004713 GO:0005524
GRMZM2G020920	6.42767e-07	5.51528e-06	GO:0006355 GO:0003712
GRMZM2G020928	1.15899e-05	5.83581e-05	GO:0005634 GO:0008270 GO:0003723
GRMZM2G020940	0.0138176	0.0248989	-
GRMZM2G020943	0.0193019	0.0334655	-
GRMZM2G020953	0.0020023	0.00461359	-
GRMZM2G020982	2.59983e-06	1.69846e-05	-
GRMZM2G020986	0.000215192	0.000678728	GO:0015629 GO:0016021 GO:0005199 GO:0005515 GO:0007155 GO:0007186
GRMZM2G020996	0.0200926	0.0346438	GO:0008270 GO:0050825 GO:0042309 GO:0005515 GO:0050826
GRMZM2G021015	0.0276838	0.0459123	-
GRMZM2G021044	1.68925e-05	8.00306e-05	GO:0018024 GO:0005634 GO:0008270 GO:0016568
GRMZM2G021074	0.000110045	0.000383474	GO:0003824 GO:0015969
GRMZM2G021095	0.0129613	0.0235234	-
GRMZM2G021106	0.00131425	0.0032057	GO:0016791 GO:0008152
GRMZM2G021107	0.000694386	0.00185377	-
GRMZM2G021110	1.48532e-05	7.18088e-05	GO:0004177 GO:0009987 GO:0030145
GRMZM2G021149	9.9627e-06	5.15184e-05	GO:0016021 GO:0005199 GO:0006355 GO:0003677 GO:0007186 GO:0005634 GO:0005524
GRMZM2G021223	0.0302588	0.0497024	GO:0005737 GO:0005634 GO:0003723 GO:0006396
GRMZM2G021225	2.20442e-06	1.48922e-05	GO:0007155 GO:0015629 GO:0005198
GRMZM2G021233	0.00625265	0.0124189	GO:0003677 GO:0008270 GO:0005524 GO:0005515 GO:0004386
GRMZM2G021270	0.000392227	0.0011362	GO:0006265 GO:0005634 GO:0005694 GO:0003918 GO:0005524
GRMZM2G021299	0.000419976	0.00120296	GO:0016881 GO:0005488 GO:0006464 GO:0005622
GRMZM2G021301	0.00209872	0.00480346	-
GRMZM2G021303	0.000221598	0.000695672	-
GRMZM2G021310	0.0195249	0.0337927	GO:0004497 GO:0020037 GO:0009055
GRMZM2G021313	1.33664e-05	6.5774e-05	-
GRMZM2G021319	0.00862119	0.0164429	-
GRMZM2G021331	1.17305e-06	8.96172e-06	GO:0045261 GO:0015986 GO:0046933 GO:0000166 GO:0046961 GO:0008553
GRMZM2G021339	0.00977496	0.0183487	GO:0003700 GO:0006355 GO:0005634 GO:0043565
GRMZM2G021378	6.95127e-09	1.52701e-07	GO:0005484 GO:0006886 GO:0016020 GO:0016192
GRMZM2G021401	0.0058708	0.0117668	GO:0016021 GO:0007186
GRMZM2G021406	5.77683e-06	3.27597e-05	-
GRMZM2G021410	0.00304895	0.00666037	-
GRMZM2G021416	3.81813e-11	3.03197e-09	GO:0006468 GO:0004674 GO:0050825 GO:0004713 GO:0042309 GO:0050826 GO:0005524
GRMZM2G021427	0.000557905	0.0015346	GO:0005576 GO:0019953
GRMZM2G021433	4.12623e-05	0.000168785	-
GRMZM2G021459	4.37152e-05	0.000176979	-
GRMZM2G021471	4.86612e-07	4.39844e-06	-
GRMZM2G021480	7.57675e-05	0.000280508	GO:0008270 GO:0005515
GRMZM2G021482	0.000176821	0.000573771	GO:0006629 GO:0008081
GRMZM2G021483	1.07221e-06	8.32059e-06	-
GRMZM2G021517	5.46529e-05	0.000212803	GO:0004674 GO:0006468 GO:0004713 GO:0005524 GO:0007165
GRMZM2G021530	2.25893e-05	0.000101602	-
GRMZM2G021560	4.6962e-05	0.000188069	-
GRMZM2G021567	0.00201195	0.00463141	-
GRMZM2G021587	0.00149211	0.0035791	-
GRMZM2G021589	1.70711e-05	8.073e-05	GO:0016021
GRMZM2G021598	9.92835e-09	2.01963e-07	-
GRMZM2G021605	3.16294e-06	1.9935e-05	GO:0006096 GO:0016868
GRMZM2G021607	2.53312e-05	0.000111868	GO:0006355 GO:0005634 GO:0004879 GO:0003677
GRMZM2G021619	0.0224238	0.0381158	GO:0004674 GO:0006468 GO:0005524 GO:0005515 GO:0004713
GRMZM2G021621	1.35049e-06	1.01057e-05	GO:0005576 GO:0019953
GRMZM2G021635	9.00179e-07	7.24911e-06	GO:0033178 GO:0015986 GO:0046961
GRMZM2G021661	0.0233798	0.0395202	-
GRMZM2G021674	0.0131997	0.0239084	GO:0004519 GO:0005634 GO:0003697 GO:0006289
GRMZM2G021687	6.29496e-07	5.42508e-06	GO:0031072 GO:0006457 GO:0051082
GRMZM2G021694	0.0141048	0.0253469	-
GRMZM2G021704	3.48941e-10	1.54101e-08	GO:0004151 GO:0019856
GRMZM2G021725	2.66864e-09	7.21322e-08	GO:0006813 GO:0016020 GO:0015079
GRMZM2G021777	7.99031e-08	1.03502e-06	GO:0008270 GO:0005622
GRMZM2G021784	0.00047915	0.00134702	GO:0016485 GO:0016021
GRMZM2G021786	8.16167e-07	6.71474e-06	GO:0016758 GO:0008152
GRMZM2G021794	8.56873e-07	6.98324e-06	-
GRMZM2G021796	3.9777e-06	2.41419e-05	GO:0008270 GO:0005515
GRMZM2G021816	0.000528101	0.00146587	GO:0005737 GO:0006950 GO:0051087 GO:0001671
GRMZM2G021846	1.88235e-06	1.31149e-05	GO:0003873 GO:0030246 GO:0005524 GO:0006003
GRMZM2G021849	0.000690177	0.00184485	-
GRMZM2G021864	1.90355e-05	8.81452e-05	GO:0005524
GRMZM2G021877	0.00162536	0.00385246	-
GRMZM2G021879	0.0178139	0.0311769	GO:0008270 GO:0005515
GRMZM2G021885	0.0274593	0.0455695	-
GRMZM2G021896	0.00912953	0.0172818	-
GRMZM2G021921	0.0059335	0.0118716	-
GRMZM2G022032	1.91952e-05	8.86918e-05	-
GRMZM2G022041	8.81197e-06	4.64295e-05	GO:0016021 GO:0005199 GO:0006355 GO:0003677 GO:0007186 GO:0005634 GO:0005524
GRMZM2G022054	0.0123779	0.0225944	GO:0007242
GRMZM2G022061	1.15356e-06	8.8419e-06	-
GRMZM2G022090	0.000218927	0.000688219	-
GRMZM2G022107	3.61647e-08	5.52739e-07	-
GRMZM2G022120	0.0246012	0.0413524	-
GRMZM2G022130	0.00014135	0.000474259	-
GRMZM2G022175	0.000252325	0.000778281	GO:0008270 GO:0005515
GRMZM2G022180	2.41066e-08	4.01002e-07	GO:0006457 GO:0005509 GO:0051082 GO:0005783
GRMZM2G022188	1.32474e-05	6.52672e-05	-
GRMZM2G022192	0.000111892	0.000389475	-
GRMZM2G022206	6.62522e-08	8.92084e-07	GO:0019787 GO:0043687 GO:0051246
GRMZM2G022213	0.0166031	0.0292909	GO:0008270 GO:0005622
GRMZM2G022229	0.00493207	0.0101133	-
GRMZM2G022252	7.83117e-06	4.20704e-05	-
GRMZM2G022269	5.03342e-07	4.51753e-06	GO:0003746 GO:0006414 GO:0003924 GO:0005622 GO:0005525
GRMZM2G022275	0.000276284	0.000838826	-
GRMZM2G022283	0.00181246	0.004232	GO:0003824
GRMZM2G022298	9.02399e-07	7.25837e-06	-
GRMZM2G022311	0.000168347	0.000550886	GO:0009058
GRMZM2G022313	0.00154356	0.00368501	GO:0003676
GRMZM2G022318	0.0168615	0.0296955	GO:0007186 GO:0016021 GO:0046872 GO:0030001 GO:0051260
GRMZM2G022359	0.000119805	0.000412469	GO:0003700 GO:0006355
GRMZM2G022383	1.4262e-06	1.05399e-05	GO:0008601 GO:0007165 GO:0000159
GRMZM2G022398	0.0011949	0.00295662	GO:0016020
GRMZM2G022402	7.15592e-06	3.90309e-05	GO:0006629 GO:0016788
GRMZM2G022413	0.00252977	0.00566678	GO:0019538 GO:0016671
GRMZM2G022442	0.00270718	0.00601622	GO:0016757
GRMZM2G022453	5.03579e-07	4.51807e-06	GO:0016021 GO:0007186
GRMZM2G022499	0.00186489	0.00433818	GO:0050826 GO:0050825 GO:0042309 GO:0003677
GRMZM2G022514	0.00226721	0.00514259	GO:0004674 GO:0006468 GO:0005529 GO:0004713 GO:0005524
GRMZM2G022538	0.000414995	0.00119032	-
GRMZM2G022547	3.01862e-07	2.98131e-06	GO:0050660 GO:0050664 GO:0016021 GO:0005509 GO:0005506 GO:0004601 GO:0055114 GO:0009055
GRMZM2G022558	5.51769e-05	0.000214418	GO:0006633 GO:0016020 GO:0008415
GRMZM2G022563	9.79514e-06	5.08861e-05	GO:0006633 GO:0004315
GRMZM2G022611	0.0195921	0.033886	-
GRMZM2G022616	0.00170355	0.004014	-
GRMZM2G022619	3.19427e-07	3.12701e-06	GO:0003735 GO:0006412 GO:0005840
GRMZM2G022625	0.000211293	0.000668329	GO:0007264 GO:0005525 GO:0005622
GRMZM2G022634	0.0131589	0.0238413	-
GRMZM2G022642	3.89429e-06	2.37145e-05	GO:0016021 GO:0006865 GO:0009772 GO:0045156 GO:0030077 GO:0015171
GRMZM2G022662	0.000156527	0.000517374	-
GRMZM2G022694	0.00182556	0.0042567	-
GRMZM2G022706	0.000365034	0.00106685	-
GRMZM2G022711	3.82623e-10	1.64708e-08	GO:0008270 GO:0005515
GRMZM2G022777	1.52947e-08	2.82372e-07	GO:0006915 GO:0015935 GO:0017111 GO:0005524 GO:0005761
GRMZM2G022782	0.00466377	0.00963969	GO:0005978 GO:0004135
GRMZM2G022797	0.000786579	0.00206429	-
GRMZM2G022799	1.98412e-08	3.46543e-07	GO:0006508 GO:0004197
GRMZM2G022804	5.51636e-07	4.86683e-06	-
GRMZM2G022841	0.000442036	0.00125643	-
GRMZM2G022884	9.95138e-05	0.000352824	-
GRMZM2G022897	4.19018e-05	0.000170991	GO:0005515
GRMZM2G022915	3.50536e-06	2.16717e-05	GO:0005737 GO:0004812 GO:0005216 GO:0016020 GO:0006418 GO:0006811 GO:0005524
GRMZM2G022921	8.55246e-06	4.52767e-05	-
GRMZM2G022926	6.74369e-06	3.72111e-05	-
GRMZM2G022931	3.10497e-07	3.05924e-06	-
GRMZM2G022934	0.0136772	0.0246686	GO:0003824
GRMZM2G022945	0.000782481	0.00205548	GO:0008270 GO:0005515 GO:0005622
GRMZM2G022947	1.58409e-06	1.14519e-05	GO:0004497 GO:0020037 GO:0009055
GRMZM2G022958	5.65724e-06	3.22029e-05	-
GRMZM2G022972	0.00188977	0.00438846	-
GRMZM2G022974	0.0180953	0.0316158	GO:0006355 GO:0005634 GO:0004879 GO:0003677
GRMZM2G022987	2.36704e-06	1.57543e-05	GO:0005634 GO:0006350 GO:0008270
GRMZM2G022996	0.00935199	0.0176519	GO:0004497 GO:0020037 GO:0009055
GRMZM2G022997	0.00119046	0.00294734	GO:0003993
GRMZM2G023008	0.0245228	0.0412341	GO:0008565 GO:0006886 GO:0030117 GO:0016192 GO:0005515
GRMZM2G023020	2.94185e-05	0.000126766	GO:0016020
GRMZM2G023023	0.000445395	0.00126415	GO:0016884
GRMZM2G023037	5.33215e-05	0.000208539	-
GRMZM2G023059	6.7985e-06	3.74627e-05	-
GRMZM2G023073	1.23366e-05	6.14189e-05	GO:0016020
GRMZM2G023105	6.93935e-08	9.23681e-07	GO:0006886 GO:0005622
GRMZM2G023110	0.0127809	0.0232476	GO:0006468 GO:0020037 GO:0006979 GO:0004674 GO:0004713 GO:0005515 GO:0004601 GO:0005524
GRMZM2G023133	0.000107163	0.00037521	-
GRMZM2G023163	0.011212	0.020703	GO:0004370 GO:0006072
GRMZM2G023194	3.34548e-06	2.08491e-05	GO:0016020 GO:0051537 GO:0008121 GO:0055114 GO:0009055
GRMZM2G023214	0.0208798	0.035848	-
GRMZM2G023220	8.76815e-05	0.000317881	GO:0006508 GO:0004197
GRMZM2G023237	0.00713156	0.0139233	GO:0045454 GO:0015035 GO:0009055
GRMZM2G023239	0.00281036	0.00621497	GO:0004221 GO:0006511 GO:0008270 GO:0004867
GRMZM2G023242	2.44594e-05	0.000108619	-
GRMZM2G023275	0.0140809	0.0253146	-
GRMZM2G023279	4.70711e-05	0.000188389	-
GRMZM2G023285	6.3444e-08	8.58879e-07	GO:0005215 GO:0016020 GO:0006810
GRMZM2G023289	0.00163368	0.00386911	GO:0000287 GO:0005975 GO:0016868
GRMZM2G023293	0.0108724	0.0201401	-
GRMZM2G023313	8.71503e-09	1.81616e-07	-
GRMZM2G023328	5.48073e-07	4.84251e-06	-
GRMZM2G023335	3.66182e-06	2.25079e-05	-
GRMZM2G023346	1.09175e-07	1.33251e-06	GO:0009416 GO:0005515 GO:0004871
GRMZM2G023347	0.00699741	0.0136886	GO:0006457 GO:0016272 GO:0051082
GRMZM2G023364	2.17067e-06	1.47265e-05	-
GRMZM2G023387	7.14271e-05	0.000267016	GO:0045454
GRMZM2G023392	0.00124258	0.00305831	-
GRMZM2G023399	0.0177441	0.03107	GO:0006233 GO:0004798 GO:0005524
GRMZM2G023418	2.99123e-05	0.000128504	GO:0003924 GO:0005525
GRMZM2G023436	6.79209e-05	0.000255817	GO:0008134 GO:0003924 GO:0006913 GO:0005622 GO:0006355 GO:0004871 GO:0007264 GO:0007186 GO:0006886 GO:0005524 GO:0005525
GRMZM2G023438	0.000926567	0.0023821	-
GRMZM2G023444	2.58929e-06	1.69374e-05	GO:0006468 GO:0015057 GO:0016021 GO:0007596 GO:0004674 GO:0004713 GO:0007186 GO:0005524
GRMZM2G023471	0.000305323	0.000914182	-
GRMZM2G023528	0.00094652	0.00242534	GO:0003872 GO:0005945 GO:0009236 GO:0006096
GRMZM2G023575	0.00080682	0.00210975	-
GRMZM2G023585	2.25532e-05	0.000101511	-
GRMZM2G023638	5.10369e-06	2.96055e-05	GO:0008318 GO:0018346
GRMZM2G023655	0.00566047	0.0114039	-
GRMZM2G023667	0.000452038	0.00128116	GO:0004379 GO:0006334 GO:0003677 GO:0006499 GO:0000786 GO:0005634
GRMZM2G023708	0.00070513	0.00187775	GO:0003700 GO:0006355
GRMZM2G023711	1.50276e-09	4.69176e-08	GO:0045454
GRMZM2G023715	4.69037e-08	6.78737e-07	GO:0004674 GO:0006468 GO:0005524 GO:0005515 GO:0004713
GRMZM2G023748	4.28763e-06	2.56455e-05	GO:0003723 GO:0006396
GRMZM2G023769	0.00992727	0.0186045	-
GRMZM2G023786	0.00326552	0.00707322	-
GRMZM2G023791	0.0094836	0.017876	-
GRMZM2G023827	0.0217855	0.0371805	-
GRMZM2G023833	0.000256063	0.000787909	-
GRMZM2G023840	6.6053e-11	4.55249e-09	GO:0004601 GO:0006979 GO:0020037 GO:0009055
[truncated: 13,577 more rows]

## Sheet: treatment_main_effect
Additional file 4 - Genes differentially expressed in treatment main effect.
Gene ID	p-value	q-value (adj p-Value using FDR)	Gene Ontology (GO) term(s)
AC148152.3_FG008	0.000168705	0.000922538	GO:0005975 GO:0004553
AC149475.2_FG002	3.01515e-05	0.000241912	-
AC149475.2_FG005	0.00596849	0.0157871	GO:0008270 GO:0005622
AC149818.2_FG001	5.52968e-06	7.00946e-05	GO:0004871 GO:0006886 GO:0003924 GO:0006913 GO:0005622 GO:0005515 GO:0007264 GO:0007186 GO:0005525
AC149818.2_FG004	2.03885e-05	0.000180143	GO:0016538 GO:0007049
AC149818.2_FG007	1.27356e-05	0.000127755	-
AC149818.2_FG008	0.0163911	0.0359977	GO:0008270 GO:0005622
AC149828.2_FG002	0.00266076	0.00825474	GO:0006511 GO:0005839 GO:0004298
AC149828.2_FG004	0.00513941	0.0139654	-
AC149829.2_FG002	0.00309742	0.00930791	-
AC149829.2_FG006	0.000156913	0.000869584	-
AC152495.1_FG010	0.00504768	0.0137718	GO:0006915 GO:0005515 GO:0005524
AC152495.1_FG011	0.0108179	0.0256409	-
AC152495.1_FG017	0.00230463	0.00735094	GO:0006915 GO:0005524
AC155376.2_FG005	2.15065e-07	6.97734e-06	GO:0005975 GO:0004553
AC155377.1_FG001	0.0229518	0.0473032	GO:0016459 GO:0005524 GO:0051015 GO:0003774
AC155434.2_FG004	0.000635326	0.00261514	-
AC155434.2_FG006	0.000415884	0.00187056	GO:0045449 GO:0008270 GO:0003677
AC155610.2_FG009	0.012978	0.0297296	-
AC155622.2_FG001	0.00215695	0.00695151	GO:0006879 GO:0016192 GO:0006886 GO:0005198 GO:0008199 GO:0005576 GO:0006826 GO:0005515 GO:0030126
AC155624.2_FG006	0.000247577	0.0012425	GO:0006470 GO:0008287 GO:0004722
AC155624.2_FG011	0.00121801	0.00439957	-
AC159612.1_FG007	0.0137976	0.0312383	GO:0005975 GO:0004553
AC177838.2_FG015	0.00314917	0.0094324	-
AC177908.3_FG002	7.43517e-06	8.67323e-05	GO:0016757
AC182617.3_FG001	0.0224984	0.0465621	-
AC183413.3_FG006	0.000745065	0.00296196	-
AC183932.3_FG007	0.00120566	0.00436544	-
AC183938.4_FG011	0.0137489	0.0311528	GO:0008270
AC183950.2_FG005	0.00186227	0.00617003	-
AC184169.3_FG001	0.0127685	0.0293316	GO:0050825 GO:0042309 GO:0050826
AC185415.3_FG005	0.00383709	0.0110676	GO:0008270 GO:0003676 GO:0005622
AC185466.3_FG001	0.00744046	0.018863	-
AC185475.3_FG001	0.0014798	0.00513971	-
AC186231.4_FG002	8.2994e-07	1.83896e-05	GO:0006355 GO:0005634 GO:0000785 GO:0005199 GO:0003677
AC186431.5_FG001	0.000543116	0.00231034	-
AC186512.3_FG007	8.30478e-06	9.42953e-05	-
AC186524.3_FG005	0.00948498	0.0229931	GO:0005634 GO:0003677
AC187098.4_FG011	0.00582445	0.0154846	GO:0006355 GO:0005634 GO:0000785 GO:0003677
AC187157.4_FG002	0.000832354	0.00324391	-
AC187157.4_FG005	0.00618193	0.0162358	GO:0003700 GO:0006355 GO:0005634 GO:0043565
AC187262.4_FG007	5.22284e-08	2.66135e-06	GO:0050825 GO:0042309 GO:0050826
AC187263.4_FG001	0.00195203	0.0064082	-
AC188023.3_FG005	3.69981e-05	0.000284256	-
AC189770.3_FG002	0.00968248	0.0233986	-
AC190526.3_FG004	0.0055555	0.0148795	GO:0031072
AC190609.3_FG002	2.39767e-06	3.88274e-05	GO:0003735 GO:0006412 GO:0005840
AC190623.3_FG002	0.00917168	0.0223376	-
AC190628.4_FG007	0.00442018	0.0123795	-
AC190933.3_FG004	3.54457e-09	4.79755e-07	GO:0006950
AC190985.3_FG006	0.00626075	0.0163957	-
AC191360.3_FG015	0.00896689	0.0219431	-
AC191771.3_FG008	0.000331082	0.00155764	-
AC192244.3_FG001	0.018006	0.038847	GO:0006511 GO:0004175 GO:0005839
AC192244.3_FG007	5.03037e-09	5.91165e-07	GO:0009058 GO:0016779
AC192362.3_FG003	0.0142968	0.0321465	-
AC192451.3_FG001	0.00249305	0.0078352	GO:0005783
AC193353.3_FG002	9.45323e-06	0.000103343	-
AC193379.3_FG001	0.00245229	0.00773276	-
AC193402.3_FG004	0.0228039	0.0470505	-
AC193591.3_FG001	0.00017752	0.00095986	-
AC193598.3_FG002	0.0104378	0.0248946	GO:0008380 GO:0006915 GO:0005681 GO:0005515 GO:0005524
AC193632.2_FG002	0.0143145	0.0321777	GO:0006468 GO:0004674 GO:0004713 GO:0004568 GO:0006032 GO:0005524
AC194005.3_FG004	0.000729254	0.00291178	-
AC194203.3_FG003	0.00244001	0.00770313	GO:0008289 GO:0006869
AC194264.3_FG006	0.0025402	0.00795211	-
AC194341.4_FG002	0.00010855	0.000651708	GO:0000276 GO:0015078 GO:0015986
AC194341.4_FG004	0.0172874	0.0375709	-
AC194389.3_FG001	0.0207933	0.0436747	-
AC194970.5_FG004	0.000116009	0.000687683	-
AC194974.3_FG005	0.0186256	0.0399411	GO:0005529
AC195138.3_FG004	7.22548e-06	8.51408e-05	-
AC195147.3_FG008	0.00120205	0.00435546	-
AC195154.3_FG004	1.79705e-05	0.000163886	-
AC195172.3_FG001	0.000407813	0.00184115	-
AC195235.3_FG003	0.020201	0.042661	-
AC195340.3_FG001	6.63452e-05	0.000445581	GO:0005737 GO:0051258 GO:0007018 GO:0003924 GO:0005198 GO:0005874 GO:0005525
AC195340.3_FG004	0.00180247	0.00601372	-
AC195389.3_FG001	4.90669e-05	0.000353719	-
AC195587.4_FG004	4.25131e-07	1.14067e-05	GO:0006915 GO:0017111 GO:0005524
AC195785.3_FG004	0.00126468	0.00452976	GO:0004252 GO:0006468 GO:0005529 GO:0007596 GO:0004674 GO:0005576 GO:0004713 GO:0006508 GO:0005524
AC195796.3_FG001	0.000510416	0.00220127	-
AC195860.3_FG006	9.86401e-06	0.000106797	GO:0003723 GO:0006396
AC195874.2_FG002	0.0238185	0.048814	GO:0008565 GO:0006886 GO:0030117 GO:0016192 GO:0005515
AC195957.3_FG003	0.0156146	0.0345745	-
AC196043.3_FG005	0.0195088	0.0415181	-
AC196066.3_FG003	0.00224997	0.0072086	GO:0050825 GO:0042309 GO:0050826
AC196090.3_FG006	4.53263e-06	6.104e-05	GO:0006508 GO:0043086 GO:0042802 GO:0004252
AC196465.3_FG006	0.000188371	0.00100788	-
AC196475.3_FG004	4.84868e-06	6.39652e-05	GO:0046983 GO:0008171
AC196475.3_FG005	1.16762e-05	0.00012029	GO:0045449 GO:0003677
AC196488.3_FG007	4.55268e-06	6.12051e-05	-
AC196489.3_FG002	2.54308e-05	0.000213412	GO:0003735 GO:0006412 GO:0005840
AC196708.3_FG006	0.00429588	0.0121122	-
AC196961.2_FG003	0.00372918	0.0108186	GO:0006334 GO:0003677 GO:0016986 GO:0006352 GO:0000786 GO:0005634
AC197013.3_FG003	4.80369e-05	0.000348257	GO:0003824 GO:0046872
AC197047.3_FG001	0.00320475	0.00956413	-
AC197056.3_FG005	0.0212984	0.0445371	GO:0003735 GO:0003677 GO:0006412 GO:0005840
AC197122.3_FG003	0.00153175	0.00528782	GO:0005634 GO:0045449 GO:0030528
AC197146.3_FG001	1.73513e-05	0.000159767	GO:0006270
AC197246.3_FG001	0.000703501	0.00283239	GO:0006886 GO:0003924 GO:0006913 GO:0005622 GO:0005515 GO:0007264 GO:0005525
AC197246.3_FG003	0.000210207	0.00109626	GO:0003735 GO:0006412 GO:0005840
AC197340.3_FG003	5.68307e-05	0.000397039	-
AC197387.3_FG004	5.13554e-06	6.65143e-05	-
AC197699.3_FG003	0.00684431	0.0176065	GO:0005506 GO:0016491
AC197705.4_FG001	2.54855e-05	0.00021366	GO:0000287 GO:0016831 GO:0030976
AC197705.4_FG003	2.27133e-06	3.72056e-05	-
AC197705.4_FG006	0.00851128	0.0210193	GO:0016567 GO:0004842 GO:0008270 GO:0005515 GO:0000151
AC197705.4_FG011	0.00259438	0.00808511	-
AC197717.3_FG002	0.00126273	0.00452628	GO:0016492 GO:0016021 GO:0007186
AC197758.3_FG004	4.83085e-08	2.52352e-06	GO:0004601 GO:0006979 GO:0020037 GO:0009055
AC198169.4_FG004	0.00937331	0.0227612	GO:0008026 GO:0003676 GO:0005524
AC198353.5_FG004	0.0027857	0.00855208	GO:0006355 GO:0003723
AC198366.3_FG004	0.0104942	0.0250035	-
AC198403.3_FG001	0.00439963	0.0123381	GO:0003700 GO:0006355
AC198418.3_FG005	3.18955e-05	0.000252733	-
AC198481.3_FG004	0.00475476	0.0131309	-
AC198490.3_FG003	0.0139203	0.0314652	-
AC198518.3_FG003	0.00143271	0.00500813	-
AC198923.4_FG002	0.00321667	0.00959075	-
AC199315.4_FG001	2.13535e-05	0.000186606	-
AC199363.4_FG003	0.000270333	0.00132931	-
AC199526.5_FG002	2.83951e-06	4.36599e-05	GO:0006730 GO:0004478 GO:0005524
AC199541.4_FG001	2.08346e-07	6.87086e-06	GO:0016758 GO:0008152
AC199541.4_FG004	0.000147647	0.000829925	GO:0016758 GO:0008152
AC199705.3_FG008	7.19515e-06	8.4876e-05	-
AC199765.4_FG008	0.000522065	0.00223999	GO:0005975 GO:0004553
AC199782.5_FG002	0.00015039	0.000842384	GO:0004421 GO:0008299
AC199782.5_FG003	0.000701524	0.0028271	-
AC199820.4_FG006	0.000548862	0.00232781	GO:0003677
AC199911.5_FG001	7.75917e-06	8.94152e-05	GO:0033178 GO:0015986 GO:0046961
AC200057.4_FG007	0.000384274	0.00175588	GO:0003700 GO:0006355 GO:0005634 GO:0043565
AC200138.3_FG003	0.0115701	0.0270476	-
AC200565.4_FG001	0.0111291	0.0262282	-
AC202185.4_FG004	0.00753952	0.0190707	-
AC202439.3_FG001	0.000205465	0.00107799	-
AC203048.3_FG001	0.0196248	0.0417112	-
AC203173.3_FG004	1.75461e-05	0.000160923	GO:0003924 GO:0005525
AC203366.4_FG001	5.74357e-07	1.39471e-05	-
AC203535.4_FG004	0.000587542	0.00245804	GO:0051537 GO:0016491 GO:0055114 GO:0009055
AC203754.4_FG008	0.00900947	0.0220241	GO:0005737 GO:0004349 GO:0006561 GO:0016491
AC203761.3_FG002	0.0110794	0.0261362	GO:0006265 GO:0003917 GO:0005694
AC203862.4_FG002	0.00405236	0.0115775	-
AC203865.3_FG001	0.00349511	0.0102783	GO:0007160 GO:0005856
AC203966.5_FG005	0.00204992	0.00666782	GO:0005506 GO:0016491
AC203985.4_FG001	9.35276e-05	0.000580744	-
AC203985.4_FG005	0.0052038	0.0141164	GO:0006457 GO:0016272 GO:0051082
AC204212.4_FG001	0.00236125	0.00749653	GO:0003677
AC204254.3_FG001	0.000318269	0.0015093	-
AC204277.3_FG006	0.00278053	0.00853828	-
AC204292.4_FG003	0.0183196	0.039427	-
AC204515.4_FG006	0.000306102	0.00146409	GO:0016021 GO:0007186 GO:0004930
AC204530.4_FG006	0.0227782	0.0470087	-
AC204539.4_FG003	1.95329e-05	0.000174513	GO:0003779 GO:0015629 GO:0030036
AC204711.3_FG003	1.6733e-07	5.91786e-06	-
AC204891.4_FG001	0.0174728	0.0379269	-
AC205057.3_FG004	0.00144281	0.00503587	-
AC205077.3_FG003	0.000226367	0.0011605	-
AC205154.3_FG005	0.00161005	0.00550388	GO:0004601 GO:0006979 GO:0020037 GO:0009055
AC205326.3_FG002	0.00287022	0.00875906	-
AC205362.4_FG002	2.85812e-08	1.79123e-06	-
AC205419.3_FG001	0.0119888	0.027856	-
AC205471.4_FG003	0.00582887	0.0154932	GO:0003700 GO:0006355 GO:0005634 GO:0043565
AC205484.3_FG005	0.000171024	0.000931632	GO:0045449 GO:0003677
AC205521.3_FG003	0.000230699	0.0011765	-
AC205544.3_FG004	0.000356362	0.00165225	-
AC205558.3_FG002	0.000101385	0.000616731	-
AC205608.4_FG004	2.29288e-05	0.00019694	GO:0006857 GO:0005215 GO:0016020
AC205664.3_FG001	0.00986734	0.02376	-
AC205673.3_FG006	0.0192088	0.040982	-
AC205703.4_FG002	3.88433e-05	0.000295778	GO:0005515
AC205703.4_FG005	0.000417488	0.0018758	-
AC205703.4_FG010	3.36366e-06	4.89242e-05	-
AC205722.3_FG004	0.00172902	0.00582259	-
AC205725.3_FG010	0.000668758	0.00272165	-
AC205730.3_FG002	8.96049e-05	0.000562119	-
AC205833.3_FG002	0.00130106	0.00463604	-
AC205886.3_FG001	7.54992e-05	0.000492708	-
AC205982.3_FG014	0.00142259	0.00498226	-
AC206030.4_FG001	7.23338e-05	0.000476572	GO:0015297 GO:0016020 GO:0006855 GO:0015238
AC206201.3_FG004	7.03341e-05	0.00046628	GO:0009058
AC206223.3_FG006	6.76402e-05	0.000452173	GO:0004674 GO:0006468 GO:0004713 GO:0005524
AC206223.3_FG010	0.0082029	0.0203896	-
AC206259.3_FG003	0.000311437	0.00148461	-
AC206350.3_FG005	0.00321155	0.00957994	GO:0050825 GO:0042309 GO:0045735 GO:0050826
AC206642.4_FG001	1.34229e-05	0.000132199	GO:0003735 GO:0006412 GO:0005840
AC206788.3_FG008	0.0032559	0.00968865	-
AC206788.3_FG015	0.000133038	0.000766512	GO:0016758 GO:0042773 GO:0008137
AC206951.3_FG017	0.0154626	0.0342853	GO:0003700 GO:0006355
AC206968.3_FG003	0.00162369	0.00553865	-
AC206989.4_FG002	0.000488828	0.00212574	GO:0008270 GO:0005622
AC207011.3_FG001	0.00417359	0.0118398	-
AC207043.3_FG002	0.000344996	0.00161036	-
AC207225.3_FG003	0.00591469	0.0156805	-
AC207260.3_FG003	0.00118131	0.00429552	-
AC207265.3_FG002	6.51014e-09	6.90724e-07	GO:0005543
AC207342.3_FG007	0.000844162	0.00327983	-
AC207347.3_FG005	1.10054e-08	9.9323e-07	GO:0022891 GO:0016021 GO:0055085
AC207472.3_FG001	0.0120002	0.0278746	-
AC207533.2_FG002	0.0047213	0.0130554	-
AC207628.4_FG009	1.5092e-07	5.49672e-06	GO:0004437
AC207628.4_FG011	0.00165231	0.00561756	-
AC207656.3_FG002	0.0239806	0.04909	GO:0006355 GO:0005634 GO:0003677 GO:0009725
AC207722.2_FG009	9.79694e-05	0.000601893	GO:0016020 GO:0009765
AC207755.3_FG005	0.0150557	0.0335227	GO:0050825 GO:0042309 GO:0050826
AC208023.3_FG001	0.000864092	0.00333658	GO:0015450 GO:0016020 GO:0006605
AC208031.3_FG005	0.00720879	0.0183869	-
AC208082.3_FG008	0.00349238	0.0102715	-
AC208110.2_FG007	0.000177336	0.000959068	-
AC208113.3_FG009	0.00247569	0.00779598	-
AC208201.3_FG001	1.68524e-07	5.95187e-06	GO:0005743 GO:0006810 GO:0005488 GO:0005215
AC208201.3_FG002	0.00189645	0.00626111	GO:0008287 GO:0005840 GO:0006470 GO:0005634 GO:0003677 GO:0004722 GO:0004185 GO:0003735 GO:0006355 GO:0050825 GO:0042309 GO:0050826 GO:0006508 GO:0006412 GO:0004879
AC208201.3_FG003	0.0003314	0.00155885	-
AC208204.3_FG006	4.9743e-08	2.57476e-06	-
AC208327.4_FG006	1.41342e-07	5.26838e-06	GO:0008375 GO:0016020
AC208341.4_FG006	0.0205852	0.0433435	-
AC208341.4_FG008	0.0111186	0.0262128	-
AC208436.3_FG007	0.0135722	0.0308288	GO:0003723
AC208440.3_FG003	0.0234676	0.0481942	GO:0005488
AC208571.4_FG001	0.0018623	0.00617003	-
AC208897.3_FG003	0.0124799	0.0287929	-
AC209050.3_FG003	0.00239126	0.00757253	GO:0003700 GO:0043565 GO:0005634 GO:0045449
AC209080.3_FG004	0.00256724	0.00802006	-
AC209208.3_FG003	0.0205202	0.0432459	GO:0006508 GO:0043086 GO:0042802 GO:0004252
AC209257.4_FG008	0.00099149	0.00372227	-
AC209626.2_FG013	0.0167785	0.036694	GO:0033014 GO:0004852
AC209636.2_FG003	0.0040796	0.0116358	GO:0004982 GO:0016021 GO:0007186 GO:0008152 GO:0016787
AC209664.3_FG002	0.00103039	0.00383117	GO:0016757
AC209739.3_FG003	0.000752861	0.00298784	-
AC209784.3_FG007	4.29693e-07	1.1505e-05	GO:0005524
AC209819.3_FG005	1.4153e-10	8.04208e-08	GO:0046983 GO:0008171 GO:0006468 GO:0005524 GO:0004672
AC209819.3_FG009	0.00050783	0.00219271	GO:0045449 GO:0008270 GO:0003677
AC209845.4_FG010	0.00171505	0.00578089	GO:0003677
AC209858.4_FG004	0.0053482	0.0144285	GO:0008080 GO:0008152
AC209946.4_FG001	0.00371116	0.0107786	-
AC210003.2_FG004	0.0231088	0.0475797	GO:0004601 GO:0006979 GO:0020037 GO:0009055
AC210013.4_FG003	0.00142807	0.00499667	GO:0008168 GO:0006694
AC210013.4_FG006	5.81823e-06	7.26072e-05	GO:0005488 GO:0008152 GO:0016491
AC210013.4_FG008	0.000300683	0.0014452	GO:0005643 GO:0016973
AC210013.4_FG013	2.33889e-05	0.000200004	-
AC210013.4_FG014	0.0086828	0.0213439	GO:0004674 GO:0006468 GO:0004713 GO:0005524 GO:0005509
AC210013.4_FG018	3.46589e-05	0.000269481	-
AC210013.4_FG019	0.000247878	0.00124345	GO:0003735 GO:0015935 GO:0006412 GO:0003723
AC210023.3_FG015	0.00694523	0.0178213	-
AC210173.4_FG002	0.0032415	0.00965351	GO:0005634 GO:0016570 GO:0006352 GO:0003677
AC210173.4_FG005	8.74334e-05	0.000552154	GO:0004497 GO:0020037 GO:0009055
AC210193.4_FG002	0.00993727	0.0238947	-
AC210517.3_FG003	0.000714472	0.00286586	-
AC210598.3_FG003	0.000218382	0.00112927	GO:0046872 GO:0046938 GO:0010038 GO:0016756
AC210669.3_FG001	0.0158242	0.0349478	GO:0005618 GO:0048046 GO:0016762 GO:0006073 GO:0004553
AC210727.4_FG002	0.0169028	0.0369059	GO:0016021 GO:0004997 GO:0007186
AC210731.3_FG002	2.41976e-07	7.56397e-06	-
AC210848.3_FG004	0.00312618	0.00937121	-
AC211164.5_FG003	0.00183795	0.00610826	-
AC211164.5_FG004	1.45281e-06	2.71595e-05	GO:0004601 GO:0006979 GO:0020037 GO:0009055
AC211190.4_FG004	0.00362062	0.010566	GO:0008270 GO:0005515
AC211357.4_FG002	0.0077507	0.0194968	GO:0050825 GO:0042309 GO:0050826
AC211357.4_FG004	0.00474491	0.013108	-
AC211474.3_FG006	6.34841e-07	1.4975e-05	GO:0003824 GO:0005488 GO:0008152
AC211532.3_FG001	0.00287267	0.0087654	-
AC211705.3_FG001	0.000738584	0.00294306	-
AC212227.3_FG006	0.00685622	0.0176301	GO:0005634 GO:0003723 GO:0006364
AC212353.4_FG004	0.00590336	0.0156651	GO:0008270 GO:0005515
AC212565.3_FG001	5.9975e-08	2.91551e-06	GO:0006334 GO:0003677 GO:0016986 GO:0006352 GO:0000786 GO:0005634
AC212570.3_FG006	4.38905e-05	0.00032511	-
AC212575.3_FG002	0.00495855	0.0135764	-
AC212835.3_FG002	0.0115357	0.0269845	GO:0005507 GO:0009055
AC212859.3_FG007	3.36761e-05	0.000263756	GO:0005488
AC212898.2_FG006	0.0105042	0.0250202	-
AC213099.3_FG002	0.00807588	0.0201464	-
AC213463.3_FG002	0.0107965	0.0256019	-
AC213463.3_FG007	0.00203862	0.0066413	GO:0050825 GO:0042309 GO:0050826
AC213463.3_FG009	0.010507	0.0250246	GO:0006334 GO:0003677 GO:0000786
AC213521.3_FG005	0.00606554	0.0160008	GO:0005737 GO:0050661 GO:0033014 GO:0008883 GO:0004764
AC213600.3_FG002	5.12585e-05	0.000366419	GO:0005515
AC213612.3_FG002	0.0139779	0.031571	-
AC213621.5_FG002	0.0102542	0.0245367	-
AC213621.5_FG004	9.20773e-06	0.00010127	-
AC213654.3_FG001	1.49283e-05	0.000143018	GO:0008270 GO:0005515
AC213654.3_FG003	0.000659921	0.00269556	-
AC213654.3_FG004	0.000236522	0.00119831	-
AC213693.3_FG003	0.00205626	0.00668429	GO:0003872 GO:0005945 GO:0006096
AC214040.3_FG009	0.000631821	0.00260365	GO:0006468 GO:0005840 GO:0003735 GO:0004674 GO:0005529 GO:0004713 GO:0006412 GO:0005524
AC214147.3_FG002	0.0037416	0.0108437	-
AC214451.3_FG005	0.0028209	0.00863941	GO:0050825 GO:0042309 GO:0050826
AC214524.3_FG002	0.000987594	0.00371037	GO:0004497 GO:0020037 GO:0009055
AC214534.3_FG010	8.88224e-05	0.00055874	-
AC214602.3_FG012	0.0029599	0.00898496	GO:0005515
AC214635.3_FG006	0.00387574	0.0111582	-
AC214640.3_FG003	0.00968598	0.0234049	GO:0003735 GO:0006412 GO:0005840
AC215201.3_FG005	0.000324067	0.00152999	GO:0005737 GO:0006457 GO:0005524 GO:0005515
AC215244.3_FG002	0.00689429	0.0177102	-
AC215260.3_FG001	1.21772e-08	1.05909e-06	GO:0020037
AC215260.3_FG004	0.0209446	0.0439446	GO:0051252 GO:0008428
AC216067.3_FG002	0.000612595	0.0025408	GO:0033179 GO:0015986 GO:0015078
AC216264.3_FG001	3.05998e-07	8.89584e-06	GO:0006508 GO:0004185
AC216353.2_FG005	0.006529	0.0169615	GO:0005737 GO:0006796 GO:0000287 GO:0004427
AC216870.3_FG005	1.1412e-05	0.000118235	-
AC216871.3_FG004	0.000593713	0.00247979	GO:0016757
AC216886.3_FG001	0.00104826	0.00388858	-
AC217050.4_FG001	2.34456e-07	7.41961e-06	-
AC217050.4_FG006	1.00598e-05	0.000107989	GO:0019904
AC217051.3_FG006	0.00412696	0.0117395	-
AC217271.3_FG001	0.000456979	0.00201569	GO:0003676
AC217271.3_FG002	0.000253808	0.00126361	GO:0005576
AC217293.3_FG007	1.90471e-08	1.39552e-06	GO:0004674 GO:0006468 GO:0004713 GO:0005524 GO:0005509
AC217401.3_FG001	0.0185938	0.0398876	GO:0005975 GO:0004553
AC217401.3_FG003	2.56789e-05	0.000214877	GO:0004674 GO:0006468 GO:0005524 GO:0005515 GO:0004713
AC217556.3_FG003	7.0003e-05	0.000464326	GO:0003676
AC217665.3_FG005	0.000255687	0.00127143	-
AC217811.3_FG003	0.0045282	0.0126279	GO:0030170 GO:0019752 GO:0016831
AC217887.3_FG004	0.0184993	0.03972	GO:0005975 GO:0004553
AC217910.3_FG004	0.00229536	0.00732739	GO:0008152 GO:0016491
AC217941.2_FG002	0.00308701	0.00928968	GO:0006355 GO:0005634 GO:0004879 GO:0003677
AC217947.4_FG002	0.000533997	0.00228066	GO:0016491 GO:0005506 GO:0010181 GO:0009055
AC217962.3_FG005	0.00662936	0.0171624	-
AC217975.3_FG001	1.04546e-05	0.000110923	GO:0016310 GO:0005524 GO:0016772
AC218035.3_FG004	0.0138255	0.031293	GO:0050825 GO:0042309 GO:0050826
AC218093.3_FG005	0.000628135	0.00259181	-
AC218457.2_FG013	0.000117459	0.000693954	-
AC218972.3_FG004	1.18005e-06	2.34048e-05	GO:0004674 GO:0006468 GO:0005524 GO:0005515 GO:0004713
AC218998.2_FG001	0.00240033	0.00759702	GO:0004497 GO:0020037 GO:0009055
AC218998.2_FG007	0.00126565	0.00453194	-
AC218998.2_FG011	5.06091e-07	1.28508e-05	GO:0016829 GO:0000287 GO:0008152
AC219006.2_FG006	0.011178	0.0263285	-
AC219061.2_FG007	0.00261298	0.00813416	-
AC219156.3_FG002	0.000159774	0.000881236	-
AC219190.3_FG002	0.0191328	0.0408438	GO:0009664 GO:0005576
AC220970.4_FG002	3.77156e-07	1.04597e-05	-
AC220972.3_FG001	0.00823365	0.0204521	GO:0008270 GO:0005515
AC225147.4_FG002	0.000420213	0.00188374	GO:0003735 GO:0006412 GO:0015935
AC225176.2_FG003	8.31003e-05	0.000530026	-
AC225185.3_FG004	0.00755728	0.0191099	-
AC225193.3_FG003	0.0146778	0.032816	GO:0004519 GO:0005727 GO:0009405 GO:0003677
AC225205.3_FG003	7.11993e-10	2.10518e-07	-
AC225359.3_FG006	0.00762708	0.019256	-
AC226227.2_FG005	0.00043242	0.00193034	-
AC226230.2_FG001	0.000677175	0.00274891	-
AC226235.2_FG001	1.81848e-07	6.27512e-06	GO:0003824 GO:0016564 GO:0006808 GO:0044237 GO:0050662
AC226235.2_FG002	0.00661007	0.0171288	-
AC226235.2_FG003	0.00651668	0.0169393	-
AC226373.2_FG010	0.00644247	0.0167781	GO:0005576 GO:0009405 GO:0008270 GO:0003676
AC229978.2_FG002	0.000199774	0.00105489	GO:0005634 GO:0003677 GO:0006355 GO:0050825 GO:0042309 GO:0050826 GO:0004879
AC229993.1_FG009	0.0191957	0.0409608	-
AC230013.2_FG007	0.000529772	0.00226678	GO:0003735 GO:0006412 GO:0005840
AC231180.2_FG001	0.00570007	0.0151998	GO:0008270
AC231745.1_FG003	6.7302e-07	1.57018e-05	GO:0006629 GO:0016788
AC231745.1_FG004	8.67435e-05	0.000548204	-
AC231747.1_FG001	0.0123961	0.0286279	GO:0008270 GO:0005515
AC232238.2_FG004	0.020573	0.0433342	-
AC233751.1_FG002	0.018734	0.0401297	GO:0005634 GO:0003677
AC233850.1_FG003	0.00048945	0.00212808	GO:0004857 GO:0030599
AC233851.1_FG014	0.000808526	0.00316843	-
AC233853.1_FG003	1.55615e-05	0.000148002	GO:0004497 GO:0020037 GO:0009055
AC233863.1_FG001	0.00394979	0.0113275	-
AC233865.1_FG001	5.80575e-06	7.25223e-05	GO:0006334 GO:0003677 GO:0016986 GO:0006352 GO:0000786 GO:0005634
AC233865.1_FG006	0.00320954	0.00957506	GO:0008270 GO:0003676 GO:0005622
AC233866.1_FG006	1.33672e-06	2.54694e-05	GO:0005737 GO:0003746 GO:0006414 GO:0003924 GO:0005525
AC233870.1_FG004	0.00582524	0.0154851	GO:0006813 GO:0008076 GO:0005249
AC233870.1_FG006	0.0170359	0.0371426	-
AC233872.1_FG003	7.30786e-07	1.67289e-05	GO:0005759
AC233878.1_FG004	0.00467377	0.0129506	GO:0005388 GO:0016021 GO:0006754 GO:0006816 GO:0005524
AC233879.1_FG002	0.000433019	0.001932	-
AC233882.1_FG003	0.000607183	0.00252368	GO:0016021 GO:0006810 GO:0042626 GO:0005524
AC233882.1_FG005	0.00101415	0.00378621	GO:0006813 GO:0008076 GO:0005249
AC233885.1_FG002	0.0141311	0.0318409	-
AC233887.1_FG006	0.00268316	0.00830143	GO:0009058
AC233888.1_FG001	0.000297406	0.00143241	-
AC233893.1_FG002	0.0041036	0.0116887	-
AC233893.1_FG003	3.47015e-05	0.000269631	GO:0006633 GO:0016020 GO:0008415
AC233893.1_FG006	4.81173e-07	1.2429e-05	GO:0006468 GO:0042309 GO:0004672 GO:0050825 GO:0005515 GO:0050826 GO:0005524
AC233895.1_FG001	1.63387e-05	0.000153033	GO:0006508 GO:0009987 GO:0008235 GO:0004177
AC233899.1_FG002	0.00390766	0.0112331	GO:0005634 GO:0045449 GO:0030528
AC233899.1_FG005	0.00220382	0.00707845	GO:0050825 GO:0042309 GO:0050826
AC233901.1_FG004	0.00254814	0.00796918	-
AC233901.1_FG008	0.000106744	0.00064298	GO:0009664 GO:0005576 GO:0019953
AC233901.1_FG010	0.00353882	0.0103723	-
AC233910.1_FG004	0.000261205	0.00129539	GO:0008270 GO:0005515
AC233910.1_FG008	0.000173154	0.000940914	-
AC233910.1_FG010	0.0120454	0.0279594	GO:0004674 GO:0006468 GO:0004713 GO:0005524
AC233922.1_FG005	0.0241025	0.049308	GO:0003824 GO:0009396 GO:0005488
AC233922.1_FG008	0.00098065	0.00369025	GO:0019787 GO:0043687 GO:0051246
AC233942.1_FG001	0.00179622	0.00599521	-
AC233945.1_FG003	0.000708164	0.00284463	-
AC233953.1_FG003	1.49642e-05	0.000143257	-
AC233953.1_FG004	5.21654e-11	4.27084e-08	GO:0004674 GO:0006468 GO:0004713 GO:0005524
AC233955.1_FG009	0.00502503	0.0137188	-
AC233960.1_FG002	0.00865721	0.0212994	-
AC233960.1_FG003	0.00182862	0.00608585	-
AC233961.1_FG001	0.00632871	0.0165415	GO:0018024 GO:0005634 GO:0006355 GO:0000785 GO:0008270 GO:0003677 GO:0016568
AC233966.1_FG001	0.00254299	0.00795694	GO:0009055
AC233979.1_FG006	0.0242909	0.0496021	-
AC233979.1_FG008	0.00252294	0.00790776	GO:0008270
AC233979.1_FG009	0.00497957	0.0136248	GO:0006355 GO:0005667 GO:0008270 GO:0006352 GO:0030528
AC234152.1_FG002	4.30079e-06	5.86201e-05	GO:0006811 GO:0016020 GO:0005216
AC234152.1_FG007	0.00506697	0.0138082	GO:0006813 GO:0016020 GO:0005249
AC234154.1_FG007	0.0179098	0.0386948	GO:0003824 GO:0008152
AC234154.1_FG008	4.74491e-06	6.30599e-05	GO:0004607 GO:0006629
AC234157.1_FG002	0.000936094	0.00355713	GO:0003735 GO:0006412 GO:0005840
AC234158.1_FG005	0.000140367	0.000798625	GO:0005634 GO:0006350 GO:0030528 GO:0005515 GO:0003677
AC234160.1_FG001	0.000147187	0.000827707	-
AC234160.1_FG003	0.000231055	0.00117789	GO:0016020 GO:0006955 GO:0005975 GO:0005164 GO:0004553
AC234164.1_FG004	0.000183174	0.000983776	-
AC234171.1_FG003	8.39397e-07	1.85029e-05	GO:0005543
AC234185.1_FG004	1.65433e-06	2.97059e-05	GO:0006221 GO:0003883
AC234185.1_FG007	8.911e-08	3.82572e-06	-
AC234203.1_FG004	9.57167e-08	4.00569e-06	GO:0016021 GO:0006810 GO:0042626 GO:0005524
AC234203.1_FG009	0.00147372	0.00512346	-
AC234203.1_FG010	0.00440439	0.0123443	GO:0050825 GO:0042309 GO:0050826
AC234515.1_FG003	9.64876e-07	2.03563e-05	GO:0005737 GO:0051258 GO:0007018 GO:0003924 GO:0005198 GO:0005874 GO:0005525
AC234520.1_FG003	0.00169227	0.0057183	-
AC234521.1_FG004	2.07956e-05	0.000182729	-
AC234526.1_FG005	0.000145899	0.000822087	GO:0003854 GO:0050662 GO:0006694
AC234528.1_FG001	3.8755e-05	0.000295369	-
AC234528.1_FG005	0.00019952	0.00105403	GO:0004160 GO:0009082
AC234575.1_FG003	2.7225e-06	4.23188e-05	GO:0003824 GO:0006520 GO:0030170
AC235535.1_FG001	0.000182911	0.000982572	GO:0016585 GO:0043044 GO:0004386 GO:0031491 GO:0003677 GO:0005524
AC235540.1_FG002	0.000102644	0.000623124	GO:0004674 GO:0006468 GO:0005524 GO:0005515 GO:0004713
AC235543.1_FG002	0.000248737	0.00124625	-
AC235543.1_FG003	1.67778e-05	0.000156003	-
AC235546.1_FG004	0.013853	0.0313526	-
AF466202.2_FG008	0.000393214	0.00178683	-
AF546187.1_FG012	0.0164627	0.0361208	GO:0008270 GO:0005622
AY530952.1_FG001	0.00709794	0.0181404	GO:0016020
AY542798.1_FG003	2.80869e-05	0.00022865	GO:0005515 GO:0000151 GO:0016567 GO:0008270 GO:0003676 GO:0004842
EF517601.1_FG012	0.000229793	0.00117329	GO:0006457 GO:0051082 GO:0005524
GRMZM2G000014	4.76904e-06	6.3282e-05	GO:0005509 GO:0005515 GO:0008270
GRMZM2G000039	0.000350721	0.00163145	GO:0005488
GRMZM2G000044	0.00024665	0.00123882	-
GRMZM2G000114	0.0164034	0.0360104	GO:0008270 GO:0005515
GRMZM2G000127	0.000524441	0.00224924	-
GRMZM2G000219	0.00992842	0.0238846	GO:0046872 GO:0030001
GRMZM2G000231	0.000126016	0.000733494	-
GRMZM2G000245	0.00315346	0.00944303	GO:0003677
GRMZM2G000256	0.000149956	0.000840505	-
GRMZM2G000264	0.00118197	0.00429669	GO:0015662 GO:0016020 GO:0006754 GO:0005524
GRMZM2G000268	0.000138898	0.000792419	GO:0007155 GO:0055114 GO:0016491
GRMZM2G000271	0.00391858	0.0112567	-
GRMZM2G000278	1.05877e-05	0.000111698	GO:0004674 GO:0006468 GO:0004713 GO:0005524
GRMZM2G000280	0.000287164	0.00139226	-
GRMZM2G000292	0.0089096	0.0218238	-
GRMZM2G000371	0.00598467	0.0158206	GO:0004386
GRMZM2G000380	0.00942914	0.0228772	-
GRMZM2G000397	0.00615101	0.0161762	GO:0005509
GRMZM2G000423	0.000981377	0.00369244	GO:0005506 GO:0016491
GRMZM2G000451	0.0105945	0.0251918	-
GRMZM2G000483	0.0153387	0.0340401	GO:0016787 GO:0008152
GRMZM2G000489	0.00151778	0.00524808	GO:0016787 GO:0003677 GO:0006306
GRMZM2G000510	4.79247e-05	0.00034793	GO:0006839 GO:0016020 GO:0005488 GO:0005739
GRMZM2G000531	0.0120942	0.0280574	GO:0006633 GO:0005506 GO:0005783 GO:0055114 GO:0016491
GRMZM2G000540	0.00541425	0.0145775	GO:0003676 GO:0005634 GO:0000151 GO:0016567 GO:0008270 GO:0005515 GO:0004842
GRMZM2G000566	6.45338e-05	0.000437584	GO:0046556 GO:0046373
GRMZM2G000576	0.00470581	0.0130182	-
GRMZM2G000581	3.22028e-05	0.000254379	GO:0016020
GRMZM2G000587	0.0113024	0.0265529	GO:0016757
GRMZM2G000592	0.0078488	0.0196836	-
GRMZM2G000593	3.62322e-06	5.16133e-05	-
GRMZM2G000608	0.00377307	0.0109115	GO:0005488
GRMZM2G000620	0.00132704	0.00471219	-
GRMZM2G000623	0.0193726	0.0412661	GO:0006511 GO:0005515
GRMZM2G000632	0.00183002	0.00608817	GO:0050662 GO:0006813 GO:0008324 GO:0006012 GO:0006694 GO:0003854 GO:0003978
GRMZM2G000650	0.00323071	0.00962699	-
GRMZM2G000660	0.000275021	0.00134589	GO:0006470 GO:0008138
GRMZM2G000670	6.23139e-06	7.57304e-05	-
GRMZM2G000718	3.19394e-06	4.72348e-05	-
GRMZM2G000737	3.54144e-06	5.07878e-05	-
GRMZM2G000739	0.00069339	0.00279962	GO:0006779 GO:0008168 GO:0016020 GO:0005164 GO:0006955
GRMZM2G000741	0.00421374	0.0119253	GO:0005840 GO:0005215 GO:0006810 GO:0003735 GO:0005743 GO:0005488 GO:0006412
GRMZM2G000749	0.0226877	0.0468787	GO:0006139 GO:0008408 GO:0003676 GO:0005622
GRMZM2G000753	0.00530639	0.0143354	GO:0033178 GO:0016820 GO:0015986 GO:0008270
GRMZM2G000777	0.00299236	0.00906787	-
GRMZM2G000801	9.62427e-06	0.000104854	GO:0003735 GO:0006412 GO:0005840
GRMZM2G000816	1.03167e-05	0.000109961	-
GRMZM2G000818	0.00129444	0.00461694	GO:0003677
GRMZM2G000823	0.000673133	0.00273641	GO:0042309 GO:0008026 GO:0050825 GO:0003676 GO:0050826 GO:0005524
GRMZM2G000825	1.63719e-05	0.000153209	-
GRMZM2G000923	2.14554e-05	0.000187305	GO:0005737 GO:0004427 GO:0000287 GO:0006796 GO:0001503 GO:0007155
GRMZM2G000936	0.0182464	0.039296	GO:0005515
GRMZM2G000959	0.00291723	0.0088823	GO:0005975 GO:0004553
GRMZM2G000980	1.2727e-06	2.45792e-05	GO:0008270 GO:0003723
GRMZM2G001024	0.000136961	0.000783467	GO:0008270 GO:0005515
GRMZM2G001035	3.07447e-06	4.59796e-05	-
GRMZM2G001048	6.29611e-07	1.48935e-05	GO:0006355 GO:0003677
GRMZM2G001079	5.65075e-05	0.000395213	GO:0016020 GO:0015018 GO:0050825 GO:0042309 GO:0050826
GRMZM2G001084	0.00694866	0.0178265	GO:0004518 GO:0003677 GO:0016887 GO:0005524 GO:0006289
GRMZM2G001114	0.00038716	0.00176528	GO:0008270 GO:0005515
GRMZM2G001191	0.00015302	0.000854307	-
GRMZM2G001200	0.0228846	0.0471864	-
GRMZM2G001205	0.000935499	0.0035554	GO:0008270 GO:0005622
GRMZM2G001243	1.77555e-08	1.33926e-06	GO:0008287 GO:0005215 GO:0016020 GO:0004722 GO:0006810 GO:0006470
GRMZM2G001247	0.00364872	0.0106286	-
GRMZM2G001265	2.88061e-06	4.40533e-05	-
GRMZM2G001272	0.00116235	0.00423622	-
GRMZM2G001288	2.14659e-06	3.58982e-05	-
GRMZM2G001296	0.00274416	0.00845807	-
GRMZM2G001297	0.000273462	0.00134109	GO:0003995 GO:0006468 GO:0004713 GO:0005524
GRMZM2G001304	0.000692365	0.00279636	-
GRMZM2G001327	2.49857e-05	0.000210929	-
GRMZM2G001334	0.00742073	0.0188223	-
GRMZM2G001363	7.54614e-05	0.000492608	-
GRMZM2G001426	0.000373256	0.00171596	-
GRMZM2G001444	0.00061005	0.00253271	-
GRMZM2G001454	4.27101e-05	0.000317586	GO:0008270 GO:0005515
GRMZM2G001457	0.0211384	0.0442641	GO:0006355 GO:0007165 GO:0004871
GRMZM2G001500	0.00556814	0.0149086	GO:0005524
GRMZM2G001514	1.59498e-08	1.26265e-06	GO:0006355 GO:0005634 GO:0004879 GO:0003677
GRMZM2G001577	0.000680263	0.00275881	-
GRMZM2G001631	0.0189211	0.0404594	GO:0004525 GO:0003725 GO:0006396 GO:0005622
GRMZM2G001645	0.000320573	0.00151685	GO:0004420 GO:0008299 GO:0016021 GO:0015936 GO:0050661
GRMZM2G001653	2.67151e-06	4.1934e-05	-
GRMZM2G001660	0.00635332	0.0165922	-
GRMZM2G001663	0.0134848	0.030663	-
GRMZM2G001668	0.00941468	0.0228507	GO:0004674 GO:0006468 GO:0004713 GO:0005524
GRMZM2G001676	1.74962e-07	6.11173e-06	GO:0006857 GO:0005215 GO:0016020
GRMZM2G001750	0.000334682	0.00157111	GO:0003824
GRMZM2G001777	0.00229693	0.00733057	GO:0003700 GO:0006355 GO:0005634 GO:0043565
GRMZM2G001812	0.00552085	0.0148099	GO:0004674 GO:0006468 GO:0005524 GO:0005515 GO:0004713
GRMZM2G001816	6.49031e-06	7.80975e-05	GO:0003735 GO:0006412 GO:0005840
GRMZM2G001845	0.00619608	0.0162613	GO:0004674 GO:0006468 GO:0005524 GO:0005515 GO:0004713
GRMZM2G001853	2.70507e-05	0.000222622	-
GRMZM2G001869	0.000220151	0.00113562	GO:0006310 GO:0005634 GO:0006302 GO:0005515 GO:0003677
GRMZM2G001875	0.00181118	0.00603725	GO:0050826 GO:0050825 GO:0042309 GO:0003677
GRMZM2G001887	2.67789e-05	0.000220954	-
GRMZM2G001895	0.00707254	0.0180856	GO:0031072
GRMZM2G001898	0.000202082	0.00106519	GO:0006573 GO:0004491
GRMZM2G001904	0.00439017	0.0123183	GO:0030272 GO:0009396 GO:0005524
GRMZM2G001953	2.82351e-05	0.000229489	GO:0006886 GO:0003924 GO:0006913 GO:0005622 GO:0005515 GO:0007264 GO:0005525
GRMZM2G001956	5.99423e-05	0.000413468	GO:0006457
GRMZM2G001973	0.0171455	0.0373306	-
GRMZM2G002002	0.00854168	0.021074	-
GRMZM2G002034	0.0024889	0.00782794	GO:0005975 GO:0004650
GRMZM2G002043	0.0004346	0.00193534	-
GRMZM2G002075	4.61725e-06	6.18455e-05	GO:0003700 GO:0006355 GO:0046983 GO:0005634 GO:0043565
GRMZM2G002115	0.0159982	0.0352741	-
GRMZM2G002121	0.00834435	0.0206769	-
GRMZM2G002128	0.00325122	0.00967795	GO:0003677
GRMZM2G002130	0.00362736	0.0105796	-
GRMZM2G002131	4.68753e-07	1.22556e-05	GO:0003700 GO:0006355 GO:0005634 GO:0043565
GRMZM2G002135	0.00284995	0.00870856	GO:0008415 GO:0008152
GRMZM2G002142	1.65145e-06	2.96958e-05	GO:0004497 GO:0020037 GO:0009055
GRMZM2G002147	2.83532e-05	0.000230156	GO:0050825 GO:0042309 GO:0050826
GRMZM2G002178	0.00109864	0.00404089	GO:0004497 GO:0020037 GO:0009055
GRMZM2G002220	0.00137719	0.00485139	GO:0006457 GO:0051082 GO:0005524
GRMZM2G002227	0.000848276	0.00329041	-
GRMZM2G002260	7.18288e-05	0.000473978	GO:0005975 GO:0004553
GRMZM2G002276	0.0029967	0.00907671	GO:0005669 GO:0016986 GO:0006352 GO:0003677
GRMZM2G002286	7.74005e-05	0.000502445	-
GRMZM2G002297	1.67349e-05	0.000155887	-
GRMZM2G002361	0.0123277	0.0284951	-
GRMZM2G002416	3.36042e-05	0.000263415	GO:0004775 GO:0003878 GO:0044262
GRMZM2G002440	0.00101202	0.00378102	GO:0006457 GO:0051087 GO:0000774 GO:0042803
GRMZM2G002492	1.65413e-06	2.97059e-05	GO:0016765
GRMZM2G002548	7.70619e-06	8.90006e-05	-
GRMZM2G002559	5.84823e-08	2.86474e-06	-
GRMZM2G002606	0.0018578	0.00615976	-
GRMZM2G002626	0.00372725	0.0108142	GO:0016773 GO:0017111 GO:0005524
GRMZM2G002627	1.23611e-05	0.000125227	GO:0005634 GO:0045449 GO:0030528
GRMZM2G002646	0.00440039	0.0123389	-
GRMZM2G002652	5.50552e-05	0.000387386	GO:0008483 GO:0009058 GO:0006519 GO:0016847 GO:0030170
GRMZM2G002656	0.0001376	0.000786069	GO:0006915 GO:0006098 GO:0008270 GO:0005515 GO:0005524 GO:0004616
GRMZM2G002699	0.00664347	0.0171887	-
GRMZM2G002704	1.15667e-09	2.60636e-07	GO:0016491
GRMZM2G002754	2.77325e-05	0.000226555	GO:0051536 GO:0009055
GRMZM2G002756	0.000107164	0.000644748	GO:0030163
GRMZM2G002786	0.000907569	0.00346942	GO:0005783
GRMZM2G002807	3.59654e-05	0.00027792	GO:0004807 GO:0008152
GRMZM2G002830	1.26395e-05	0.000127291	GO:0019787 GO:0043687 GO:0051246
GRMZM2G002851	0.0129091	0.0296042	GO:0005737 GO:0004817 GO:0006423 GO:0005524
GRMZM2G002858	0.00688492	0.0176926	-
GRMZM2G002863	0.00301404	0.00911305	-
GRMZM2G002874	4.29522e-05	0.000319084	GO:0016021 GO:0007186 GO:0003676
GRMZM2G002879	0.0020899	0.00677214	GO:0006508 GO:0009987 GO:0008235 GO:0004177
GRMZM2G002894	1.3603e-05	0.000133523	-
GRMZM2G002910	0.000885899	0.00339872	-
GRMZM2G002915	5.15822e-06	6.6614e-05	GO:0003700 GO:0006355 GO:0005634 GO:0043565
GRMZM2G002918	8.66501e-05	0.00054802	-
GRMZM2G002948	0.0112275	0.0264157	GO:0007155 GO:0001503
GRMZM2G002950	0.00112001	0.00410178	GO:0004674 GO:0006468 GO:0005524 GO:0005515 GO:0004713
GRMZM2G002978	0.00476771	0.0131638	GO:0008652
GRMZM2G002999	5.71746e-06	7.17347e-05	GO:0008270
GRMZM2G003023	0.00317923	0.00950441	-
GRMZM2G003028	0.0176396	0.0382273	-
GRMZM2G003038	3.14845e-06	4.67243e-05	-
GRMZM2G003043	0.0021711	0.00699093	-
GRMZM2G003057	0.00430785	0.0121369	-
GRMZM2G003076	0.000917266	0.00349858	-
GRMZM2G003108	0.000171285	0.000932655	-
GRMZM2G003165	1.07682e-07	4.31633e-06	GO:0016020 GO:0017153 GO:0006835
GRMZM2G003186	0.00865927	0.0213024	-
GRMZM2G003190	0.000939431	0.00356399	-
GRMZM2G003234	4.0367e-05	0.000304981	GO:0008270 GO:0005622
GRMZM2G003246	0.00102041	0.00380403	GO:0016787 GO:0008152
GRMZM2G003252	0.00356431	0.0104338	GO:0005199
GRMZM2G003289	0.00765441	0.0193135	GO:0003824 GO:0030170 GO:0008152
GRMZM2G003306	9.53133e-06	0.000104023	GO:0006334 GO:0003677 GO:0005634 GO:0000786
GRMZM2G003331	2.15163e-05	0.000187594	GO:0016787
GRMZM2G003377	0.00537465	0.0144892	-
GRMZM2G003379	6.86773e-06	8.17922e-05	GO:0005975 GO:0004553
GRMZM2G003384	8.65605e-08	3.74739e-06	GO:0003735 GO:0006412 GO:0005840
GRMZM2G003385	0.000247897	0.00124345	GO:0005737 GO:0004619 GO:0006007 GO:0030145
GRMZM2G003406	0.00650907	0.0169264	GO:0003677
GRMZM2G003417	0.0154579	0.0342779	-
GRMZM2G003466	0.0156857	0.0346988	GO:0003700 GO:0006355
GRMZM2G003488	0.000750867	0.00298224	-
GRMZM2G003506	0.00152615	0.00527275	-
GRMZM2G003558	0.000130667	0.000755063	GO:0005634 GO:0030528
GRMZM2G003563	0.010741	0.0254916	GO:0009239 GO:0005488 GO:0008667
GRMZM2G003595	0.000415335	0.00186908	-
GRMZM2G003631	0.0201851	0.0426438	-
GRMZM2G003635	2.44284e-05	0.000207657	GO:0031072 GO:0006457 GO:0051082
GRMZM2G003642	0.0109345	0.0258742	-
GRMZM2G003656	0.000143164	0.000810816	GO:0016491 GO:0008270 GO:0005515 GO:0009055
GRMZM2G003662	0.00152649	0.00527322	GO:0004674 GO:0006468 GO:0004713 GO:0005524
GRMZM2G003679	0.000146669	0.000825152	-
GRMZM2G003682	0.00541051	0.0145705	-
GRMZM2G003692	0.0205437	0.0432847	GO:0009239 GO:0005488 GO:0004022 GO:0008667
GRMZM2G003725	4.69511e-05	0.000342522	GO:0008270 GO:0005515
GRMZM2G003734	0.00608151	0.0160363	GO:0006904
GRMZM2G003750	0.000815529	0.00319098	GO:0016020
GRMZM2G003752	2.54377e-06	4.04416e-05	GO:0003735 GO:0006508 GO:0004190 GO:0006412 GO:0005840
GRMZM2G003762	0.00102255	0.00380979	-
GRMZM2G003765	0.0035831	0.0104803	-
GRMZM2G003775	6.10141e-05	0.000419004	-
GRMZM2G003789	0.0222961	0.0462378	GO:0006508 GO:0046983 GO:0008237
GRMZM2G003794	0.000858178	0.00331825	GO:0005975 GO:0004553
GRMZM2G003814	0.0102533	0.0245367	GO:0008270 GO:0055114 GO:0016491
GRMZM2G003821	0.000459469	0.0020238	-
GRMZM2G003852	2.72464e-05	0.000223872	-
GRMZM2G003853	0.00444601	0.0124356	GO:0047750 GO:0016021 GO:0016125 GO:0005783
GRMZM2G003861	0.00606822	0.0160054	GO:0008168 GO:0008152
GRMZM2G003883	1.68051e-05	0.000156143	GO:0004743 GO:0000287 GO:0006096 GO:0030955
GRMZM2G003897	0.000880612	0.00338198	GO:0003723
GRMZM2G003930	1.85393e-05	0.000167686	GO:0008270
GRMZM2G003944	0.00127741	0.00456638	GO:0050825 GO:0042309 GO:0050826
GRMZM2G003947	0.0126778	0.029147	-
GRMZM2G003979	1.06532e-05	0.0001121	GO:0008270 GO:0005515
GRMZM2G003988	0.000397343	0.00180335	GO:0016020
GRMZM2G003992	0.0097846	0.0236075	-
GRMZM2G004023	0.00043391	0.00193375	GO:0008270 GO:0005515
GRMZM2G004057	0.000124004	0.000724749	GO:0003735 GO:0006412 GO:0005840
GRMZM2G004079	0.0217397	0.0453044	GO:0004674 GO:0006468 GO:0004713 GO:0005524
GRMZM2G004087	0.00133481	0.00473581	-
GRMZM2G004106	0.000123091	0.000720898	GO:0005507 GO:0009055
GRMZM2G004128	0.00551437	0.0147987	GO:0004497 GO:0008152
GRMZM2G004138	0.000239304	0.00120929	GO:0008171
GRMZM2G004160	2.76885e-05	0.000226396	GO:0005507 GO:0009055
GRMZM2G004172	0.00306657	0.00924455	-
GRMZM2G004180	0.00988296	0.0237909	GO:0007155 GO:0016021 GO:0006865 GO:0015629 GO:0005198
GRMZM2G004182	0.00450764	0.0125761	-
GRMZM2G004183	0.00209078	0.00677239	-
GRMZM2G004191	0.0132512	0.0302341	GO:0016021 GO:0007186 GO:0001619
GRMZM2G004207	1.46018e-05	0.000140575	GO:0004674 GO:0006468 GO:0004713 GO:0005524
GRMZM2G004305	2.7893e-05	0.000227359	-
GRMZM2G004349	0.00660908	0.0171288	GO:0005783
GRMZM2G004352	0.00244938	0.00772742	-
GRMZM2G004356	0.000317425	0.00150613	GO:0006355 GO:0005634 GO:0004879 GO:0030528 GO:0003677
GRMZM2G004396	0.000591784	0.00247334	-
GRMZM2G004397	0.0217526	0.0453237	GO:0016021 GO:0005515 GO:0048193
GRMZM2G004412	0.0105911	0.0251897	GO:0006915 GO:0017111 GO:0005515 GO:0005524
GRMZM2G004414	0.00500246	0.0136688	GO:0005634 GO:0006816 GO:0006355 GO:0003677 GO:0005432 GO:0016021 GO:0004879
GRMZM2G004422	0.003227	0.0096182	GO:0008270 GO:0005515
GRMZM2G004435	7.9593e-05	0.000513419	-
GRMZM2G004445	0.0185542	0.0398146	-
GRMZM2G004466	0.00606387	0.0159981	GO:0008289 GO:0006869
GRMZM2G004475	0.00352409	0.0103431	-
GRMZM2G004511	0.000556102	0.00235072	-
GRMZM2G004516	2.506e-05	0.000211271	GO:0007155 GO:0050825 GO:0042309 GO:0050826
GRMZM2G004528	1.62264e-09	3.02853e-07	GO:0004512 GO:0006021 GO:0005488 GO:0008654
GRMZM2G004534	0.00788586	0.0197494	GO:0004743 GO:0000287 GO:0006096 GO:0030955
GRMZM2G004548	6.01464e-08	2.9183e-06	GO:0008270 GO:0005622
GRMZM2G004583	9.21736e-06	0.00010131	-
GRMZM2G004590	9.97144e-06	0.000107471	GO:0017111 GO:0004765 GO:0005524
GRMZM2G004592	0.000151025	0.000845384	-
GRMZM2G004641	0.00143197	0.00500691	-
GRMZM2G004653	1.0461e-05	0.000110927	GO:0006857 GO:0005215 GO:0016020
GRMZM2G004683	0.00504154	0.0137565	GO:0003854 GO:0050662 GO:0006694
GRMZM2G004694	2.55558e-05	0.000214039	GO:0022891 GO:0016021 GO:0055085
GRMZM2G004699	3.26569e-06	4.7908e-05	GO:0005618 GO:0048046 GO:0016762 GO:0006073 GO:0004553
GRMZM2G004703	0.000194594	0.00103339	GO:0005509
GRMZM2G004741	0.00146143	0.00508861	-
GRMZM2G004748	1.61352e-07	5.75545e-06	GO:0016021 GO:0006810 GO:0042626 GO:0005524
GRMZM2G004795	0.000270255	0.00132918	GO:0008270 GO:0003676
GRMZM2G004835	8.56224e-09	8.42064e-07	GO:0006629 GO:0016788
GRMZM2G004856	0.00121178	0.00438389	GO:0005975 GO:0004553
GRMZM2G004858	5.58567e-05	0.000391748	GO:0016758 GO:0008152
GRMZM2G004880	0.000125281	0.000730547	GO:0004674 GO:0016776 GO:0005524 GO:0009507
GRMZM2G004908	4.95849e-05	0.000356749	GO:0007017 GO:0005874 GO:0005525
GRMZM2G004932	9.83668e-06	0.000106578	GO:0003872 GO:0005945 GO:0006096
GRMZM2G004959	1.74349e-08	1.32681e-06	GO:0008270
GRMZM2G004984	0.0118474	0.0275949	GO:0020037 GO:0006816 GO:0006979 GO:0005245 GO:0004601 GO:0009055
GRMZM2G004988	0.000710262	0.00285198	-
GRMZM2G004996	0.00603217	0.0159243	GO:0015031
GRMZM2G005000	0.000455811	0.00201088	GO:0008270
GRMZM2G005036	0.00375899	0.0108828	GO:0006508 GO:0004222 GO:0008270
GRMZM2G005040	1.06836e-08	9.79137e-07	GO:0006813 GO:0016020 GO:0015079
GRMZM2G005082	0.00271815	0.00839307	-
GRMZM2G005126	0.000417314	0.00187534	GO:0008270 GO:0003676
GRMZM2G005146	2.18082e-05	0.000189366	GO:0005634 GO:0003677 GO:0006355 GO:0050825 GO:0042309 GO:0050826 GO:0004879
GRMZM2G005155	8.121e-05	0.00052134	GO:0003700 GO:0006355 GO:0005634 GO:0043565
GRMZM2G005170	0.0160734	0.0354186	GO:0005198
GRMZM2G005195	0.0054665	0.014698	GO:0005215 GO:0016020 GO:0006810
GRMZM2G005205	2.55777e-05	0.000214153	GO:0008270
GRMZM2G005209	0.000181082	0.000975203	-
GRMZM2G005229	0.000111903	0.000667139	-
GRMZM2G005236	3.78023e-07	1.04724e-05	GO:0003676
GRMZM2G005251	0.0160693	0.0354156	-
GRMZM2G005256	0.000304633	0.00145925	GO:0008757 GO:0003723 GO:0006364
GRMZM2G005278	0.00547123	0.0147061	-
GRMZM2G005290	0.000863922	0.00333658	GO:0006508 GO:0004190
GRMZM2G005301	0.0208843	0.0438433	GO:0003700 GO:0006355
GRMZM2G005304	2.85496e-06	4.3871e-05	-
GRMZM2G005308	0.00303805	0.00917372	GO:0005634 GO:0006364 GO:0030529
GRMZM2G005310	6.47789e-05	0.000438084	GO:0006306 GO:0005634 GO:0006333 GO:0000785 GO:0003677 GO:0003682
GRMZM2G005346	0.00281011	0.00861254	GO:0006508 GO:0004177
GRMZM2G005347	1.37712e-06	2.60065e-05	GO:0007017 GO:0006915 GO:0017111 GO:0005874 GO:0005524 GO:0005525
GRMZM2G005365	0.00249752	0.00784252	GO:0008270 GO:0005515
GRMZM2G005419	0.00631391	0.0165095	-
GRMZM2G005452	0.0167148	0.0365892	GO:0006915 GO:0005524
GRMZM2G005454	7.67993e-05	0.000499176	-
GRMZM2G005456	2.50378e-06	4.00152e-05	-
GRMZM2G005459	5.79553e-05	0.000402933	-
GRMZM2G005483	0.000529074	0.0022649	-
GRMZM2G005486	0.000104725	0.000633652	-
GRMZM2G005493	1.39573e-07	5.25453e-06	GO:0005975 GO:0009045
GRMZM2G005557	0.000803904	0.00315467	GO:0005509
GRMZM2G005562	0.00125584	0.00450694	GO:0050825 GO:0042309 GO:0050826
GRMZM2G005592	3.97594e-05	0.000301319	GO:0016020 GO:0003924 GO:0016192 GO:0005515 GO:0005525
GRMZM2G005619	0.00182504	0.00607606	GO:0005634
GRMZM2G005633	1.9401e-07	6.53602e-06	GO:0016491 GO:0004568 GO:0006032 GO:0008061 GO:0016998
GRMZM2G005646	0.00250011	0.00784843	GO:0016021 GO:0007186 GO:0004930
GRMZM2G005652	2.016e-07	6.72087e-06	GO:0032313 GO:0003735 GO:0006412 GO:0005097 GO:0005840
GRMZM2G005678	0.0149688	0.033361	-
GRMZM2G005715	0.000182767	0.000982241	-
GRMZM2G005732	1.05888e-05	0.000111698	-
GRMZM2G005737	0.00141075	0.00495099	GO:0009405 GO:0005515 GO:0003676
GRMZM2G005791	0.015693	0.034709	GO:0006813 GO:0016020 GO:0005249
GRMZM2G005815	5.32172e-06	6.80382e-05	GO:0003700 GO:0006355 GO:0005634 GO:0043565
GRMZM2G005840	8.00708e-06	9.1771e-05	GO:0008270 GO:0005515
GRMZM2G005844	0.000967209	0.00364994	GO:0008168 GO:0032259 GO:0003676 GO:0006139
GRMZM2G005849	7.59993e-06	8.79928e-05	GO:0005737 GO:0004360 GO:0005529 GO:0016051
GRMZM2G005859	0.000249196	0.00124793	GO:0016020
GRMZM2G005865	0.0184052	0.0395646	-
GRMZM2G005887	0.00367909	0.0106951	GO:0006535 GO:0030170 GO:0004124
GRMZM2G005938	9.87059e-05	0.000604633	-
GRMZM2G005955	0.000728083	0.00290846	-
GRMZM2G005973	1.4802e-06	2.74498e-05	GO:0003735 GO:0015934 GO:0006412 GO:0006396 GO:0003723
GRMZM2G005980	4.98115e-06	6.52166e-05	-
GRMZM2G005996	1.70477e-06	3.04194e-05	GO:0016020
GRMZM2G006006	0.000386186	0.00176147	-
GRMZM2G006069	0.0155291	0.0344208	-
GRMZM2G006083	8.2359e-05	0.000526875	-
GRMZM2G006107	0.000531151	0.00227154	GO:0003755
GRMZM2G006117	1.84973e-06	3.20476e-05	GO:0016021
GRMZM2G006119	9.58061e-05	0.000590731	GO:0009239 GO:0005488 GO:0004022 GO:0008667
GRMZM2G006178	0.00414688	0.0117844	GO:0051536 GO:0016887 GO:0005524 GO:0009055
GRMZM2G006216	0.00127344	0.00455418	-
GRMZM2G006234	0.00258311	0.0080569	-
GRMZM2G006287	0.00536597	0.0144719	GO:0003723
GRMZM2G006293	4.19795e-05	0.000313865	GO:0003735 GO:0006412 GO:0006464 GO:0005840
GRMZM2G006297	7.17522e-08	3.29652e-06	-
GRMZM2G006325	0.00569819	0.0151964	-
GRMZM2G006329	0.00723607	0.0184363	GO:0005506 GO:0006412 GO:0042586
GRMZM2G006370	1.34791e-05	0.000132612	GO:0004674 GO:0006468 GO:0004713 GO:0005524
GRMZM2G006377	1.7312e-05	0.000159463	GO:0006508 GO:0004197
GRMZM2G006416	8.03715e-12	1.65964e-08	GO:0006470 GO:0008287 GO:0004722
GRMZM2G006428	0.000274471	0.00134449	-
GRMZM2G006452	6.23024e-06	7.57304e-05	GO:0016887 GO:0005694 GO:0051276 GO:0005515 GO:0005524
GRMZM2G006453	0.00284413	0.00869701	GO:0003899 GO:0003677 GO:0006383 GO:0005666
GRMZM2G006463	4.12259e-05	0.000309861	-
GRMZM2G006468	0.0149311	0.0333004	-
GRMZM2G006493	0.00306331	0.00923797	GO:0005634 GO:0008270 GO:0003723
GRMZM2G006497	0.00197205	0.0064651	GO:0003700 GO:0043565 GO:0005634 GO:0045449
GRMZM2G006554	0.0139953	0.0316073	GO:0004674 GO:0006468 GO:0005524
GRMZM2G006565	0.000689738	0.0027886	GO:0020037 GO:0016758 GO:0004601 GO:0008152 GO:0006979
GRMZM2G006631	0.00208015	0.00674993	GO:0005634 GO:0045449 GO:0030528
GRMZM2G006661	0.000264065	0.00130628	-
GRMZM2G006672	5.29933e-05	0.000375774	-
GRMZM2G006676	2.61515e-06	4.12265e-05	GO:0008009 GO:0005634 GO:0016020 GO:0050826 GO:0005199 GO:0006355 GO:0005576 GO:0050825 GO:0042309 GO:0006955 GO:0003677 GO:0004879
GRMZM2G006704	0.00936228	0.0227387	GO:0004129 GO:0005746
GRMZM2G006714	0.000879409	0.00337978	-
GRMZM2G006721	0.00593594	0.0157206	-
GRMZM2G006727	0.000530425	0.00226881	GO:0004601 GO:0006979 GO:0020037 GO:0009055
GRMZM2G006745	0.012409	0.0286525	GO:0003700 GO:0006355
GRMZM2G006762	1.56316e-06	2.85499e-05	GO:0016787
GRMZM2G006765	7.85702e-09	8.00414e-07	GO:0005524 GO:0005515
GRMZM2G006791	9.81606e-08	4.08125e-06	GO:0004601 GO:0006979 GO:0020037 GO:0009055
GRMZM2G006894	0.00274084	0.00844986	GO:0006812 GO:0016021 GO:0006754 GO:0015662 GO:0005524
GRMZM2G006943	0.000706279	0.00283911	-
GRMZM2G006948	4.00588e-05	0.000303228	GO:0003677 GO:0006281
GRMZM2G006953	0.00932448	0.0226555	GO:0006810 GO:0005622
GRMZM2G006964	0.00893804	0.0218849	GO:0016491
GRMZM2G006965	0.00395268	0.0113345	-
GRMZM2G006973	1.5656e-05	0.000148599	GO:0008270 GO:0005515
GRMZM2G006977	0.00497052	0.0136063	GO:0005388 GO:0016020 GO:0006754 GO:0006816 GO:0005524
GRMZM2G006981	2.46674e-06	3.96197e-05	-
GRMZM2G007025	9.1307e-05	0.000569861	GO:0016998
GRMZM2G007028	0.000110406	0.000659442	-
GRMZM2G007038	4.95675e-05	0.000356749	GO:0003743 GO:0003924 GO:0005622 GO:0007264 GO:0006413 GO:0005525
GRMZM2G007055	0.000544817	0.0023152	-
GRMZM2G007057	2.18289e-08	1.48844e-06	GO:0019787 GO:0043687 GO:0051246
GRMZM2G007060	5.78588e-06	7.24155e-05	GO:0005488
GRMZM2G007063	0.0013362	0.00473985	GO:0043565 GO:0005840 GO:0003700 GO:0005634 GO:0003735 GO:0006355 GO:0046983 GO:0006412
GRMZM2G007080	0.0123158	0.0284734	GO:0015031 GO:0005743 GO:0008565 GO:0031177
GRMZM2G007130	1.23174e-06	2.40368e-05	-
GRMZM2G007151	4.05685e-11	4.12212e-08	-
GRMZM2G007157	2.67606e-06	4.19539e-05	-
GRMZM2G007160	0.00616638	0.01621	GO:0003824
GRMZM2G007195	8.2713e-06	9.39987e-05	GO:0016857 GO:0050662 GO:0006694 GO:0003854 GO:0045226 GO:0008831
GRMZM2G007201	0.0103534	0.024721	-
GRMZM2G007249	0.00319616	0.00954517	GO:0005506 GO:0016491
GRMZM2G007277	3.08218e-06	4.59796e-05	GO:0005978 GO:0004135
GRMZM2G007347	4.46839e-07	1.18156e-05	GO:0005975 GO:0004553
GRMZM2G007404	0.0131813	0.0301149	GO:0016857 GO:0050662 GO:0006694 GO:0003854 GO:0045226 GO:0008831
GRMZM2G007441	0.00837602	0.0207453	GO:0005634 GO:0003682 GO:0000785 GO:0006333
GRMZM2G007453	0.00061254	0.0025408	-
GRMZM2G007466	0.00908345	0.0221732	GO:0009966 GO:0004674 GO:0006468 GO:0004713 GO:0005524
GRMZM2G007477	0.0199986	0.0423438	GO:0004674 GO:0006468 GO:0004713 GO:0005524
GRMZM2G007486	0.00220464	0.00708022	GO:0016567 GO:0004842 GO:0000151 GO:0003755
GRMZM2G007488	0.000611302	0.00253668	-
GRMZM2G007489	0.000451461	0.00199479	GO:0006633 GO:0000036
GRMZM2G007555	0.000525503	0.00225228	GO:0005509
GRMZM2G007647	0.00591053	0.015677	GO:0003984 GO:0016597 GO:0009082
GRMZM2G007651	0.000588227	0.00246009	GO:0010181
GRMZM2G007680	3.94452e-05	0.000299575	-
GRMZM2G007681	0.000177671	0.000960275	-
GRMZM2G007683	0.00164264	0.00559211	-
GRMZM2G007695	3.74932e-07	1.04286e-05	GO:0003735 GO:0006412 GO:0005840
GRMZM2G007729	7.53592e-08	3.40448e-06	-
GRMZM2G007734	0.000246344	0.00123753	-
GRMZM2G007795	5.97783e-07	1.43389e-05	GO:0016758 GO:0008152
GRMZM2G007810	5.3038e-08	2.67653e-06	GO:0006865 GO:0005840 GO:0016020 GO:0006412 GO:0003735 GO:0015171
GRMZM2G007848	1.35236e-05	0.000132949	GO:0004707 GO:0006468 GO:0004713 GO:0005524
GRMZM2G007854	0.012765	0.0293262	GO:0004674 GO:0006468 GO:0004713 GO:0005524
GRMZM2G007885	0.0240604	0.0492376	-
GRMZM2G007907	0.0013892	0.00488879	GO:0006508 GO:0004222
GRMZM2G007914	0.00121838	0.00439966	GO:0007021 GO:0006355 GO:0005634 GO:0005874 GO:0051082
GRMZM2G007915	0.0106672	0.0253423	-
GRMZM2G007922	1.79717e-05	0.000163886	GO:0005524 GO:0003677
GRMZM2G007939	8.11146e-06	9.28009e-05	GO:0016161 GO:0000272
GRMZM2G007953	2.62848e-06	4.13856e-05	GO:0016020 GO:0004349 GO:0006561
GRMZM2G007969	3.9542e-07	1.08022e-05	-
GRMZM2G008029	0.000892316	0.00341718	GO:0003700 GO:0043565 GO:0005634 GO:0045449
GRMZM2G008060	0.0146417	0.0327577	-
GRMZM2G008061	0.00629332	0.0164607	GO:0031072
GRMZM2G008072	3.96286e-05	0.000300505	-
GRMZM2G008106	4.71304e-06	6.28046e-05	GO:0005507 GO:0009055
GRMZM2G008108	0.0121792	0.028211	-
GRMZM2G008123	6.41549e-05	0.000435361	GO:0005634 GO:0016881 GO:0006511 GO:0008270 GO:0005515 GO:0007275
GRMZM2G008166	0.000419283	0.00188089	GO:0003700 GO:0006355 GO:0043565
GRMZM2G008175	0.0225035	0.0465621	-
GRMZM2G008209	0.0123285	0.0284951	-
GRMZM2G008216	3.27609e-06	4.80331e-05	GO:0016787 GO:0008270
GRMZM2G008226	0.0218248	0.0454521	GO:0003824 GO:0005992
GRMZM2G008242	0.000808033	0.00316747	-
GRMZM2G008247	2.7027e-05	0.000222499	GO:0005975 GO:0004553
GRMZM2G008250	0.0137408	0.0311401	-
GRMZM2G008305	0.0201368	0.0425711	-
GRMZM2G008316	0.00737156	0.0187236	GO:0016757
GRMZM2G008326	5.18284e-06	6.67969e-05	-
GRMZM2G008353	3.04016e-06	4.57544e-05	-
GRMZM2G008367	3.2471e-05	0.000256023	GO:0005576
GRMZM2G008369	0.00545409	0.0146739	GO:0005622 GO:0017111 GO:0005525
GRMZM2G008456	0.000124003	0.000724749	GO:0006355 GO:0006334 GO:0000786 GO:0005634 GO:0003677
GRMZM2G008468	7.8562e-05	0.000508307	GO:0016192
GRMZM2G008490	0.00321477	0.00958732	-
GRMZM2G008507	2.07062e-05	0.000182194	GO:0009058 GO:0046524 GO:0005985
GRMZM2G008539	0.000758986	0.00300795	GO:0016758 GO:0008152
GRMZM2G008556	0.00575028	0.0153141	-
GRMZM2G008607	0.000161347	0.000887998	-
GRMZM2G008638	0.000156739	0.000868811	-
GRMZM2G008647	0.0172423	0.0374964	GO:0045454 GO:0016853 GO:0005783
GRMZM2G008657	0.00840006	0.0207948	-
GRMZM2G008663	1.19544e-06	2.35812e-05	-
GRMZM2G008728	0.00624056	0.0163562	GO:0008270 GO:0055114 GO:0016491
GRMZM2G008740	0.00247052	0.00778355	-
GRMZM2G008748	3.37006e-06	4.89616e-05	GO:0003735 GO:0006412 GO:0005840
GRMZM2G008773	8.17422e-07	1.82069e-05	GO:0016998
GRMZM2G008792	0.00736072	0.0186998	GO:0050660 GO:0009690 GO:0019139
GRMZM2G008819	2.82811e-06	4.35369e-05	GO:0005507 GO:0009055
GRMZM2G008862	0.00155741	0.00535542	-
GRMZM2G008864	0.00106581	0.00394054	-
GRMZM2G008898	0.00271329	0.00838314	-
GRMZM2G008919	0.0117045	0.0273153	-
GRMZM2G009009	2.52678e-05	0.000212384	-
GRMZM2G009019	0.0084492	0.0208942	-
GRMZM2G009021	0.00125137	0.00449657	-
GRMZM2G009045	3.344e-06	4.87771e-05	GO:0016020 GO:0006810 GO:0005488
GRMZM2G009060	0.0109788	0.0259477	GO:0006508 GO:0004222
GRMZM2G009080	3.57633e-07	1.00712e-05	-
GRMZM2G009083	0.000336669	0.00157824	-
GRMZM2G009097	0.0168777	0.0368605	-
GRMZM2G009103	8.72259e-05	0.00055098	GO:0016020
GRMZM2G009117	4.08874e-05	0.00030795	GO:0046872 GO:0030001
GRMZM2G009136	0.000470166	0.00205922	GO:0005544 GO:0005509
GRMZM2G009139	0.000365787	0.00168708	-
GRMZM2G009144	0.017023	0.0371285	-
GRMZM2G009223	1.29261e-07	4.95493e-06	GO:0005215 GO:0016021 GO:0006810
GRMZM2G009282	1.15026e-09	2.60636e-07	GO:0005975 GO:0004553
GRMZM2G009344	0.00978571	0.0236076	-
GRMZM2G009353	0.00275767	0.00849052	GO:0006813 GO:0016020 GO:0015079
GRMZM2G009365	0.00266243	0.00825692	-
GRMZM2G009406	0.0109869	0.0259621	GO:0050826 GO:0045449 GO:0008270 GO:0042309 GO:0003677 GO:0050825
GRMZM2G009412	3.17355e-06	4.69876e-05	GO:0003735 GO:0006412 GO:0005840
GRMZM2G009443	6.62013e-06	7.93237e-05	GO:0016887 GO:0019538 GO:0006289 GO:0004518 GO:0005515 GO:0003677 GO:0005524
GRMZM2G009475	0.00108044	0.00398311	-
GRMZM2G009479	0.011232	0.0264199	GO:0005506 GO:0016165 GO:0009055
GRMZM2G009489	0.000144654	0.000816512	-
GRMZM2G009506	0.000739517	0.0029454	GO:0004674 GO:0006468 GO:0004713 GO:0005524
GRMZM2G009510	0.000573747	0.00241175	GO:0006633 GO:0008415
GRMZM2G009519	0.0023917	0.00757253	GO:0009236 GO:0016829 GO:0046872
GRMZM2G009530	4.7855e-05	0.000347826	GO:0003700 GO:0006355 GO:0005634 GO:0008270 GO:0043565
GRMZM2G009544	0.00722205	0.0184097	GO:0006355 GO:0006334 GO:0000786 GO:0005634 GO:0003677
GRMZM2G009575	0.000191093	0.00101882	GO:0003676
GRMZM2G009591	0.000217473	0.00112566	GO:0003872 GO:0005945 GO:0006096 GO:0005524 GO:0005525
GRMZM2G009598	0.024073	0.0492555	GO:0003700 GO:0006355
GRMZM2G009627	0.0087416	0.021474	-
GRMZM2G009661	0.0136578	0.0309957	GO:0008601 GO:0007165 GO:0000159
GRMZM2G009690	0.000554482	0.00234591	GO:0016020
GRMZM2G009715	1.70287e-05	0.000157648	GO:0042309 GO:0006813 GO:0016021 GO:0015299 GO:0003824 GO:0050825 GO:0008152 GO:0050826
GRMZM2G009719	3.07921e-06	4.59796e-05	GO:0006950
GRMZM2G009785	9.21402e-07	1.97653e-05	-
GRMZM2G009792	0.000314282	0.00149594	GO:0006950
GRMZM2G009808	0.0235627	0.048374	GO:0051539 GO:0008152
GRMZM2G009818	0.0001032	0.000626053	GO:0004674 GO:0006468 GO:0005524 GO:0005515 GO:0004713
GRMZM2G009849	0.0203412	0.042918	GO:0005488
GRMZM2G009871	0.000479517	0.00209309	GO:0006457 GO:0051082 GO:0005524
GRMZM2G009876	0.000126785	0.000737127	GO:0005622
GRMZM2G009894	4.62684e-05	0.000338798	GO:0003735 GO:0006412 GO:0005840
GRMZM2G009901	0.0134723	0.03064	-
GRMZM2G009913	2.3029e-05	0.000197403	-
GRMZM2G009936	1.63755e-05	0.000153209	GO:0003735 GO:0006412 GO:0005840
GRMZM2G009940	7.03144e-06	8.33536e-05	GO:0009239 GO:0005488 GO:0008667
GRMZM2G009958	0.00115964	0.00422874	-
GRMZM2G009968	0.000420443	0.00188411	GO:0006413 GO:0045454 GO:0009055 GO:0015035 GO:0003743
GRMZM2G009987	0.016397	0.0360063	-
GRMZM2G010000	0.000318412	0.0015097	GO:0031072
GRMZM2G010016	0.0167603	0.0366698	-
GRMZM2G010017	0.00039169	0.00178197	GO:0006470 GO:0008287 GO:0004722
GRMZM2G010044	0.000878948	0.00337977	GO:0008652 GO:0016836 GO:0051539
GRMZM2G010054	0.0144686	0.0324528	GO:0006886 GO:0030126 GO:0016192 GO:0005515 GO:0005198
GRMZM2G010056	0.000209955	0.00109585	GO:0019836 GO:0003723
GRMZM2G010075	0.000868481	0.00334948	-
GRMZM2G010085	0.00182226	0.00606868	GO:0016585 GO:0043044 GO:0004386 GO:0031491 GO:0003677 GO:0005524
GRMZM2G010093	0.0224878	0.0465484	GO:0006508 GO:0005509 GO:0004252
GRMZM2G010105	0.000198151	0.00104814	-
GRMZM2G010142	1.98638e-06	3.39291e-05	-
GRMZM2G010146	0.00830343	0.0205915	GO:0005801 GO:0006888
GRMZM2G010176	0.00226146	0.00723905	GO:0050825 GO:0042309 GO:0050826
GRMZM2G010202	6.43098e-05	0.000436181	GO:0009058 GO:0030170 GO:0016769
GRMZM2G010221	0.00392633	0.0112754	GO:0004497 GO:0020037 GO:0009055
GRMZM2G010235	0.0144106	0.0323483	-
GRMZM2G010257	2.09536e-05	0.00018374	GO:0003735 GO:0006414 GO:0005840
GRMZM2G010290	0.0143434	0.0322228	GO:0050826 GO:0045449 GO:0008270 GO:0042309 GO:0003677 GO:0050825
GRMZM2G010298	1.00165e-05	0.00010775	GO:0003824
GRMZM2G010302	0.000198907	0.00105149	GO:0003676
GRMZM2G010306	1.38493e-05	0.000134803	GO:0003924 GO:0005525
GRMZM2G010315	0.0110781	0.0261362	GO:0005515
GRMZM2G010321	7.26704e-12	1.65964e-08	GO:0005960 GO:0006546
GRMZM2G010328	0.0171366	0.0373208	GO:0008483 GO:0009058 GO:0006520 GO:0030170
GRMZM2G010338	0.000136855	0.000783036	GO:0005525
GRMZM2G010342	4.15994e-05	0.000311752	GO:0005634 GO:0006333 GO:0004386 GO:0000785 GO:0003677 GO:0003682 GO:0005524
GRMZM2G010348	1.31167e-05	0.000130244	GO:0020037 GO:0009055
GRMZM2G010349	1.64394e-05	0.0001536	GO:0004674 GO:0006468 GO:0004713 GO:0005524
GRMZM2G010356	1.16201e-09	2.60636e-07	GO:0016829 GO:0000287 GO:0008152
GRMZM2G010357	0.00365825	0.0106527	GO:0005634 GO:0045449 GO:0030528
GRMZM2G010362	0.0221598	0.046021	GO:0005488
GRMZM2G010363	0.0117466	0.0273978	GO:0005215 GO:0006810 GO:0005622
GRMZM2G010372	3.70174e-06	5.24586e-05	GO:0016020
GRMZM2G010422	0.00433911	0.0122072	-
GRMZM2G010433	3.86914e-10	1.59571e-07	GO:0016020 GO:0017153 GO:0006835
GRMZM2G010452	5.79894e-05	0.000403041	GO:0005643 GO:0000059 GO:0008565 GO:0005488 GO:0005737
GRMZM2G010460	0.0220787	0.0458986	GO:0019787 GO:0043687 GO:0051246
GRMZM2G010474	0.00641633	0.016726	-
GRMZM2G010490	6.32173e-05	0.00043089	GO:0016020 GO:0017153 GO:0006835
GRMZM2G010494	5.88192e-06	7.31521e-05	GO:0004802 GO:0008152
GRMZM2G010505	0.00198861	0.00650574	GO:0006508 GO:0008234
GRMZM2G010555	0.0136233	0.0309258	-
GRMZM2G010596	0.000575188	0.00241583	GO:0015940 GO:0003864
GRMZM2G010599	0.000253113	0.00126112	GO:0003735 GO:0006412 GO:0005840
GRMZM2G010637	1.28752e-06	2.47949e-05	GO:0003676
GRMZM2G010640	0.000710785	0.00285318	GO:0004601 GO:0006979 GO:0020037 GO:0009055
GRMZM2G010673	1.55113e-06	2.83708e-05	-
GRMZM2G010775	0.00657378	0.017053	GO:0005000 GO:0004725 GO:0007186 GO:0016021 GO:0006470
GRMZM2G010783	9.70967e-06	0.00010556	-
GRMZM2G010801	0.0222744	0.0462077	-
GRMZM2G010804	0.000532722	0.00227597	-
GRMZM2G010823	9.18255e-05	0.000572677	GO:0006106 GO:0045239 GO:0004333
GRMZM2G010855	6.86218e-07	1.5966e-05	GO:0006470 GO:0008287 GO:0004722
GRMZM2G010861	0.0229885	0.0473663	-
GRMZM2G010871	0.000103952	0.00063002	GO:0003700 GO:0006355 GO:0005634 GO:0043565
GRMZM2G010909	0.000560575	0.0023665	-
GRMZM2G010920	0.000780522	0.00308031	-
GRMZM2G010960	0.00845533	0.0209073	GO:0008270
GRMZM2G010991	1.4562e-07	5.35754e-06	GO:0003735 GO:0006412 GO:0005840
GRMZM2G011006	0.000880002	0.00338066	-
GRMZM2G011031	0.0117701	0.0274425	-
GRMZM2G011068	1.43248e-05	0.00013843	GO:0003735 GO:0004176 GO:0006510 GO:0006412 GO:0005840
GRMZM2G011071	0.000113054	0.000672749	-
GRMZM2G011098	7.26219e-05	0.000477608	GO:0017089 GO:0005737 GO:0046836 GO:0051861
GRMZM2G011101	0.00110232	0.00404974	-
GRMZM2G011119	0.00593702	0.0157218	GO:0043565 GO:0003700 GO:0005634 GO:0006355 GO:0050825 GO:0042309 GO:0050826 GO:0046983
GRMZM2G011169	2.60163e-07	7.90239e-06	GO:0004091 GO:0005737 GO:0004812 GO:0005524 GO:0006418
GRMZM2G011218	0.000322714	0.00152416	-
GRMZM2G011219	0.0154469	0.0342566	GO:0007155 GO:0006891 GO:0015629 GO:0030173 GO:0005198
GRMZM2G011240	3.56599e-07	1.00532e-05	GO:0005985
GRMZM2G011253	1.244e-08	1.07132e-06	GO:0003735 GO:0006412 GO:0005840
GRMZM2G011319	0.00234634	0.00746124	GO:0004176 GO:0004252 GO:0004181 GO:0000166 GO:0008270 GO:0003676 GO:0006508
GRMZM2G011347	2.59582e-06	4.10694e-05	GO:0016021
GRMZM2G011355	0.00115141	0.00420292	GO:0007264 GO:0005525 GO:0005622
GRMZM2G011456	0.00996278	0.023947	GO:0005737 GO:0008168
GRMZM2G011469	0.0127954	0.0293856	GO:0003950 GO:0005634
GRMZM2G011479	0.00266907	0.0082695	GO:0006813 GO:0008076 GO:0005249
GRMZM2G011513	2.42394e-09	3.82594e-07	-
GRMZM2G011520	4.70662e-05	0.000343068	-
GRMZM2G011526	0.00205225	0.0066738	GO:0004674 GO:0006468 GO:0004713 GO:0005524
GRMZM2G011575	0.000117653	0.000694455	-
GRMZM2G011588	0.00166068	0.00563702	GO:0003700 GO:0006355 GO:0005634 GO:0043565
GRMZM2G011592	0.000567335	0.0023903	GO:0006812 GO:0016021 GO:0008324
GRMZM2G011598	0.000444621	0.0019707	GO:0045449 GO:0003677
GRMZM2G011608	0.000100747	0.000614234	GO:0016779
GRMZM2G011626	0.00812322	0.0202319	-
GRMZM2G011627	5.80025e-08	2.84669e-06	-
GRMZM2G011631	0.00886117	0.0217263	GO:0005634 GO:0000166 GO:0003887 GO:0006260 GO:0008270 GO:0003676
GRMZM2G011731	0.016346	0.0359141	-
GRMZM2G011742	0.00437144	0.0122817	-
GRMZM2G011800	6.53465e-05	0.000440231	-
GRMZM2G011806	9.39159e-08	3.97865e-06	GO:0004674 GO:0006468 GO:0005524 GO:0005515 GO:0004713
GRMZM2G011832	0.00100921	0.00377571	GO:0016021 GO:0003677 GO:0004969 GO:0045449 GO:0008270 GO:0042309 GO:0050826 GO:0050825 GO:0007186
GRMZM2G011896	9.45615e-08	3.99217e-06	GO:0004674 GO:0006468 GO:0005524 GO:0005515 GO:0004713
GRMZM2G011919	5.18191e-06	6.67969e-05	GO:0006468 GO:0050660 GO:0004499 GO:0050661 GO:0004674 GO:0007165 GO:0005524 GO:0004713
GRMZM2G011932	7.18936e-06	8.4876e-05	GO:0003700 GO:0006355 GO:0046983 GO:0005634 GO:0043565
GRMZM2G012021	1.18171e-05	0.000121341	-
GRMZM2G012030	0.00913651	0.0222726	GO:0007155 GO:0015629 GO:0005198
GRMZM2G012041	1.37793e-05	0.000134479	GO:0008270 GO:0003676
GRMZM2G012046	8.7749e-06	9.798e-05	-
GRMZM2G012088	0.00135651	0.00479353	-
GRMZM2G012119	4.05629e-06	5.62164e-05	GO:0050825 GO:0042309 GO:0050826
GRMZM2G012126	0.00041214	0.00185732	-
GRMZM2G012140	2.71446e-07	8.1275e-06	GO:0005975 GO:0004553
GRMZM2G012143	0.00258312	0.0080569	GO:0005529 GO:0005975 GO:0016853
GRMZM2G012156	0.00175535	0.00589112	-
GRMZM2G012174	0.000882165	0.00338541	-
GRMZM2G012176	0.000847039	0.00328711	GO:0004674 GO:0006468 GO:0005524 GO:0005515 GO:0004713
GRMZM2G012183	0.00857678	0.0211443	GO:0005199
GRMZM2G012200	0.00177885	0.00594759	-
GRMZM2G012209	0.0233817	0.0480602	GO:0006884 GO:0006821
GRMZM2G012262	6.28025e-05	0.000428896	-
GRMZM2G012284	4.15972e-05	0.000311752	-
GRMZM2G012326	4.22572e-05	0.000315549	GO:0004674 GO:0006468 GO:0004713 GO:0005524
GRMZM2G012391	0.00162264	0.00553655	GO:0004497 GO:0020037 GO:0009055
GRMZM2G012393	6.38712e-08	3.04132e-06	-
GRMZM2G012404	0.00116867	0.0042532	GO:0005737 GO:0006437 GO:0050825 GO:0003723 GO:0042309 GO:0050826 GO:0004831 GO:0005524
GRMZM2G012412	0.0178303	0.0385557	-
GRMZM2G012413	0.00389748	0.0112089	GO:0050825 GO:0042309 GO:0050826
GRMZM2G012434	0.00947534	0.0229741	GO:0006857 GO:0005215 GO:0016020
GRMZM2G012453	3.12684e-06	4.64845e-05	GO:0008026 GO:0003723 GO:0005524
GRMZM2G012455	0.00651081	0.0169291	-
GRMZM2G012479	9.45043e-05	0.000585528	GO:0042309 GO:0050825 GO:0006979 GO:0004602 GO:0050826
GRMZM2G012584	2.13607e-08	1.48125e-06	-
GRMZM2G012600	0.000219026	0.00113187	GO:0008565 GO:0005737 GO:0006886 GO:0016020
GRMZM2G012631	4.85041e-05	0.000351047	GO:0006457 GO:0051082 GO:0005524
GRMZM2G012636	5.20058e-07	1.30499e-05	-
GRMZM2G012685	0.000204617	0.00107529	GO:0006468 GO:0005215 GO:0006810 GO:0004674 GO:0004713 GO:0005515 GO:0030288 GO:0005524
GRMZM2G012690	3.05078e-06	4.58603e-05	GO:0008270 GO:0005622
GRMZM2G012761	0.00255649	0.00799138	GO:0008270 GO:0005622
GRMZM2G012861	0.000969163	0.00365563	GO:0006468 GO:0042309 GO:0006355 GO:0005634 GO:0003677 GO:0004674 GO:0050825 GO:0005524 GO:0005515 GO:0050826 GO:0004879 GO:0004713
GRMZM2G012863	0.000236768	0.00119903	GO:0006633 GO:0016747
GRMZM2G012874	1.21731e-08	1.05909e-06	GO:0016020 GO:0015018
GRMZM2G012891	0.000101426	0.000616759	GO:0050825 GO:0042309 GO:0050826
GRMZM2G012904	0.000791019	0.00311318	-
GRMZM2G012923	0.00306536	0.00924198	GO:0022891 GO:0016021 GO:0055085
GRMZM2G012932	0.00200459	0.00655214	-
GRMZM2G012933	0.00321265	0.0095821	-
GRMZM2G012942	8.54075e-06	9.61006e-05	GO:0006904
GRMZM2G012958	0.0106825	0.0253742	GO:0008134 GO:0005622 GO:0006355 GO:0015031 GO:0007264 GO:0005524 GO:0005525
GRMZM2G012966	6.13056e-06	7.51118e-05	GO:0006468 GO:0009331 GO:0016705 GO:0004368 GO:0004674 GO:0006950 GO:0004713 GO:0006072 GO:0016117 GO:0005524
GRMZM2G012970	1.43551e-06	2.68909e-05	-
GRMZM2G012977	0.00201292	0.00657434	-
GRMZM2G013002	0.0159487	0.0351863	GO:0005576 GO:0019953
GRMZM2G013100	0.000155106	0.000862747	-
GRMZM2G013114	0.000481787	0.00210119	GO:0005634 GO:0008270
GRMZM2G013152	4.89566e-05	0.000353122	GO:0006139 GO:0005524 GO:0019205
GRMZM2G013196	0.00830299	0.0205915	-
GRMZM2G013206	1.08625e-05	0.000113833	GO:0005840 GO:0003735 GO:0050825 GO:0042309 GO:0050826 GO:0005507 GO:0006412 GO:0009055
GRMZM2G013214	0.00047618	0.00208136	GO:0050826 GO:0050825 GO:0042309 GO:0008152 GO:0016491
GRMZM2G013236	2.29388e-07	7.30389e-06	GO:0004674 GO:0006468 GO:0004713 GO:0005524 GO:0007165
GRMZM2G013283	3.83656e-05	0.000293013	GO:0003676 GO:0005524 GO:0004386
GRMZM2G013318	0.0168181	0.0367617	GO:0007264 GO:0005525 GO:0005622
GRMZM2G013324	0.00429935	0.0121207	GO:0006071 GO:0006629 GO:0008889
GRMZM2G013342	0.00349964	0.0102905	GO:0015979 GO:0009538
GRMZM2G013349	0.0072145	0.0183978	-
GRMZM2G013357	0.00741486	0.0188131	GO:0004497 GO:0020037 GO:0009055
GRMZM2G013448	0.0119694	0.0278132	-
GRMZM2G013450	0.00525713	0.0142328	GO:0005743 GO:0006810 GO:0005488 GO:0005215
GRMZM2G013457	5.44237e-05	0.000384105	-
GRMZM2G013461	9.12576e-07	1.96332e-05	GO:0004869
GRMZM2G013530	0.00305759	0.00922516	GO:0016747
GRMZM2G013581	0.0241596	0.0493893	GO:0050826 GO:0050825 GO:0042309 GO:0003677
GRMZM2G013607	0.0202634	0.0427857	GO:0051537 GO:0009055
GRMZM2G013617	0.00512467	0.0139417	GO:0043565 GO:0003700 GO:0005634 GO:0016301 GO:0006355 GO:0005524
GRMZM2G013619	0.0119145	0.0277209	GO:0003723
GRMZM2G013650	0.0156685	0.0346728	-
GRMZM2G013657	0.000233386	0.00118547	GO:0003700 GO:0006355
GRMZM2G013663	0.00785378	0.0196942	-
GRMZM2G013671	0.00309871	0.00930959	GO:0005576
GRMZM2G013695	0.018255	0.0393078	GO:0045454 GO:0015035 GO:0009055
GRMZM2G013726	0.0239102	0.0489617	GO:0003854 GO:0050662 GO:0006694
GRMZM2G013750	4.657e-05	0.000340616	-
GRMZM2G013765	0.000733646	0.00292611	GO:0008270 GO:0005515
GRMZM2G013783	3.25372e-09	4.57425e-07	GO:0003824 GO:0008152
GRMZM2G013790	2.86698e-06	4.39501e-05	-
GRMZM2G013794	0.0155718	0.0344975	GO:0005634 GO:0003677 GO:0008270 GO:0005515 GO:0007242
GRMZM2G013811	0.0146793	0.032816	GO:0005975 GO:0004134
GRMZM2G013908	0.00111384	0.00408681	GO:0051090 GO:0005634 GO:0016986 GO:0006352 GO:0003677 GO:0003702
GRMZM2G013936	3.46626e-05	0.000269481	GO:0008270 GO:0005515
GRMZM2G013970	0.0214395	0.0447808	-
GRMZM2G013981	0.00304389	0.00918918	-
GRMZM2G013986	1.01854e-05	0.000108842	GO:0006508 GO:0043086 GO:0042802 GO:0004252
GRMZM2G013987	0.00213085	0.0068804	-
GRMZM2G014009	3.64364e-05	0.00028088	-
GRMZM2G014022	7.8648e-05	0.000508735	-
GRMZM2G014066	0.000440166	0.00195604	-
GRMZM2G014071	3.72715e-06	5.27704e-05	GO:0004806 GO:0006629
GRMZM2G014076	1.18617e-05	0.000121515	GO:0045454 GO:0045735
GRMZM2G014089	0.00354041	0.0103757	GO:0016021 GO:0006810 GO:0042626 GO:0005524
GRMZM2G014106	0.00244146	0.00770526	-
GRMZM2G014180	0.000133851	0.000769981	-
GRMZM2G014187	0.000775929	0.00306559	-
GRMZM2G014240	0.00308925	0.00929169	GO:0016020 GO:0015992 GO:0009678 GO:0004427
GRMZM2G014300	0.00072214	0.00289061	-
GRMZM2G014313	0.00993504	0.0238926	-
GRMZM2G014346	5.2183e-06	6.71187e-05	-
GRMZM2G014356	0.00014228	0.000807446	-
GRMZM2G014376	0.00997602	0.0239631	GO:0005737 GO:0003855 GO:0050661 GO:0008152 GO:0004764
GRMZM2G014382	5.08599e-05	0.00036418	-
GRMZM2G014392	6.64411e-07	1.55292e-05	-
GRMZM2G014397	1.86751e-06	3.22458e-05	GO:0004601 GO:0006979 GO:0020037 GO:0009055
GRMZM2G014400	0.00116484	0.00424227	GO:0003676
GRMZM2G014444	2.56446e-07	7.86028e-06	GO:0003735 GO:0006412 GO:0005840
GRMZM2G014499	5.6306e-07	1.38039e-05	GO:0006508 GO:0043086 GO:0042802 GO:0004252
GRMZM2G014558	1.03829e-05	0.000110362	GO:0030244 GO:0016020 GO:0016760 GO:0016491
GRMZM2G014580	0.00132214	0.0046974	GO:0004497 GO:0020037 GO:0009055
GRMZM2G014653	0.00707298	0.0180856	GO:0045449 GO:0003677
GRMZM2G014672	0.0107248	0.0254593	-
GRMZM2G014676	0.00763678	0.0192728	GO:0006457 GO:0016272 GO:0051082
GRMZM2G014723	0.000122867	0.000719912	GO:0003735 GO:0005840 GO:0005975 GO:0006412 GO:0004553
GRMZM2G014729	0.017714	0.0383594	GO:0003824 GO:0005992
GRMZM2G014793	0.0185558	0.0398146	-
GRMZM2G014797	3.60018e-05	0.000278116	GO:0006950
GRMZM2G014805	0.00528527	0.0142919	GO:0006511 GO:0004221
GRMZM2G014832	0.0194097	0.0413312	GO:0015629 GO:0005198 GO:0007155 GO:0045454 GO:0015035 GO:0009055
GRMZM2G014833	0.000105509	0.000637042	GO:0004674 GO:0006468 GO:0004713 GO:0005524 GO:0007165
GRMZM2G014839	4.97262e-05	0.000357464	GO:0050825 GO:0042309 GO:0050826
GRMZM2G014854	0.000255727	0.00127143	-
GRMZM2G014872	0.0111226	0.0262197	GO:0006904
GRMZM2G014914	6.21106e-09	6.74813e-07	GO:0005215 GO:0016021 GO:0006810 GO:0006520 GO:0008483
GRMZM2G014917	0.0180688	0.0389626	GO:0006511 GO:0008270 GO:0004221
GRMZM2G014994	0.00191627	0.00631469	-
GRMZM2G015005	0.0162312	0.0357169	-
GRMZM2G015021	0.00168707	0.00570537	GO:0050826 GO:0050825 GO:0042309 GO:0003677
GRMZM2G015033	0.00288265	0.00879376	-
GRMZM2G015040	0.00814634	0.0202786	-
GRMZM2G015090	0.0104902	0.0249963	GO:0005515
GRMZM2G015097	3.65303e-05	0.000281434	GO:0005179 GO:0007160 GO:0015629 GO:0005634 GO:0003677 GO:0003735 GO:0006355 GO:0005576 GO:0050825 GO:0042309 GO:0050826 GO:0006412 GO:0004879 GO:0005840
GRMZM2G015132	0.000156205	0.000867194	GO:0045254 GO:0004742 GO:0006090 GO:0005515
GRMZM2G015136	0.00454055	0.0126528	GO:0004674 GO:0006468 GO:0004713 GO:0005524
GRMZM2G015143	0.00992095	0.0238711	GO:0003824 GO:0005975
GRMZM2G015212	0.00299591	0.0090754	-
GRMZM2G015219	0.00834801	0.020684	-
GRMZM2G015277	0.00371729	0.0107902	-
GRMZM2G015281	0.0119474	0.0277799	GO:0003700 GO:0006355
GRMZM2G015289	0.000111902	0.000667139	GO:0006520 GO:0005488 GO:0016491
GRMZM2G015291	9.51198e-05	0.000587894	-
GRMZM2G015295	1.19623e-07	4.65565e-06	GO:0004013 GO:0048037 GO:0006730 GO:0016616
GRMZM2G015324	0.00548001	0.0147189	GO:0005509
GRMZM2G015352	0.00238532	0.00755701	-
GRMZM2G015361	8.02821e-09	8.14609e-07	GO:0006886 GO:0005622 GO:0004871 GO:0007264 GO:0007186 GO:0005525
GRMZM2G015401	1.50729e-07	5.49672e-06	GO:0005743 GO:0006810 GO:0005488 GO:0005215
GRMZM2G015419	0.000139021	0.000792943	GO:0005506 GO:0016165 GO:0009055
GRMZM2G015432	0.0036617	0.0106565	GO:0003735 GO:0006412 GO:0005840
GRMZM2G015502	0.00554433	0.014858	GO:0016763
GRMZM2G015578	0.00798451	0.0199535	-
GRMZM2G015592	0.000233183	0.00118515	GO:0005634
GRMZM2G015596	0.00229536	0.00732739	GO:0005669 GO:0016986 GO:0006352 GO:0003677
GRMZM2G015605	4.95044e-09	5.90799e-07	GO:0016021
GRMZM2G015642	0.0119566	0.0277957	GO:0006886 GO:0003924 GO:0005622 GO:0004765 GO:0007264 GO:0005524 GO:0005525
GRMZM2G015709	0.000238808	0.00120746	GO:0005874 GO:0005198 GO:0007018 GO:0005525
GRMZM2G015730	0.0169501	0.0369902	-
GRMZM2G015739	2.67275e-05	0.000220815	-
GRMZM2G015753	0.00031558	0.001501	GO:0008270 GO:0005515
GRMZM2G015788	4.6419e-05	0.000339789	-
GRMZM2G015804	0.0036092	0.0105375	GO:0005975 GO:0004553
GRMZM2G015818	0.00226607	0.00725017	-
GRMZM2G015869	0.000636976	0.00261941	-
GRMZM2G015875	0.00056044	0.00236632	-
GRMZM2G015880	0.00245017	0.00772838	-
GRMZM2G015881	4.78723e-06	6.34246e-05	-
GRMZM2G015886	4.18625e-06	5.7457e-05	GO:0016020 GO:0016760 GO:0030244
GRMZM2G015912	0.00114674	0.00418709	GO:0005509
GRMZM2G015941	0.0109403	0.0258781	-
GRMZM2G015967	9.08535e-05	0.000568279	GO:0003755
GRMZM2G015972	0.0214468	0.0447924	GO:0005856 GO:0030833
GRMZM2G015976	0.0111293	0.0262282	GO:0004932 GO:0016020
GRMZM2G015989	0.000675426	0.00274311	GO:0005737 GO:0006457 GO:0005524 GO:0005515
GRMZM2G016084	8.16915e-05	0.000523522	GO:0003723
GRMZM2G016097	0.0114321	0.0267937	-
GRMZM2G016106	0.00739188	0.0187671	GO:0003676
GRMZM2G016153	0.0100763	0.0241632	-
GRMZM2G016184	9.07291e-05	0.000567918	GO:0016021
GRMZM2G016189	0.00404916	0.0115697	-
GRMZM2G016232	7.22142e-07	1.65458e-05	GO:0006334 GO:0003677 GO:0016986 GO:0006352 GO:0000786 GO:0005634
GRMZM2G016236	0.00740775	0.0187987	GO:0055114 GO:0016491
GRMZM2G016240	0.00396673	0.0113698	-
GRMZM2G016241	1.67029e-05	0.000155646	GO:0005737 GO:0004364 GO:0008152
GRMZM2G016250	1.9053e-07	6.45279e-06	GO:0003735 GO:0006412 GO:0005840
GRMZM2G016278	0.000814103	0.00318589	GO:0005524
GRMZM2G016290	0.0068376	0.0175911	-
GRMZM2G016382	0.00105753	0.00391506	-
GRMZM2G016393	0.00742561	0.0188329	-
GRMZM2G016439	0.0128657	0.0295251	GO:0000160 GO:0004871
GRMZM2G016457	0.000374614	0.00172127	-
GRMZM2G016462	0.0105133	0.0250349	-
GRMZM2G016477	0.000113914	0.00067755	GO:0006468 GO:0042309 GO:0004674 GO:0050825 GO:0004713 GO:0005515 GO:0050826 GO:0005524
GRMZM2G016480	1.91214e-05	0.000171616	GO:0004674 GO:0006468 GO:0005524 GO:0005515 GO:0004713
GRMZM2G016487	0.0019487	0.00639897	-
GRMZM2G016503	0.00031533	0.00150009	-
GRMZM2G016521	0.0199995	0.0423438	-
GRMZM2G016551	0.000182882	0.000982572	GO:0016021
GRMZM2G016558	0.00756133	0.0191164	-
GRMZM2G016602	0.0119012	0.0277016	-
GRMZM2G016605	0.00108017	0.00398269	GO:0016787 GO:0008152
GRMZM2G016637	0.00333298	0.00988794	GO:0003677
GRMZM2G016649	0.00135503	0.00479093	GO:0003677
GRMZM2G016660	0.0127081	0.0292085	GO:0004674 GO:0006468 GO:0004713 GO:0005524
GRMZM2G016671	0.000513875	0.00221283	GO:0004674 GO:0006468 GO:0004713 GO:0005524
GRMZM2G016705	0.00815523	0.0202928	-
GRMZM2G016707	0.00194669	0.0063964	-
GRMZM2G016749	1.32721e-05	0.000131283	GO:0003824
GRMZM2G016756	0.000443857	0.00196799	GO:0005634 GO:0045449 GO:0030528
GRMZM2G016836	2.80072e-06	4.32533e-05	GO:0003854 GO:0050662 GO:0006694
GRMZM2G016858	0.00252135	0.00790471	GO:0019001 GO:0007186 GO:0008270 GO:0004871
GRMZM2G016866	0.000252954	0.00126082	-
GRMZM2G016878	0.00509552	0.0138771	-
GRMZM2G016886	0.00941899	0.0228569	-
GRMZM2G016890	1.8804e-07	6.40681e-06	GO:0005975 GO:0004553
GRMZM2G016928	2.06197e-05	0.000181496	GO:0003735 GO:0006412 GO:0005840
GRMZM2G016930	0.000121117	0.000711454	GO:0016787
GRMZM2G016948	0.00249623	0.00783958	-
GRMZM2G016997	0.00261536	0.00813973	-
GRMZM2G017011	0.000844264	0.00327983	-
GRMZM2G017013	5.22796e-06	6.71753e-05	-
GRMZM2G017045	4.592e-05	0.000336729	-
GRMZM2G017047	0.00611104	0.0160971	-
GRMZM2G017077	0.00285432	0.00871878	-
GRMZM2G017080	0.000575795	0.00241719	GO:0003824
GRMZM2G017081	0.000399812	0.0018123	-
GRMZM2G017103	0.000156282	0.000867406	-
GRMZM2G017110	8.64162e-07	1.89508e-05	GO:0006536 GO:0030170 GO:0004351
GRMZM2G017145	0.00410764	0.0116963	-
GRMZM2G017164	2.50472e-05	0.000211232	GO:0004674 GO:0006468 GO:0005529 GO:0004713 GO:0005524
GRMZM2G017186	0.00011798	0.000696066	GO:0005975 GO:0004553
GRMZM2G017193	0.0112308	0.0264199	GO:0050661 GO:0050660 GO:0004499
GRMZM2G017249	3.035e-06	4.57114e-05	-
GRMZM2G017266	0.000307841	0.00147103	-
GRMZM2G017268	0.00227218	0.0072679	GO:0003677
GRMZM2G017269	4.72977e-05	0.000344363	GO:0005488
GRMZM2G017319	0.0117819	0.02746	GO:0005840 GO:0003735 GO:0050825 GO:0042309 GO:0050826 GO:0006412
GRMZM2G017329	0.00310808	0.00932679	GO:0005484 GO:0006886 GO:0016021 GO:0016192
GRMZM2G017337	0.00616355	0.0162042	-
GRMZM2G017351	0.00666396	0.0172293	-
GRMZM2G017368	0.00387591	0.0111582	-
GRMZM2G017382	0.00813054	0.0202472	GO:0006633 GO:0000036
GRMZM2G017386	2.83831e-07	8.42922e-06	GO:0004674 GO:0006468 GO:0004713 GO:0005524
GRMZM2G017388	0.00171873	0.00579062	GO:0006139 GO:0016021 GO:0005524 GO:0019205
GRMZM2G017409	0.0151349	0.0336638	GO:0004674 GO:0006468 GO:0005524 GO:0005515 GO:0004713
GRMZM2G017411	1.06292e-09	2.58875e-07	GO:0031072 GO:0006457 GO:0051082
GRMZM2G017419	0.0015429	0.00531553	GO:0045454
GRMZM2G017426	0.000335018	0.00157211	-
GRMZM2G017474	0.000311996	0.001487	-
GRMZM2G017520	0.0145429	0.0325852	GO:0006426 GO:0005737 GO:0004820 GO:0005524 GO:0003677
GRMZM2G017522	5.02215e-07	1.27905e-05	GO:0006468 GO:0004674 GO:0050825 GO:0004713 GO:0042309 GO:0050826 GO:0005524
GRMZM2G017525	0.00209194	0.00677521	-
GRMZM2G017536	0.0144808	0.0324716	-
GRMZM2G017537	0.0199658	0.0422867	GO:0005634 GO:0045449 GO:0030528
GRMZM2G017550	0.00251466	0.00788568	GO:0006071 GO:0006629 GO:0008889
GRMZM2G017557	4.44974e-06	6.02329e-05	GO:0046983 GO:0008171 GO:0006468 GO:0005524 GO:0004672
GRMZM2G017616	0.00146405	0.00509329	-
GRMZM2G017634	0.00062297	0.00257507	-
GRMZM2G017647	0.000120868	0.00071032	-
GRMZM2G017654	0.00986389	0.023754	GO:0004707 GO:0006468 GO:0004713 GO:0005524
GRMZM2G017670	0.00151778	0.00524808	-
GRMZM2G017678	0.0156313	0.0346024	GO:0016857 GO:0050662 GO:0006694 GO:0003854 GO:0045226 GO:0008831 GO:0031177
GRMZM2G017682	7.89525e-07	1.77713e-05	-
GRMZM2G017685	0.0144262	0.0323776	-
GRMZM2G017741	0.0141254	0.0318324	-
GRMZM2G017802	0.00446225	0.0124754	-
GRMZM2G017831	0.0101262	0.0242577	GO:0006352 GO:0005515 GO:0030528 GO:0006355 GO:0008270 GO:0005667 GO:0006413 GO:0003743
GRMZM2G017845	1.16753e-05	0.00012029	GO:0008270
GRMZM2G017853	0.000144987	0.000817853	GO:0003824 GO:0005488 GO:0008152
GRMZM2G017868	2.83953e-05	0.000230278	GO:0016787
GRMZM2G017894	1.87336e-09	3.29802e-07	GO:0046872 GO:0030001
GRMZM2G017923	4.80368e-05	0.000348257	GO:0007155 GO:0001503 GO:0008270 GO:0003676 GO:0005622
GRMZM2G017933	0.000140661	0.000799799	-
GRMZM2G017961	0.00682101	0.0175572	GO:0004176 GO:0006508 GO:0004252
GRMZM2G017991	1.07943e-05	0.000113398	-
GRMZM2G018006	2.69295e-06	4.20729e-05	GO:0016847 GO:0009058 GO:0030170 GO:0016769
GRMZM2G018027	0.00616063	0.0161999	-
GRMZM2G018044	0.000307928	0.00147107	GO:0006508 GO:0004190
GRMZM2G018068	0.000628571	0.00259315	GO:0007018 GO:0003777 GO:0005524 GO:0005875
GRMZM2G018070	1.34867e-07	5.12413e-06	GO:0008270 GO:0005515
GRMZM2G018082	0.0105966	0.0251934	GO:0009055 GO:0005488 GO:0008152 GO:0016491
GRMZM2G018142	0.00551746	0.0148039	-
GRMZM2G018189	0.000248817	0.00124628	-
GRMZM2G018197	1.75453e-05	0.000160923	GO:0003735 GO:0006412 GO:0005840
GRMZM2G018228	6.50011e-07	1.52558e-05	GO:0003735 GO:0006412 GO:0005840
GRMZM2G018229	0.000285729	0.00138636	-
GRMZM2G018241	0.000112553	0.000670233	GO:0016020 GO:0016760 GO:0008270 GO:0005515 GO:0030244
GRMZM2G018275	3.96108e-06	5.53468e-05	-
GRMZM2G018353	0.00907583	0.0221567	-
GRMZM2G018356	6.11594e-07	1.45474e-05	GO:0016787
GRMZM2G018369	0.000410858	0.00185252	-
GRMZM2G018375	6.45838e-05	0.000437754	GO:0009228 GO:0016491
GRMZM2G018398	0.0050367	0.0137448	-
GRMZM2G018403	0.00172992	0.0058246	GO:0003735 GO:0005840 GO:0006412 GO:0003723
GRMZM2G018416	5.83309e-06	7.27572e-05	GO:0006071 GO:0006629 GO:0008889
GRMZM2G018436	0.000251208	0.00125446	GO:0045449 GO:0003677
GRMZM2G018462	8.2732e-05	0.000528336	-
GRMZM2G018472	0.00967655	0.0233887	GO:0005634 GO:0045449 GO:0030528
GRMZM2G018484	6.17613e-05	0.000423047	GO:0051537 GO:0050825 GO:0042309 GO:0050826 GO:0009055 GO:0055114 GO:0016491
GRMZM2G018487	0.00409543	0.0116713	GO:0003700 GO:0043565 GO:0005634 GO:0045449
GRMZM2G018508	0.000866486	0.00334279	GO:0006265 GO:0003690 GO:0006511 GO:0004221
GRMZM2G018573	0.00158169	0.00542724	-
GRMZM2G018612	0.00417759	0.0118466	GO:0004497 GO:0020037 GO:0009055
GRMZM2G018649	0.0101455	0.0242994	GO:0005215 GO:0016021 GO:0006810
GRMZM2G018673	0.000194693	0.0010337	-
GRMZM2G018678	0.00979587	0.0236213	-
GRMZM2G018692	1.60819e-06	2.92055e-05	GO:0005975 GO:0004553
GRMZM2G018695	0.00400525	0.0114592	GO:0050825 GO:0042309 GO:0050826
GRMZM2G018707	0.000442965	0.00196472	-
GRMZM2G018716	7.2979e-08	3.33227e-06	GO:0006508 GO:0005975 GO:0004252 GO:0004553
GRMZM2G018756	0.00137348	0.00484214	GO:0016020
GRMZM2G018770	3.95015e-08	2.24456e-06	GO:0003735 GO:0006412 GO:0005840
GRMZM2G018786	0.00120355	0.00435963	GO:0016773 GO:0005634 GO:0006355 GO:0005524 GO:0003677 GO:0004879
GRMZM2G018806	9.02312e-07	1.95031e-05	-
GRMZM2G018820	5.99441e-12	1.65964e-08	GO:0006071 GO:0006629 GO:0008889
GRMZM2G018823	0.00252274	0.00790776	-
GRMZM2G018869	0.00692864	0.0177841	GO:0008375 GO:0016020
GRMZM2G018876	0.00592917	0.0157108	-
GRMZM2G018901	0.0076074	0.0192196	-
GRMZM2G018926	0.0115772	0.0270592	GO:0005488
GRMZM2G018929	4.18595e-05	0.00031315	-
GRMZM2G018947	0.00149395	0.00517691	GO:0008026 GO:0003676 GO:0005524
GRMZM2G018950	3.14293e-07	9.08075e-06	GO:0006508 GO:0004185
GRMZM2G018951	8.06332e-05	0.000518299	GO:0007018 GO:0003777 GO:0005524 GO:0005875
GRMZM2G018955	0.000334413	0.00157013	-
GRMZM2G018984	1.52328e-07	5.50922e-06	GO:0003700 GO:0006355
GRMZM2G018988	0.000138722	0.000791593	-
GRMZM2G018992	3.83356e-05	0.000292872	-
GRMZM2G019006	0.0237024	0.0486101	-
GRMZM2G019056	0.00192532	0.00633864	GO:0031072 GO:0006457 GO:0051082
GRMZM2G019084	2.57793e-07	7.87548e-06	-
GRMZM2G019144	1.62137e-05	0.000152085	GO:0005737 GO:0016310 GO:0008299 GO:0004496 GO:0005524
GRMZM2G019171	0.00443644	0.0124181	-
GRMZM2G019173	0.0104994	0.0250111	-
GRMZM2G019177	0.000733771	0.00292616	GO:0005506 GO:0009055
GRMZM2G019180	0.0189311	0.0404774	-
GRMZM2G019183	0.00805585	0.0201062	GO:0003824 GO:0005992
GRMZM2G019185	0.00426184	0.0120338	GO:0005975 GO:0004553
GRMZM2G019246	0.00300112	0.00908579	-
GRMZM2G019251	0.00519469	0.0140947	GO:0003676
GRMZM2G019257	0.00161067	0.00550527	-
GRMZM2G019260	0.0184492	0.0396356	GO:0016310 GO:0016301 GO:0005524
GRMZM2G019266	6.39372e-10	2.01836e-07	GO:0003676
GRMZM2G019291	7.37897e-05	0.000483671	-
GRMZM2G019317	0.0125234	0.0288745	GO:0004674 GO:0006468 GO:0005524 GO:0005515 GO:0004713
GRMZM2G019325	0.000621696	0.00257063	GO:0003735 GO:0006412 GO:0005840
GRMZM2G019335	0.000442002	0.00196181	GO:0008270 GO:0005622
GRMZM2G019353	7.35341e-05	0.000482244	-
GRMZM2G019356	0.00732425	0.018622	-
GRMZM2G019358	0.00039217	0.00178303	GO:0003824 GO:0005488 GO:0008152
GRMZM2G019361	0.00980471	0.0236337	GO:0003924 GO:0005525
GRMZM2G019373	0.00131744	0.00468331	-
GRMZM2G019386	0.0187204	0.0401073	-
GRMZM2G019398	9.82641e-05	0.000602777	GO:0009664 GO:0005576 GO:0019953
GRMZM2G019446	3.50357e-06	5.03764e-05	GO:0003700 GO:0006355 GO:0046983 GO:0005634 GO:0043565
GRMZM2G019500	0.00157448	0.00540758	-
GRMZM2G019501	0.00227907	0.00728631	-
GRMZM2G019562	2.88441e-07	8.52689e-06	GO:0004143 GO:0007205
GRMZM2G019578	9.64553e-05	0.000594018	-
GRMZM2G019583	0.0203372	0.0429131	GO:0016757
GRMZM2G019586	4.9928e-06	6.52688e-05	-
GRMZM2G019596	0.0103486	0.0247119	GO:0005198
GRMZM2G019612	0.000135064	0.000775484	-
GRMZM2G019641	0.000366802	0.00169085	-
GRMZM2G019666	1.4553e-05	0.000140324	GO:0004497 GO:0020037 GO:0009055
GRMZM2G019746	0.00194173	0.00638259	GO:0003824 GO:0008152
GRMZM2G019771	0.0147416	0.0329379	GO:0050825 GO:0042309 GO:0050826
GRMZM2G019799	0.000593555	0.00247953	GO:0016491 GO:0046872 GO:0050660 GO:0009055
GRMZM2G019806	2.12921e-07	6.93554e-06	GO:0005634 GO:0045449 GO:0030528
GRMZM2G019810	0.000166214	0.00091213	-
GRMZM2G019819	0.0010306	0.00383141	GO:0006470 GO:0008287 GO:0004722
GRMZM2G019874	0.0243306	0.0496713	-
GRMZM2G019876	4.03241e-05	0.000304902	GO:0045454
GRMZM2G019879	0.0109381	0.0258755	GO:0007155 GO:0001503
GRMZM2G019901	1.47933e-05	0.000142044	-
GRMZM2G019907	0.000808192	0.00316761	-
GRMZM2G019916	0.000181154	0.000975385	GO:0050825 GO:0042309 GO:0050826
GRMZM2G019919	6.3463e-05	0.000432157	GO:0003676
GRMZM2G019958	0.00367222	0.0106812	-
GRMZM2G019974	3.011e-06	4.54798e-05	GO:0005215 GO:0016021 GO:0006810
GRMZM2G019986	1.13568e-06	2.28656e-05	GO:0016779 GO:0008152
GRMZM2G020002	0.0157481	0.0348128	GO:0016810
GRMZM2G020081	2.43469e-06	3.91295e-05	GO:0006355 GO:0000156 GO:0000160
GRMZM2G020091	0.00217585	0.00700247	GO:0016021
GRMZM2G020096	0.00460429	0.0127983	GO:0006750 GO:0004357
GRMZM2G020098	0.00972029	0.0234811	-
GRMZM2G020140	0.00488264	0.0134088	-
GRMZM2G020142	0.0132595	0.0302448	GO:0003899 GO:0006350 GO:0003677
GRMZM2G020150	0.00943709	0.0228922	GO:0003700 GO:0006355
GRMZM2G020156	3.52824e-06	5.06552e-05	GO:0009416 GO:0005515 GO:0004871
GRMZM2G020183	2.7013e-07	8.10707e-06	GO:0051260 GO:0016021 GO:0007186 GO:0004937
GRMZM2G020187	0.00176775	0.00592263	-
GRMZM2G020216	0.00217786	0.00700654	GO:0006468 GO:0004707 GO:0005524
GRMZM2G020231	0.0111141	0.0262044	-
GRMZM2G020254	1.80156e-06	3.15953e-05	GO:0003700 GO:0043565 GO:0005634 GO:0045449
GRMZM2G020281	0.00553044	0.0148294	GO:0050825 GO:0042309 GO:0050826
GRMZM2G020291	2.35339e-07	7.42001e-06	GO:0004674 GO:0006468 GO:0005524
GRMZM2G020357	4.95722e-05	0.000356749	-
GRMZM2G020409	3.24568e-06	4.77515e-05	GO:0005488
GRMZM2G020429	4.78626e-06	6.34246e-05	GO:0006306 GO:0008170 GO:0003677
GRMZM2G020450	1.28871e-06	2.47949e-05	-
GRMZM2G020500	0.000422755	0.00189381	GO:0004497 GO:0020037 GO:0009055
GRMZM2G020544	0.00249111	0.00783199	GO:0015031 GO:0005525 GO:0007264 GO:0005622
GRMZM2G020548	0.0014837	0.00514764	-
GRMZM2G020553	0.00624728	0.0163654	GO:0015662 GO:0016020 GO:0006754 GO:0005524
GRMZM2G020556	0.000156645	0.000868479	-
GRMZM2G020574	3.81483e-05	0.000291789	GO:0008270 GO:0005515
GRMZM2G020594	1.10224e-05	0.000114991	-
GRMZM2G020661	0.00334148	0.00990973	GO:0008134 GO:0003924 GO:0006913 GO:0005622 GO:0006355 GO:0007264 GO:0006886 GO:0005524 GO:0005525
GRMZM2G020721	0.00522759	0.0141629	-
GRMZM2G020728	0.0114627	0.0268532	GO:0005634
GRMZM2G020742	6.61632e-05	0.000444741	-
GRMZM2G020761	4.05011e-07	1.10055e-05	GO:0004497 GO:0020037 GO:0009055
GRMZM2G020772	0.00211559	0.00683458	GO:0003677
GRMZM2G020775	6.16582e-06	7.53094e-05	-
GRMZM2G020799	7.46298e-06	8.69378e-05	GO:0003700 GO:0006355 GO:0046983 GO:0005634 GO:0043565
GRMZM2G020840	0.0040635	0.0116042	-
GRMZM2G020856	3.38379e-08	2.0075e-06	-
GRMZM2G020859	0.000107312	0.00064549	GO:0015031 GO:0007264 GO:0005525
GRMZM2G020865	0.0142025	0.0319681	-
GRMZM2G020898	0.000123376	0.000721983	GO:0005975 GO:0004553
GRMZM2G020912	1.25237e-05	0.000126473	-
GRMZM2G020920	0.00547826	0.0147188	GO:0006355 GO:0003712
GRMZM2G020928	0.0012924	0.00461223	GO:0005634 GO:0008270 GO:0003723
GRMZM2G020940	7.15783e-07	1.64149e-05	-
GRMZM2G020953	6.5634e-05	0.00044188	-
GRMZM2G020974	0.00329547	0.00979372	-
GRMZM2G020976	0.000159101	0.000878282	-
GRMZM2G020982	1.85807e-06	3.21624e-05	-
GRMZM2G020996	2.33879e-05	0.000200004	GO:0008270 GO:0050825 GO:0042309 GO:0005515 GO:0050826
GRMZM2G021035	0.00965534	0.0233441	-
GRMZM2G021044	0.000807457	0.0031657	GO:0018024 GO:0005634 GO:0008270 GO:0016568
GRMZM2G021055	0.000958136	0.00362205	GO:0015297 GO:0016020 GO:0006855 GO:0015238
GRMZM2G021069	0.00041804	0.00187696	GO:0005634 GO:0006270 GO:0017111 GO:0005524 GO:0003677
GRMZM2G021074	0.0117213	0.0273487	GO:0003824 GO:0015969
GRMZM2G021106	0.00604918	0.0159659	GO:0016791 GO:0008152
GRMZM2G021107	0.00100218	0.00375577	-
GRMZM2G021110	0.0091033	0.0222068	GO:0004177 GO:0009987 GO:0030145
GRMZM2G021149	0.001123	0.00411096	GO:0016021 GO:0005199 GO:0006355 GO:0003677 GO:0007186 GO:0005634 GO:0005524
GRMZM2G021223	0.0183058	0.039404	GO:0005737 GO:0005634 GO:0003723 GO:0006396
GRMZM2G021225	0.00302351	0.00913518	GO:0007155 GO:0015629 GO:0005198
GRMZM2G021299	0.000114388	0.000679917	GO:0016881 GO:0005488 GO:0006464 GO:0005622
GRMZM2G021310	5.53881e-05	0.000389279	GO:0004497 GO:0020037 GO:0009055
GRMZM2G021313	3.14657e-05	0.000249869	-
GRMZM2G021331	7.75412e-05	0.000503231	GO:0045261 GO:0015986 GO:0046933 GO:0000166 GO:0046961 GO:0008553
GRMZM2G021339	0.0188011	0.0402431	GO:0003700 GO:0006355 GO:0005634 GO:0043565
GRMZM2G021378	0.0179209	0.0387124	GO:0005484 GO:0006886 GO:0016020 GO:0016192
GRMZM2G021406	1.37791e-05	0.000134479	-
GRMZM2G021410	0.0174565	0.0379011	-
GRMZM2G021416	8.51082e-09	8.40238e-07	GO:0006468 GO:0004674 GO:0050825 GO:0004713 GO:0042309 GO:0050826 GO:0005524
GRMZM2G021433	9.21954e-05	0.000574424	-
GRMZM2G021439	0.015803	0.0349069	GO:0008853 GO:0005634 GO:0003684 GO:0006281
GRMZM2G021471	0.00513101	0.0139515	-
GRMZM2G021482	0.00134715	0.00476928	GO:0006629 GO:0008081
GRMZM2G021483	0.000127144	0.000738544	-
GRMZM2G021587	0.0125944	0.028985	-
GRMZM2G021598	0.000172559	0.000938993	-
GRMZM2G021605	0.00762145	0.0192437	GO:0006096 GO:0016868
GRMZM2G021607	0.000255669	0.00127143	GO:0006355 GO:0005634 GO:0004879 GO:0003677
GRMZM2G021610	0.00336285	0.00996156	GO:0003824
GRMZM2G021619	0.00461411	0.0128168	GO:0004674 GO:0006468 GO:0005524 GO:0005515 GO:0004713
GRMZM2G021635	0.00327797	0.00974851	GO:0033178 GO:0015986 GO:0046961
GRMZM2G021687	9.79976e-05	0.000601921	GO:0031072 GO:0006457 GO:0051082
GRMZM2G021694	0.0121594	0.0281804	-
GRMZM2G021704	1.5245e-05	0.000145399	GO:0004151 GO:0019856
GRMZM2G021725	6.46246e-05	0.000437851	GO:0006813 GO:0016020 GO:0015079
GRMZM2G021777	0.000238109	0.00120483	GO:0008270 GO:0005622
GRMZM2G021790	0.0144425	0.0324093	GO:0003700 GO:0006355
GRMZM2G021794	4.29374e-06	5.85697e-05	-
GRMZM2G021816	0.0105093	0.0250277	GO:0005737 GO:0006950 GO:0051087 GO:0001671
GRMZM2G021846	0.000585204	0.00245105	GO:0003873 GO:0030246 GO:0005524 GO:0006003
GRMZM2G021864	0.000874562	0.00336887	GO:0005524
GRMZM2G021885	0.00173137	0.00582821	-
GRMZM2G021896	0.0232624	0.0478496	-
GRMZM2G021909	0.00165379	0.00562183	GO:0005543
GRMZM2G021921	0.00340013	0.0100383	-
GRMZM2G022032	3.22378e-05	0.000254498	-
GRMZM2G022041	0.0230929	0.0475507	GO:0016021 GO:0005199 GO:0006355 GO:0003677 GO:0007186 GO:0005634 GO:0005524
GRMZM2G022052	0.00969368	0.0234213	GO:0003677
GRMZM2G022054	5.16591e-05	0.000368253	GO:0007242
GRMZM2G022061	6.37788e-05	0.000433733	-
GRMZM2G022088	0.0224563	0.0465021	GO:0005215 GO:0006810 GO:0005199 GO:0005622
GRMZM2G022090	0.0170429	0.0371547	-
GRMZM2G022107	9.22695e-06	0.00010131	-
GRMZM2G022180	4.19909e-06	5.75715e-05	GO:0006457 GO:0005509 GO:0051082 GO:0005783
GRMZM2G022188	0.000958013	0.00362205	-
GRMZM2G022192	0.000850984	0.00330004	-
GRMZM2G022206	0.011192	0.0263518	GO:0019787 GO:0043687 GO:0051246
GRMZM2G022213	1.71936e-06	3.06156e-05	GO:0008270 GO:0005622
GRMZM2G022229	0.00264251	0.0082088	-
GRMZM2G022248	0.0132159	0.0301671	GO:0045454 GO:0015035 GO:0009055
GRMZM2G022253	3.91197e-05	0.000297706	-
GRMZM2G022269	6.22702e-06	7.57304e-05	GO:0003746 GO:0006414 GO:0003924 GO:0005622 GO:0005525
GRMZM2G022279	0.000881523	0.00338498	GO:0006629 GO:0016788
GRMZM2G022308	0.0212617	0.0444815	GO:0032313 GO:0005097 GO:0005622
GRMZM2G022310	5.45112e-06	6.92862e-05	GO:0006506
GRMZM2G022368	0.023398	0.0480799	-
GRMZM2G022383	6.48223e-05	0.000438262	GO:0008601 GO:0007165 GO:0000159
GRMZM2G022398	0.00360463	0.0105278	GO:0016020
GRMZM2G022442	0.0024274	0.00767226	GO:0016757
GRMZM2G022453	0.000587413	0.00245804	GO:0016021 GO:0007186
GRMZM2G022499	0.00179756	0.0059989	GO:0050826 GO:0050825 GO:0042309 GO:0003677
GRMZM2G022506	0.00148126	0.00514058	-
GRMZM2G022547	0.00182506	0.00607606	GO:0050660 GO:0050664 GO:0016021 GO:0005509 GO:0005506 GO:0004601 GO:0055114 GO:0009055
GRMZM2G022558	4.9839e-06	6.52193e-05	GO:0006633 GO:0016020 GO:0008415
GRMZM2G022619	9.78961e-06	0.000106248	GO:0003735 GO:0006412 GO:0005840
GRMZM2G022629	1.72858e-05	0.000159393	-
GRMZM2G022632	0.00667139	0.017245	-
GRMZM2G022642	0.00161326	0.00551116	GO:0016021 GO:0006865 GO:0009772 GO:0045156 GO:0030077 GO:0015171
GRMZM2G022645	6.99517e-06	8.30673e-05	GO:0004674 GO:0006468 GO:0004713 GO:0005524 GO:0016998
GRMZM2G022659	0.0116692	0.0272469	GO:0006508 GO:0004185
GRMZM2G022662	0.0080788	0.0201517	-
GRMZM2G022679	0.00021324	0.00110802	GO:0005506 GO:0016491
GRMZM2G022711	1.0497e-06	2.15416e-05	GO:0008270 GO:0005515
GRMZM2G022730	0.000404024	0.0018273	-
GRMZM2G022763	0.000857804	0.00331781	GO:0005634 GO:0003723 GO:0006397
GRMZM2G022777	0.0184982	0.03972	GO:0006915 GO:0015935 GO:0017111 GO:0005524 GO:0005761
GRMZM2G022782	1.73484e-07	6.06837e-06	GO:0005978 GO:0004135
GRMZM2G022793	0.0230524	0.0474827	-
GRMZM2G022797	0.00497454	0.0136158	-
GRMZM2G022804	0.00624293	0.0163574	-
GRMZM2G022841	0.00101735	0.00379539	-
GRMZM2G022866	1.68343e-06	3.01016e-05	GO:0045454 GO:0009055
GRMZM2G022897	0.00116074	0.00423095	GO:0005515
GRMZM2G022904	1.41485e-08	1.16702e-06	GO:0004497 GO:0020037 GO:0009055
GRMZM2G022915	1.56282e-05	0.000148501	GO:0005737 GO:0004812 GO:0005216 GO:0016020 GO:0006418 GO:0006811 GO:0005524
GRMZM2G022921	0.00498148	0.0136261	-
GRMZM2G022926	1.76926e-05	0.000162106	-
GRMZM2G022931	9.75688e-09	9.20603e-07	-
GRMZM2G022945	0.00276492	0.00850665	GO:0008270 GO:0005515 GO:0005622
GRMZM2G022947	3.07935e-06	4.59796e-05	GO:0004497 GO:0020037 GO:0009055
GRMZM2G022987	2.25225e-06	3.70536e-05	GO:0005634 GO:0006350 GO:0008270
GRMZM2G022996	0.000117336	0.000693519	GO:0004497 GO:0020037 GO:0009055
GRMZM2G022997	6.14055e-05	0.000421175	GO:0003993
GRMZM2G023003	0.00233843	0.00744259	GO:0007155 GO:0015629 GO:0005198
GRMZM2G023023	0.000674638	0.00274035	GO:0016884
GRMZM2G023049	1.31847e-09	2.74092e-07	GO:0004806 GO:0006629
GRMZM2G023051	0.000231808	0.00118037	-
GRMZM2G023059	0.00879787	0.0215915	-
GRMZM2G023073	0.00760878	0.0192201	GO:0016020
GRMZM2G023110	0.000109512	0.000655638	GO:0006468 GO:0020037 GO:0006979 GO:0004674 GO:0004713 GO:0005515 GO:0004601 GO:0005524
GRMZM2G023152	8.156e-09	8.21059e-07	GO:0046983 GO:0008171 GO:0004867
GRMZM2G023194	0.000681936	0.00276341	GO:0016020 GO:0051537 GO:0008121 GO:0055114 GO:0009055
GRMZM2G023214	0.000562489	0.00237341	-
GRMZM2G023220	3.50384e-09	4.79755e-07	GO:0006508 GO:0004197
GRMZM2G023232	0.000121622	0.0007136	-
GRMZM2G023237	6.42355e-05	0.000435792	GO:0045454 GO:0015035 GO:0009055
GRMZM2G023239	0.0183737	0.0395192	GO:0004221 GO:0006511 GO:0008270 GO:0004867
GRMZM2G023242	4.83997e-06	6.39246e-05	-
GRMZM2G023285	0.00993232	0.0238911	GO:0005215 GO:0016020 GO:0006810
GRMZM2G023313	0.00120319	0.00435895	-
GRMZM2G023328	5.12123e-05	0.000366293	-
GRMZM2G023335	7.01146e-05	0.000464946	-
GRMZM2G023346	5.33569e-06	6.81487e-05	GO:0009416 GO:0005515 GO:0004871
GRMZM2G023364	0.000209509	0.00109408	-
GRMZM2G023387	4.16597e-06	5.72554e-05	GO:0045454
GRMZM2G023418	0.00127911	0.00457183	GO:0003924 GO:0005525
GRMZM2G023438	0.00193727	0.0063712	-
GRMZM2G023575	0.000888984	0.00340616	-
GRMZM2G023585	1.00668e-05	0.000108008	-
GRMZM2G023591	7.9491e-07	1.7861e-05	GO:0003723
GRMZM2G023638	0.000819462	0.00320392	GO:0008318 GO:0018346
GRMZM2G023652	0.00191004	0.00629866	-
GRMZM2G023655	0.00132553	0.00470811	-
GRMZM2G023667	0.0198405	0.0420908	GO:0004379 GO:0006334 GO:0003677 GO:0006499 GO:0000786 GO:0005634
GRMZM2G023694	0.0183625	0.0395028	-
GRMZM2G023708	0.0107253	0.0254593	GO:0003700 GO:0006355
GRMZM2G023715	7.27135e-06	8.54124e-05	GO:0004674 GO:0006468 GO:0005524 GO:0005515 GO:0004713
GRMZM2G023748	2.39304e-05	0.000204079	GO:0003723 GO:0006396
GRMZM2G023755	0.0145681	0.0326302	GO:0008270
GRMZM2G023786	0.00166454	0.00564863	-
GRMZM2G023798	0.00141536	0.00496363	GO:0016866
GRMZM2G023840	8.96232e-07	1.94255e-05	GO:0004601 GO:0006979 GO:0020037 GO:0009055
GRMZM2G023847	0.0234642	0.0481911	GO:0005507 GO:0009055
GRMZM2G023858	0.00165103	0.00561468	-
GRMZM2G023872	7.95311e-08	3.53057e-06	-
GRMZM2G023906	1.26248e-05	0.000127243	-
GRMZM2G023952	5.04514e-06	6.57465e-05	GO:0004497 GO:0020037 GO:0009055
GRMZM2G023988	3.04546e-07	8.86931e-06	GO:0008270 GO:0005622
GRMZM2G024038	0.014413	0.0323508	-
GRMZM2G024054	9.12916e-05	0.000569861	GO:0007017 GO:0005874 GO:0003677 GO:0005525
GRMZM2G024073	0.000841942	0.0032728	GO:0045454
GRMZM2G024099	1.19733e-05	0.000122268	GO:0006508 GO:0004190
GRMZM2G024104	4.78433e-06	6.34246e-05	GO:0004356 GO:0006542
GRMZM2G024119	0.000544132	0.00231351	-
GRMZM2G024145	5.79508e-06	7.24597e-05	GO:0016020
GRMZM2G024180	0.0231515	0.0476523	-
GRMZM2G024231	0.0130659	0.029911	GO:0004674 GO:0006468 GO:0004713 GO:0005524
GRMZM2G024310	0.00411131	0.0117037	-
GRMZM2G024315	0.00594002	0.0157281	GO:0055114 GO:0016491
GRMZM2G024354	2.01453e-05	0.000178536	GO:0003735 GO:0006412 GO:0005840
GRMZM2G024389	5.54004e-05	0.000389279	-
GRMZM2G024391	1.29264e-05	0.000129062	-
GRMZM2G024448	3.61707e-06	5.15733e-05	-
GRMZM2G024466	0.000517879	0.00222595	GO:0004386 GO:0003676 GO:0005524 GO:0004867
GRMZM2G024482	0.0203844	0.0430021	GO:0005737 GO:0006633 GO:0016836
GRMZM2G024484	0.00341955	0.0100842	GO:0051287 GO:0016651 GO:0051539 GO:0010181
GRMZM2G024499	8.92254e-06	9.91092e-05	-
GRMZM2G024517	2.63332e-05	0.000218333	-
GRMZM2G024530	9.67688e-05	0.000595662	GO:0005634 GO:0045449 GO:0030528
GRMZM2G024533	8.32981e-05	0.000530891	-
GRMZM2G024550	1.23199e-08	1.06787e-06	-
GRMZM2G024563	0.0227743	0.0470044	-
GRMZM2G024571	1.81726e-05	0.000165423	-
GRMZM2G024576	1.28336e-05	0.000128402	GO:0007018 GO:0003777 GO:0005524 GO:0005875
GRMZM2G024607	0.00355532	0.0104123	-
GRMZM2G024612	1.60758e-05	0.000151347	-
GRMZM2G024647	1.1393e-05	0.000118087	GO:0003735 GO:0006412 GO:0005840
GRMZM2G024657	6.02191e-05	0.000414932	-
GRMZM2G024668	1.28978e-07	4.95493e-06	GO:0006457 GO:0051082 GO:0005524
GRMZM2G024686	0.00159951	0.00547406	GO:0008652 GO:0016597 GO:0004072
GRMZM2G024693	0.0034503	0.0101617	GO:0008134 GO:0003924 GO:0006913 GO:0005622 GO:0006355 GO:0007264 GO:0006886 GO:0005524 GO:0005525
GRMZM2G024718	1.62279e-10	8.76859e-08	GO:0005524
GRMZM2G024738	0.00799077	0.0199652	GO:0004853 GO:0006779
GRMZM2G024799	6.75765e-05	0.000451962	-
GRMZM2G024808	0.00148765	0.00515857	GO:0006885 GO:0015385 GO:0016021 GO:0006814
GRMZM2G024811	0.0242571	0.0495524	GO:0006457
GRMZM2G024823	0.0014326	0.00500813	GO:0006839 GO:0005743 GO:0005488 GO:0005215
GRMZM2G024827	0.000374924	0.00172239	GO:0009611 GO:0004867
GRMZM2G024851	0.0177215	0.0383674	GO:0003700 GO:0006355 GO:0043565
GRMZM2G024882	0.00183432	0.00610008	GO:0008026 GO:0003676 GO:0005524
GRMZM2G024927	0.00256947	0.00802436	-
GRMZM2G024976	0.000111662	0.000666011	GO:0005634 GO:0003677
GRMZM2G025026	0.000250666	0.00125284	GO:0008289 GO:0006869
GRMZM2G025042	0.0202926	0.0428367	-
GRMZM2G025059	5.32977e-05	0.000377199	-
GRMZM2G025072	0.00617828	0.0162329	GO:0016787
GRMZM2G025074	5.4074e-08	2.70053e-06	-
GRMZM2G025095	0.000499469	0.00216436	-
GRMZM2G025123	4.48691e-05	0.000330444	-
GRMZM2G025126	0.00668257	0.0172721	GO:0005215 GO:0006810 GO:0005488
GRMZM2G025154	0.000423186	0.0018954	GO:0006508 GO:0004185
GRMZM2G025157	0.0185212	0.0397604	-
GRMZM2G025171	0.00529582	0.0143114	GO:0045261 GO:0015986 GO:0046961 GO:0046933
GRMZM2G025175	0.0162787	0.0358061	-
GRMZM2G025182	0.00371541	0.0107882	GO:0005618 GO:0042545 GO:0004857 GO:0030599
GRMZM2G025190	1.47337e-08	1.19222e-06	GO:0005737 GO:0004364 GO:0008152
GRMZM2G025205	0.00252377	0.00790939	GO:0016020 GO:0007017 GO:0051260 GO:0005874 GO:0005525
GRMZM2G025214	5.17883e-06	6.67969e-05	-
GRMZM2G025227	0.000167144	0.000916552	-
GRMZM2G025231	2.04099e-05	0.00018015	GO:0016020 GO:0016760 GO:0008270 GO:0005515 GO:0030244
GRMZM2G025240	7.06153e-06	8.36716e-05	-
GRMZM2G025243	0.0225943	0.0467083	GO:0009239 GO:0005488 GO:0004022 GO:0008667
GRMZM2G025250	0.000157354	0.000871649	-
GRMZM2G025255	6.51057e-07	1.5259e-05	GO:0008270 GO:0005515
GRMZM2G025281	1.49689e-06	2.75363e-05	GO:0003676
GRMZM2G025322	0.0067841	0.0174745	GO:0008113
GRMZM2G025340	1.30292e-05	0.000129784	GO:0016020 GO:0005694 GO:0005509 GO:0005524
GRMZM2G025356	1.72572e-05	0.000159187	GO:0003899 GO:0046983 GO:0006350 GO:0005634 GO:0003677
GRMZM2G025366	0.0166858	0.0365381	GO:0006099 GO:0004449 GO:0005739
GRMZM2G025387	0.00529501	0.0143114	GO:0004674 GO:0006468 GO:0004713 GO:0005524 GO:0005509
GRMZM2G025409	0.0041738	0.0118398	-
GRMZM2G025414	0.000764326	0.00302536	GO:0006464
GRMZM2G025441	0.00375761	0.0108801	GO:0004601 GO:0006979 GO:0020037 GO:0009055
GRMZM2G025451	0.00153807	0.0053032	-
GRMZM2G025458	0.0216098	0.0450777	-
GRMZM2G025470	0.00449866	0.0125579	GO:0006464
GRMZM2G025491	3.26231e-05	0.000257064	GO:0006835 GO:0016020 GO:0017153 GO:0004190 GO:0006508
GRMZM2G025528	6.51212e-05	0.000439469	-
GRMZM2G025536	7.45176e-06	8.68863e-05	GO:0016491
GRMZM2G025579	0.00024626	0.00123753	GO:0000155 GO:0016310 GO:0000156 GO:0016020 GO:0006355 GO:0000160 GO:0005524
GRMZM2G025592	2.54957e-08	1.65044e-06	GO:0006306 GO:0005634 GO:0006333 GO:0000785 GO:0003677 GO:0003682
GRMZM2G025598	0.000274394	0.00134437	-
GRMZM2G025649	6.63743e-05	0.000445581	-
GRMZM2G025703	0.00731258	0.0186015	GO:0008270 GO:0005515
GRMZM2G025731	9.5115e-05	0.000587894	-
GRMZM2G025812	9.6071e-05	0.000592222	GO:0003700 GO:0006355 GO:0046983 GO:0005634 GO:0043565
GRMZM2G025832	0.00428825	0.0120936	GO:0004497 GO:0020037 GO:0009055
GRMZM2G025833	1.33664e-05	0.000131978	GO:0016161 GO:0000272
GRMZM2G025854	1.5908e-06	2.8972e-05	GO:0000287 GO:0005975 GO:0016868
GRMZM2G025860	0.000312927	0.00149076	GO:0016021 GO:0006810 GO:0042626 GO:0005524
GRMZM2G025867	9.31698e-05	0.000579225	GO:0016706 GO:0019538 GO:0005506
GRMZM2G025906	0.00354944	0.0103963	-
GRMZM2G025959	0.000102423	0.000621933	-
GRMZM2G025966	0.00660344	0.0171182	-
GRMZM2G025977	1.2337e-07	4.78689e-06	GO:0006813 GO:0008324 GO:0008152 GO:0016491
GRMZM2G026013	0.000248586	0.00124625	GO:0016020 GO:0005777
GRMZM2G026020	0.0241134	0.0493185	-
GRMZM2G026043	0.00025138	0.00125446	GO:0004674 GO:0006468 GO:0004713 GO:0005524
GRMZM2G026065	0.00125159	0.00449672	GO:0004674 GO:0006468 GO:0004713 GO:0005524
GRMZM2G026083	0.00412569	0.0117372	-
GRMZM2G026085	8.11883e-06	9.28437e-05	-
GRMZM2G026095	0.000846228	0.00328564	GO:0016787 GO:0008270 GO:0008152
GRMZM2G026117	0.0161182	0.0354959	GO:0033014 GO:0004418
GRMZM2G026147	0.0073322	0.0186385	GO:0005576 GO:0019953
GRMZM2G026151	0.000822912	0.00321495	GO:0004674 GO:0006468 GO:0004713 GO:0005524 GO:0016998
GRMZM2G026157	2.91592e-07	8.58986e-06	GO:0003700 GO:0006355 GO:0016602
GRMZM2G026176	0.00177773	0.00594516	-
GRMZM2G026180	0.00696372	0.017858	-
GRMZM2G026182	0.00773294	0.0194617	GO:0004807 GO:0008152
GRMZM2G026216	3.74024e-06	5.28971e-05	GO:0003735 GO:0006412 GO:0005840
GRMZM2G026218	0.00373714	0.0108377	-
GRMZM2G026231	0.0215831	0.0450293	GO:0005215 GO:0016021 GO:0006810
GRMZM2G026346	0.000548513	0.00232711	GO:0005634 GO:0005381 GO:0006826 GO:0030288
GRMZM2G026417	0.00147602	0.00513006	-
GRMZM2G026442	0.000353965	0.00164323	GO:0035091 GO:0007154 GO:0005515
GRMZM2G026447	0.000747815	0.00297243	-
GRMZM2G026452	0.00257954	0.0080526	-
GRMZM2G026470	3.60477e-14	9.2174e-10	GO:0005737 GO:0006796 GO:0000287 GO:0004427
GRMZM2G026490	0.00950083	0.0230248	-
GRMZM2G026523	6.96299e-10	2.09463e-07	-
GRMZM2G026558	0.00295859	0.00898256	GO:0016021 GO:0004938 GO:0006355 GO:0003677 GO:0007186 GO:0005634 GO:0004879
GRMZM2G026560	2.71443e-05	0.00022332	GO:0007018 GO:0003777 GO:0005524 GO:0005875
GRMZM2G026580	1.09709e-05	0.000114594	GO:0017111 GO:0003887 GO:0006260 GO:0003677 GO:0009360 GO:0005524
GRMZM2G026614	0.000271271	0.00133268	GO:0003723
GRMZM2G026639	0.0133486	0.0304183	-
GRMZM2G026641	0.00054808	0.00232604	-
GRMZM2G026654	1.09417e-07	4.35116e-06	-
GRMZM2G026676	4.13466e-05	0.000310586	-
GRMZM2G026715	0.000877216	0.00337511	GO:0005179 GO:0005543 GO:0005576
GRMZM2G026742	1.13978e-06	2.29121e-05	GO:0003700 GO:0006355 GO:0005634 GO:0043565
GRMZM2G026746	0.000909623	0.00347461	-
GRMZM2G026758	0.0150554	0.0335227	GO:0005488 GO:0008152 GO:0016491
GRMZM2G026767	4.2948e-06	5.85697e-05	GO:0004674 GO:0006468 GO:0004713 GO:0005524
GRMZM2G026780	8.5087e-05	0.00053987	-
GRMZM2G026783	0.0202879	0.0428305	-
GRMZM2G026793	0.00021541	0.00111702	GO:0006631 GO:0045300 GO:0046914
GRMZM2G026800	0.000280477	0.00136658	GO:0004396 GO:0050825 GO:0042309 GO:0050826 GO:0006096 GO:0005524
GRMZM2G026804	2.8123e-05	0.00022865	GO:0005975 GO:0004650
GRMZM2G026839	0.0188988	0.0404184	-
GRMZM2G026868	0.00635308	0.0165922	-
GRMZM2G026869	0.000472242	0.00206697	GO:0008173 GO:0003723 GO:0006396
GRMZM2G026889	0.0129288	0.0296385	GO:0016757
GRMZM2G026918	0.0100907	0.0241885	-
GRMZM2G026922	0.0036134	0.0105473	GO:0005840 GO:0003735 GO:0050825 GO:0042309 GO:0050826 GO:0006412
GRMZM2G026926	0.00321656	0.00959075	GO:0003700 GO:0006355 GO:0016021 GO:0007186 GO:0004974
GRMZM2G026930	5.72895e-08	2.83345e-06	GO:0003854 GO:0050662 GO:0009239 GO:0006694 GO:0008667
GRMZM2G026943	2.20848e-05	0.000190943	GO:0006468 GO:0004674 GO:0004713 GO:0005515 GO:0005524 GO:0031177
GRMZM2G026952	9.14837e-06	0.000101003	GO:0008270 GO:0003676 GO:0005622
GRMZM2G026969	0.000469483	0.00205736	GO:0004747 GO:0006014
GRMZM2G026980	1.47059e-06	2.73277e-05	GO:0005618 GO:0048046 GO:0016762 GO:0006073 GO:0004553
GRMZM2G027021	5.07673e-06	6.60621e-05	GO:0015031 GO:0005525 GO:0007264 GO:0005622
GRMZM2G027043	0.0119063	0.0277094	-
GRMZM2G027049	0.000632187	0.00260432	-
GRMZM2G027056	0.0120254	0.027923	-
GRMZM2G027059	0.0221457	0.0460005	GO:0019288
GRMZM2G027098	0.000714588	0.00286586	GO:0005215 GO:0016021 GO:0006810
GRMZM2G027120	0.00409739	0.0116749	GO:0008270 GO:0005515
GRMZM2G027131	0.019243	0.0410481	GO:0008270 GO:0005515
GRMZM2G027166	8.43498e-05	0.000536291	GO:0016787 GO:0008152
GRMZM2G027167	4.17621e-05	0.000312536	-
GRMZM2G027183	0.00734453	0.0186643	-
GRMZM2G027193	6.15599e-05	0.000422007	-
GRMZM2G027217	2.68928e-07	8.0895e-06	GO:0004601 GO:0006979 GO:0020037 GO:0009055
GRMZM2G027219	0.000918315	0.00350154	GO:0046422 GO:0055114 GO:0009507
GRMZM2G027307	0.000661959	0.00270293	-
GRMZM2G027336	0.00279886	0.00858321	-
GRMZM2G027378	4.76907e-05	0.000346928	GO:0019787 GO:0043687 GO:0051246
GRMZM2G027392	9.29322e-08	3.96046e-06	-
GRMZM2G027437	0.00422377	0.0119489	-
GRMZM2G027451	0.000287923	0.00139515	GO:0003735 GO:0006412 GO:0005840
GRMZM2G027479	0.000725325	0.00289971	GO:0006952
GRMZM2G027535	0.00494869	0.0135552	-
GRMZM2G027571	0.00730518	0.0185883	-
GRMZM2G027627	3.38811e-06	4.9168e-05	GO:0004739 GO:0016020 GO:0043231 GO:0005215 GO:0006810 GO:0006096 GO:0055114
GRMZM2G027663	4.52277e-06	6.09632e-05	GO:0009228
GRMZM2G027665	0.00065741	0.00268659	GO:0005215 GO:0016020 GO:0006810
GRMZM2G027697	5.12455e-05	0.000366419	GO:0003677
GRMZM2G027723	4.85755e-07	1.24957e-05	GO:0016020 GO:0016760 GO:0008270 GO:0005515 GO:0030244
GRMZM2G027728	0.00319792	0.0095483	GO:0003735 GO:0006412 GO:0005840
GRMZM2G027750	0.000319876	0.00151495	GO:0031625 GO:0031461 GO:0006511
GRMZM2G027794	0.000792263	0.00311643	-
GRMZM2G027821	1.27288e-05	0.000127755	-
GRMZM2G027825	1.06336e-05	0.000111986	-
GRMZM2G027835	0.000984515	0.00370261	GO:0008840 GO:0019877
GRMZM2G027856	0.000916731	0.00349706	GO:0008270 GO:0005515
GRMZM2G027857	0.00206265	0.00669908	GO:0006914 GO:0016020
GRMZM2G027862	6.40765e-05	0.000434944	-
GRMZM2G027867	0.0199399	0.0422422	GO:0005634 GO:0007067
GRMZM2G027875	0.000230508	0.00117581	GO:0008270 GO:0008237
GRMZM2G027886	0.00300302	0.0090889	GO:0016020
GRMZM2G027955	1.55665e-09	2.97727e-07	GO:0005978 GO:0008878
GRMZM2G027962	1.20527e-05	0.000122745	-
GRMZM2G027976	3.30737e-08	1.97404e-06	GO:0003700 GO:0006355 GO:0046983 GO:0005634 GO:0043565
GRMZM2G027995	5.71806e-07	1.39116e-05	GO:0008026 GO:0003676 GO:0005524
GRMZM2G028007	0.0206123	0.0433784	-
GRMZM2G028010	0.00256596	0.00801803	GO:0016740 GO:0008152
GRMZM2G028014	0.000847848	0.00328925	-
GRMZM2G028037	0.00152543	0.00527098	GO:0004674 GO:0006468 GO:0004713 GO:0005524
GRMZM2G028041	0.000218662	0.00113045	GO:0003700 GO:0006355 GO:0005634 GO:0043565
GRMZM2G028089	0.00229424	0.00732654	-
GRMZM2G028096	0.000190966	0.00101856	-
GRMZM2G028104	0.00101092	0.00377857	GO:0016747 GO:0008152 GO:0016491
GRMZM2G028108	0.000223157	0.00114684	-
GRMZM2G028110	0.000887674	0.00340348	GO:0003735 GO:0006412 GO:0005840
GRMZM2G028114	0.00716385	0.0182883	GO:0004177 GO:0006508 GO:0005622
GRMZM2G028129	2.09684e-08	1.47775e-06	GO:0017111 GO:0005524
GRMZM2G028132	0.00131976	0.0046909	GO:0003899 GO:0006350 GO:0003677
GRMZM2G028136	0.00526459	0.0142495	GO:0003887 GO:0006260 GO:0003677
GRMZM2G028179	0.00729026	0.018554	GO:0030598 GO:0017148
GRMZM2G028183	0.00665887	0.0172231	GO:0008270 GO:0005515
GRMZM2G028188	0.00804078	0.0200804	GO:0008270 GO:0005515
GRMZM2G028190	0.000418834	0.00187987	-
GRMZM2G028234	2.65338e-06	4.17263e-05	GO:0008270 GO:0050825 GO:0042309 GO:0005515 GO:0050826
GRMZM2G028258	9.11016e-06	0.000100799	GO:0006813 GO:0016020 GO:0005249
GRMZM2G028266	0.00904869	0.0220989	-
GRMZM2G028307	1.57275e-07	5.64027e-06	GO:0005975 GO:0004553
GRMZM2G028325	1.13762e-09	2.60636e-07	GO:0005215 GO:0016021 GO:0006810
GRMZM2G028353	0.00787431	0.0197301	GO:0016020 GO:0016760 GO:0008270 GO:0005515 GO:0030244
GRMZM2G028369	2.78774e-05	0.000227359	GO:0004106 GO:0009073
GRMZM2G028379	0.00242885	0.00767588	-
GRMZM2G028393	0.00467688	0.0129564	GO:0009611 GO:0004867
GRMZM2G028397	6.00028e-05	0.000413774	-
GRMZM2G028432	7.22987e-05	0.000476463	GO:0033179 GO:0015986 GO:0015078
GRMZM2G028438	0.00653	0.0169618	GO:0050825 GO:0042309 GO:0050826
GRMZM2G028444	0.00047755	0.0020857	-
GRMZM2G028500	0.0199992	0.0423438	-
GRMZM2G028521	2.71133e-09	4.03073e-07	GO:0020037 GO:0016021 GO:0015137 GO:0015105 GO:0009060 GO:0015746 GO:0009055
GRMZM2G028535	5.45481e-09	6.31888e-07	GO:0005737 GO:0004349 GO:0004350 GO:0006561
GRMZM2G028543	0.00035274	0.00163873	GO:0008270 GO:0005515
GRMZM2G028568	3.4602e-05	0.000269256	GO:0004674 GO:0006468 GO:0004713 GO:0005524
GRMZM2G028594	0.000865892	0.00334101	GO:0050826 GO:0050825 GO:0008270 GO:0042309 GO:0005622
GRMZM2G028676	0.000916116	0.00349576	-
GRMZM2G028677	0.0238549	0.0488745	GO:0004497 GO:0020037 GO:0009055
GRMZM2G028700	0.000110697	0.00066072	GO:0030145 GO:0004721 GO:0050825 GO:0042309 GO:0050826 GO:0005506
GRMZM2G028709	0.0041221	0.0117283	GO:0004674 GO:0006468 GO:0016597 GO:0004713 GO:0005524
GRMZM2G028718	0.00917962	0.0223546	GO:0003676
GRMZM2G028721	0.000423572	0.0018968	GO:0016021 GO:0007242
GRMZM2G028730	0.00219908	0.00706503	-
GRMZM2G028731	0.0230466	0.0474745	GO:0006468 GO:0015629 GO:0006355 GO:0005634 GO:0005199 GO:0004674 GO:0005524 GO:0003677 GO:0007155 GO:0004879 GO:0004713
GRMZM2G028733	0.0118377	0.027575	GO:0006511 GO:0004221
GRMZM2G028736	0.00740152	0.0187865	GO:0016020 GO:0008519 GO:0006810
GRMZM2G028758	0.0143269	0.0321971	-
GRMZM2G028763	0.000614707	0.00254874	-
GRMZM2G028766	0.0155222	0.0344086	GO:0008270 GO:0005622
GRMZM2G028779	2.0504e-06	3.46535e-05	GO:0008270
GRMZM2G028796	0.0001492	0.000836631	GO:0005488
GRMZM2G028813	3.65819e-05	0.000281747	-
GRMZM2G028830	0.00522501	0.0141574	-
GRMZM2G028834	0.000141111	0.000801467	-
GRMZM2G028883	9.96679e-07	2.07533e-05	GO:0003735 GO:0006412 GO:0005840
GRMZM2G028887	0.00264307	0.00820882	-
GRMZM2G028889	0.00303403	0.00916483	-
GRMZM2G028905	0.00216023	0.00695944	-
GRMZM2G028910	0.00204117	0.00664537	-
GRMZM2G028914	1.88953e-07	6.41636e-06	GO:0033178 GO:0016820 GO:0015986
GRMZM2G028928	0.0125354	0.0288886	-
GRMZM2G028929	1.67563e-05	0.000155941	GO:0006890 GO:0005840 GO:0003735 GO:0005515 GO:0030126 GO:0006412
GRMZM2G028980	1.37461e-05	0.00013436	GO:0006355 GO:0005634 GO:0003677 GO:0009725
GRMZM2G028986	0.000126654	0.000736534	GO:0020037
GRMZM2G029001	0.00235387	0.00747589	-
GRMZM2G029048	0.000121434	0.000712661	GO:0005737 GO:0009058 GO:0016841 GO:0016211 GO:0006559
GRMZM2G029058	0.00387531	0.0111582	GO:0003676
GRMZM2G029065	0.0172867	0.0375709	GO:0016021 GO:0007186 GO:0004937
GRMZM2G029082	2.28217e-05	0.000196086	-
GRMZM2G029087	7.07837e-06	8.37935e-05	-
GRMZM2G029101	1.09014e-05	0.000114008	-
GRMZM2G029107	3.63573e-06	5.17626e-05	GO:0005509
GRMZM2G029113	7.25422e-05	0.000477331	GO:0030688 GO:0006364
GRMZM2G029153	0.00548431	0.0147274	GO:0022891 GO:0016021 GO:0055085
GRMZM2G029184	0.00422487	0.0119489	-
GRMZM2G029194	6.28164e-05	0.000428896	-
GRMZM2G029242	3.52809e-06	5.06552e-05	GO:0004674 GO:0006468 GO:0004713 GO:0005524
GRMZM2G029258	0.000165308	0.000907843	GO:0008026 GO:0003723 GO:0005524
GRMZM2G029267	0.0102643	0.024554	-
GRMZM2G029314	4.68535e-06	6.25397e-05	-
GRMZM2G029345	0.0176989	0.0383397	-
GRMZM2G029370	5.51056e-07	1.36164e-05	-
GRMZM2G029385	5.98214e-05	0.000412857	GO:0031072
GRMZM2G029400	0.000879509	0.00337978	GO:0006629 GO:0016788
GRMZM2G029407	0.00903919	0.0220828	GO:0004674 GO:0006468 GO:0005524 GO:0005515 GO:0004713
GRMZM2G029478	0.0160242	0.0353284	-
GRMZM2G029479	0.0164877	0.0361632	GO:0004601 GO:0006979 GO:0020037 GO:0009055
GRMZM2G029486	0.00893882	0.0218849	GO:0008134 GO:0003924 GO:0006913 GO:0005622 GO:0006355 GO:0007264 GO:0006886 GO:0005524 GO:0005525
GRMZM2G029506	6.77899e-05	0.000452936	-
GRMZM2G029518	0.00700169	0.017941	GO:0015450 GO:0009306 GO:0016021 GO:0051260 GO:0006813 GO:0005249
GRMZM2G029530	0.00661683	0.0171421	-
GRMZM2G029531	0.00024067	0.00121427	-
GRMZM2G029559	3.75624e-07	1.04286e-05	GO:0003735 GO:0003746 GO:0006414 GO:0005840 GO:0005853
GRMZM2G029566	6.9249e-05	0.000460519	GO:0004334 GO:0009072
GRMZM2G029641	2.41074e-06	3.89254e-05	GO:0006508 GO:0004185
GRMZM2G029685	1.54676e-05	0.000147302	GO:0003735 GO:0006412 GO:0005840
GRMZM2G029720	4.99614e-05	0.000358953	-
GRMZM2G029756	1.63379e-06	2.95191e-05	GO:0004806 GO:0006629
GRMZM2G029780	0.0009384	0.00356214	GO:0006508 GO:0043086 GO:0042802 GO:0004252
GRMZM2G029785	9.12779e-05	0.000569861	-
GRMZM2G029810	2.33951e-05	0.000200004	-
GRMZM2G029833	0.00251392	0.00788534	-
GRMZM2G029863	0.00156714	0.00538462	GO:0006915 GO:0005515 GO:0006464
GRMZM2G029868	6.0134e-06	7.42504e-05	-
GRMZM2G029912	4.26273e-11	4.12212e-08	GO:0006633 GO:0005506 GO:0005783 GO:0055114 GO:0016491
GRMZM2G029951	6.648e-09	7.02436e-07	GO:0004008 GO:0016021 GO:0006825 GO:0046872 GO:0006754 GO:0005524
GRMZM2G030009	1.9059e-05	0.000171269	GO:0005840 GO:0003735 GO:0050825 GO:0042309 GO:0050826 GO:0006412
GRMZM2G030016	0.000346818	0.00161621	GO:0003735 GO:0006412 GO:0005840
GRMZM2G030051	0.00274639	0.00846393	GO:0006915 GO:0017111 GO:0005524
GRMZM2G030097	0.000316032	0.00150246	GO:0016787 GO:0008152
GRMZM2G030099	0.0151057	0.0336135	GO:0016021 GO:0050825 GO:0042309 GO:0050826
GRMZM2G030125	0.00148077	0.00514058	GO:0016021 GO:0017153 GO:0006835
GRMZM2G030128	6.65044e-07	1.55298e-05	-
GRMZM2G030138	0.000386505	0.00176261	GO:0003924 GO:0005525
GRMZM2G030139	2.96602e-06	4.5063e-05	GO:0016310 GO:0005524 GO:0016772
GRMZM2G030165	0.00770186	0.0194013	-
GRMZM2G030169	1.3488e-09	2.74686e-07	GO:0005524 GO:0005515
GRMZM2G030173	8.12258e-06	9.2845e-05	GO:0005975 GO:0004553
GRMZM2G030235	0.000483325	0.00210611	-
GRMZM2G030240	0.0156656	0.0346693	-
GRMZM2G030272	2.99949e-06	4.53828e-05	GO:0043565 GO:0003700 GO:0005634 GO:0045449 GO:0042309 GO:0050826 GO:0050825
GRMZM2G030280	0.0144429	0.0324093	-
GRMZM2G030284	3.34516e-05	0.00026246	-
GRMZM2G030293	2.41982e-06	3.9003e-05	GO:0003735 GO:0006412 GO:0005840
GRMZM2G030299	1.05928e-07	4.26549e-06	GO:0033178 GO:0016820 GO:0015986
GRMZM2G030341	0.000496391	0.00215387	-
GRMZM2G030350	0.000467365	0.00205089	-
GRMZM2G030384	0.000123389	0.000721983	GO:0008601 GO:0007165 GO:0000159
GRMZM2G030463	0.0065482	0.0170004	-
GRMZM2G030465	8.06006e-06	9.22954e-05	GO:0005634 GO:0045449
GRMZM2G030523	2.24056e-09	3.62526e-07	GO:0030337 GO:0043626 GO:0006275 GO:0003677
GRMZM2G030529	5.81728e-06	7.26072e-05	GO:0016491 GO:0009055
GRMZM2G030567	1.20648e-06	2.37066e-05	-
GRMZM2G030571	6.49778e-09	6.90724e-07	GO:0008483 GO:0030170
GRMZM2G030583	3.91282e-08	2.23328e-06	GO:0016829 GO:0000287 GO:0008152
GRMZM2G030596	0.00300357	0.0090889	GO:0005524
GRMZM2G030628	0.00563014	0.0150447	GO:0006139 GO:0019201 GO:0016776 GO:0005524
GRMZM2G030636	0.00238105	0.00754817	-
GRMZM2G030646	1.30546e-05	0.000129836	GO:0006413 GO:0003743
GRMZM2G030659	0.0153806	0.0341272	GO:0008026 GO:0003676 GO:0005524
GRMZM2G030673	0.000202358	0.00106577	GO:0006468 GO:0005964 GO:0005978 GO:0004689 GO:0004713 GO:0005516 GO:0005524 GO:0005509
GRMZM2G030688	5.83903e-05	0.000405497	GO:0050825 GO:0042309 GO:0050826
GRMZM2G030717	9.86169e-05	0.000604274	GO:0004869
GRMZM2G030727	0.00161207	0.00550782	-
GRMZM2G030731	3.14929e-05	0.000250007	GO:0003735 GO:0006412 GO:0005840
GRMZM2G030768	1.59716e-05	0.000150532	GO:0003677 GO:0008270 GO:0005524 GO:0005515 GO:0004386
GRMZM2G030790	0.00375642	0.0108779	-
GRMZM2G030794	0.000687384	0.00278108	-
GRMZM2G030805	8.61371e-05	0.000545554	GO:0016567 GO:0004842 GO:0000151
GRMZM2G030823	0.0169224	0.0369391	-
GRMZM2G030839	6.80405e-06	8.11851e-05	GO:0016310 GO:0016301 GO:0005524
GRMZM2G030850	2.96777e-08	1.84121e-06	GO:0005975 GO:0004553
GRMZM2G030858	0.021923	0.0456083	-
GRMZM2G030882	0.00021142	0.00110012	GO:0050825 GO:0042309 GO:0050826
GRMZM2G030915	4.22974e-05	0.000315677	GO:0003735 GO:0006412 GO:0005840
GRMZM2G030945	0.000147711	0.000830102	-
GRMZM2G031001	0.000109884	0.000657249	GO:0045449 GO:0003677
GRMZM2G031022	0.00164655	0.00560242	-
GRMZM2G031028	1.93526e-07	6.5283e-06	GO:0016021 GO:0007186
GRMZM2G031033	1.42399e-06	2.67142e-05	-
GRMZM2G031053	0.0108242	0.0256511	GO:0003924 GO:0005525
GRMZM2G031057	0.00138391	0.00487285	-
GRMZM2G031125	0.00337288	0.00997854	GO:0004497 GO:0020037 GO:0009055
GRMZM2G031143	0.000725147	0.00289945	-
GRMZM2G031200	3.90237e-05	0.000297063	GO:0045449 GO:0003677
GRMZM2G031210	0.0010672	0.00394431	-
GRMZM2G031239	0.00779506	0.0195812	GO:0005634
GRMZM2G031308	0.00288327	0.0087946	GO:0005783
GRMZM2G031323	0.000301845	0.00144861	GO:0003677
GRMZM2G031331	7.79445e-05	0.000505141	GO:0016021 GO:0017153 GO:0006835 GO:0008219
GRMZM2G031352	0.00100783	0.00377199	GO:0005488
GRMZM2G031360	0.00486626	0.0133724	GO:0030131 GO:0006886 GO:0016192 GO:0005515
GRMZM2G031400	0.0211534	0.044292	GO:0004674 GO:0006468 GO:0004713 GO:0005524
GRMZM2G031435	0.0113836	0.0267004	GO:0006470 GO:0004725 GO:0008138
GRMZM2G031447	1.1211e-05	0.000116626	GO:0016787 GO:0008152
GRMZM2G031461	0.00349139	0.0102697	GO:0016787
GRMZM2G031496	2.77353e-07	8.25822e-06	GO:0005524
GRMZM2G031523	0.00987271	0.0237707	-
GRMZM2G031528	3.79281e-06	5.34042e-05	GO:0046872 GO:0030001
GRMZM2G031529	0.00338495	0.0100069	GO:0003676
GRMZM2G031536	0.0139333	0.0314842	GO:0004674 GO:0006468 GO:0004713 GO:0005524
GRMZM2G031545	0.000834478	0.00325111	GO:0003746 GO:0006414 GO:0005853
GRMZM2G031568	0.000343687	0.00160689	-
GRMZM2G031580	0.000169075	0.000923379	-
GRMZM2G031581	0.000235455	0.00119417	GO:0016757
GRMZM2G031607	0.000856394	0.00331386	-
GRMZM2G031613	0.000414189	0.00186557	GO:0005945 GO:0004252 GO:0043086 GO:0050825 GO:0042309 GO:0050826 GO:0003872 GO:0006508 GO:0006096 GO:0042802
GRMZM2G031637	5.60997e-05	0.000392898	GO:0031072
GRMZM2G031656	0.000142652	0.000808424	GO:0005634 GO:0045449 GO:0030528
GRMZM2G031718	0.003961	0.0113571	-
GRMZM2G031724	0.0071045	0.0181553	GO:0005506 GO:0016491
GRMZM2G031780	8.07789e-07	1.80552e-05	-
[truncated: 4,268 more rows]
