# Supplementary material for: Transcriptomic complexity in young maize primary roots in response to low water potentials
Source: BMC Genomics. 2014 Aug 29;15(1):741. doi: 10.1186/1471-2164-15-741 (PMC4174653; doi:10.1186/1471-2164-15-741)
Supplement: Supplementary file 5 — Additional file 5: List of pathways containing genes differentially regulated in response to water deficit. (XLSX 19 KB) [file 12864_2014_6473_MOESM5_ESM.xlsx]

## Sheet: Add. file 5
Additional file 5 - List of pathways containing genes differentially regulated in response to water deficit.
Differentially expressed genes (FDR ≤5%, |Fc| ≥2) were assigned to maize metabolic pathways using Plant MetGenMAP. An x indicates that a gene regulated by water deficit treatement is involved in the biochemical pathway.
Pathway category	Pathway name	6h: control vs. mild water deficit	6h: control vs. severe water deficit	24h: control vs. mild water deficit	24h: control vs. severe water deficit
Biosynthesis	citrulline biosynthesis	x	x	x	x
Biosynthesis	superpathway of citrulline metabolism	x	x	x	x
Degradation/ Utilization/ Assimilation	proline degradation I	x	x	x	x
Degradation/ Utilization/ Assimilation/ Detoxification	methylglyoxal degradation III	x	x	x	x
Degradation/ Utilization/ Assimilation	sucrose degradation III		x	x	x
Degradation/ Utilization/ Assimilation	homogalacturonan degradation		x	x	x
Biosynthesis	superpathway of GA12 biosynthesis		x	x	x
Biosynthesis/ Degradation/ Utilization/ Assimilation	phaseic acid biosynthesis		x	x	x
Biosynthesis	pyrimidine ribonucleotides interconversion		x	x	x
Degradation/ Utilization/ Assimilation	galactose degradation II		x	x	x
Degradation/ Utilization/ Assimilation	oxidative ethanol degradation III			x	x
Degradation/ Utilization/ Assimilation	glycerol degradation I			x	x
Degradation/ Utilization/ Assimilation/ Detoxification	methylglyoxal degradation I				x
Biosynthesis	homospermidine biosynthesis			x	x
Biosynthesis/ Degradation/ Utilization/ Assimilation	β-alanine betaine biosynthesis		x	x	x
Biosynthesis	proline biosynthesis I			x	x
Biosynthesis	hypusine biosynthesis			x	x
Biosynthesis	cysteine biosynthesis I			x	x
Biosynthesis	glycine biosynthesis I				x
Biosynthesis	glycine biosynthesis III			x	x
Biosynthesis	glycine biosynthesis IV				x
Biosynthesis	lysine biosynthesis VI		x	x	x
Biosynthesis	proline biosynthesis III		x
Biosynthesis	superpathway of phenylalanine, tyrosine, and tryptophan biosynthesis		x	x	x
Biosynthesis	tryptophan biosynthesis			x	x
Biosynthesis	β-alanine biosynthesis I			x	x
Biosynthesis	β-alanine biosynthesis II			x	x
Degradation/ Utilization/ Assimilation	phenylalanine degradation II (anaerobic)			x	x
Degradation/ Utilization/ Assimilation	valine degradation I				x
Degradation/ Utilization/ Assimilation	valine degradation II			x	x
Biosynthesis	chorismate biosynthesis		x	x	x
Degradation/ Utilization/ Assimilation	methanol oxidation to formaldehyde			x	x
Degradation/ Utilization/ Assimilation	sucrose degradation I		x	x	x
Degradation/ Utilization/ Assimilation	melibiose degradation			x	x
Degradation/ Utilization/ Assimilation	xylose degradation I			x	x
Degradation/ Utilization/ Assimilation/ Generation of precursor metabolites and energy	acetyl-CoA biosynthesis (from pyruvate)			x	x
Biosynthesis	coenzyme A biosynthesis			x	x
Biosynthesis	pantothenate and coenzymeA biosynthesis II			x	x
Biosynthesis	seed germination protein turnover			x
Degradation/ Utilization/ Assimilation	glutathione-mediated detoxification			x	x
Degradation/ Utilization/ Assimilation	removal of superoxide radicals			x	x
Degradation/ Utilization/ Assimilation	wound-induced proteolysis I			x
Degradation/ Utilization/ Assimilation	triacylglycerol degradation			x	x
Biosynthesis	crepenynic acid biosynthesis			x	x
Biosynthesis	very long chain fatty acid biosynthesis			x	x
Generation of precursor metabolites and energy	acetoin biosynthesis III			x	x
Generation of precursor metabolites and energy	pyruvate fermentation to ethanol II			x	x
Generation of precursor metabolites and energy	Rubisco shunt		x	x	x
Generation of precursor metabolites and energy	superpathway of glyoxylate cycle		x	x	x
Generation of precursor metabolites and energy	glycolysis I			x	x
Generation of precursor metabolites and energy	glycolysis IV (plant cytosol)			x	x
Biosynthesis/ Degradation/ Utilization/ Assimilation	abscisic acid biosynthesis			x	x
Biosynthesis	GA12 biosynthesis		x	x	x
Biosynthesis	IAA biosynthesis I			x	x
Biosynthesis	IAA biosynthesis IV				x
Biosynthesis	jasmonic acid biosynthesis			x	x
Biosynthesis	thiosulfate disproportionation III (rhodanese)			x	x
Generation of precursor metabolites and energy	pentose phosphate pathway		x	x	x
Generation of precursor metabolites and energy	pentose phosphate pathway (non-oxidative branch)		x	x	x
Generation of precursor metabolites and energy	pentose phosphate pathway (oxidative branch)			x
Generation of precursor metabolites and energy	pentose phosphate pathway (partial)		x	x	x
Biosynthesis	phospholipid desaturation			x	x
Generation of precursor metabolites and energy	C4 photosynthetic carbon assimilation cycle			x	x
Generation of precursor metabolites and energy	oxygenic photosynthesis		x	x	x
Generation of precursor metabolites and energy	xanthophyll cycle		x	x	x
Biosynthesis	phenylpropanoid biosynthesis			x	x
Biosynthesis	all trans undecaprenyl diphosphate biosynthesis			x	x
Biosynthesis	decaprenyl diphosphate biosynthesis			x	x
Biosynthesis	dodecaprenyl diphosphate biosynthesis			x	x
Biosynthesis	geranyldiphosphate biosynthesis			x	x
Biosynthesis	geranylgeranyldiphosphate biosynthesis			x	x
Biosynthesis	heptaprenyl diphosphate biosynthesis			x	x
Biosynthesis	hexaprenyl diphosphate biosynthesis			x	x
Biosynthesis	nonaprenyl diphosphate biosynthesis			x	x
Biosynthesis	octaprenyl diphosphate biosynthesis			x	x
Biosynthesis	trans,trans-farnesyl diphosphate biosynthesis			x	x
Biosynthesis	tridecaprenyl diphosphate biosynthesis			x	x
Biosynthesis	superpathway of geranylgeranyldiphosphate biosynthesis I (via mevalonate)			x	x
Biosynthesis	superpathway of geranylgeranyldiphosphate biosynthesis II (via MEP)			x	x
Biosynthesis	glycogen biosynthesis I (from ADP-D-Glucose)		x	x	x
Biosynthesis	stachyose biosynthesis				x
Biosynthesis	chlorophyll cycle		x	x	x
Biosynthesis	salvage pathways of adenine, hypoxanthine, and their nucleosides				x
Biosynthesis	salvage pathways of purine nucleosides II (plant)			x	x
Biosynthesis	1,4-dihydroxy-2-naphthoate biosynthesis II (plants)			x	x
Biosynthesis	flavonoid biosynthesis		x	x	x
Biosynthesis/ Degradation/ Utilization/ Assimilation	coniferin metabolism			x	x
Degradation/ Utilization/ Assimilation	DIMBOA-glucoside degradation			x	x
Biosynthesis	glycolipid desaturation			x	x
Biosynthesis	cholesterol biosynthesis I			x	x
Biosynthesis	cholesterol biosynthesis II (via 24,25-dihydrolanosterol)			x	x
Biosynthesis	cholesterol biosynthesis III (via desmosterol)			x	x
Biosynthesis	sphingolipid biosynthesis (plants)			x	x
Biosynthesis	wax esters biosynthesis I			x	x
Biosynthesis	trehalose biosynthesis I			x	x
Biosynthesis	trehalose biosynthesis II			x	x
Biosynthesis	trehalose biosynthesis III			x	x
Biosynthesis	gluconeogenesis			x	x
Degradation/ Utilization/ Assimilation/ Generation of precursor metabolites and energy	Calvin-Benson-Bassham cycle		x	x	x
Biosynthesis/ Degradation/ Utilization/ Assimilation	starch degradation		x	x	x
Degradation/ Utilization/ Assimilation	UDP-galactose biosynthesis (salvage pathway from galactose using UDP-glucose)		x	x	x
Biosynthesis	homogalacturonan biosynthesis			x	x
Generation of precursor metabolites and energy	glyoxylate cycle		x	x	x
Generation of precursor metabolites and energy	TCA cycle variation III (eukaryotic)		x	x	x
Biosynthesis	5,6-dimethylbenzimidazole biosynthesis			x	x
Biosynthesis	flavin biosynthesis		x	x	x
Biosynthesis	molybdenum cofactor (sulfide) biosynthesis			x	x
Biosynthesis	vitamin E biosynthesis			x	x
Degradation/ Utilization/ Assimilation	glycogen degradation II				x
Biosynthesis	anthocyanin biosynthesis (pelargonidin 3-O-glucoside, cyanidin 3-O-glucoside)				x
Biosynthesis	leucodelphinidin biosynthesis				x
Biosynthesis	leucopelargonidin and leucocyanidin biosynthesis		x		x
Biosynthesis	starch biosynthesis		x	x	x
Biosynthesis	sucrose biosynthesis				x
Biosynthesis	saponin biosynthesis I			x
Biosynthesis	α-amyrin biosynthesis			x
Degradation/ Utilization/ Assimilation	4-aminobutyrate degradation I				x
Degradation/ Utilization/ Assimilation	acetate conversion to acetyl-CoA				x
Generation of precursor metabolites and energy	aerobic respiration -- electron donor II				x
Degradation/ Utilization/ Assimilation	allantoin degradation to ureidoglycolate II (ammonia producing)				x
Degradation/ Utilization/ Assimilation	arginine degradation VII (arginase 3 pathway)				x
Degradation/ Utilization/ Assimilation	chlorophyll a degradation		x
Degradation/ Utilization/ Assimilation	fatty acid β-oxidation II (core pathway)		x		x
Degradation/ Utilization/ Assimilation	glutamate degradation III (via 4-aminobutyrate)				x
Detoxification	glutamate dependent acid resistance				x
Degradation/ Utilization/ Assimilation	glutamine degradation II				x
Degradation/ Utilization/ Assimilation	glycine cleavage complex				x
Degradation/ Utilization/ Assimilation	leucine degradation I				x
Degradation/ Utilization/ Assimilation	methionine degradation I (to homocysteine)				x
Degradation/ Utilization/ Assimilation	mevalonate degradation				x
Biosynthesis/ Degradation/ Utilization/ Assimilation	abscisic acid glucose ester biosynthesis				x
Degradation/ Utilization/ Assimilation	nitrate reduction VI (assimilatory)				x
Biosynthesis	adenosine nucleotides de novo biosynthesis				x
Biosynthesis	antheraxanthin and violaxanthin biosynthesis		x	x	x
Degradation/ Utilization/ Assimilation	ornithine degradation (proline biosynthesis)				x
Biosynthesis	arginine biosynthesis IV		x
Biosynthesis	asparagine biosynthesis I				x
Biosynthesis	asparagine biosynthesis II				x
Biosynthesis	avenacin biosynthesis			x
Biosynthesis	benzoxazinoid glucosides biosynthesis				x
Biosynthesis	cardiolipin biosynthesis I				x
Biosynthesis	CDP-diacylglycerol biosynthesis I		x		x
Generation of precursor metabolites and energy	photorespiration		x		x
Biosynthesis	CDP-diacylglycerol biosynthesis II		x		x
Biosynthesis	cellulose biosynthesis		x		x
Degradation/ Utilization/ Assimilation	purine degradation I (aerobic)				x
Biosynthesis	chlorogenic acid biosynthesis I				x
Biosynthesis	chlorogenic acid biosynthesis II				x
Biosynthesis	DIBOA / DIMBOA biosynthesis				x
Biosynthesis	ent-kaurene biosynthesis		x		x
Biosynthesis	ergosterol biosynthesis				x
Biosynthesis	ferulate and sinapate biosynthesis				x
Biosynthesis	folate polyglutamylation I				x
Biosynthesis	folate transformations				x
Biosynthesis	formylTHF biosynthesis II				x
Biosynthesis	glucosinolate biosynthesis from homomethionine				x
Biosynthesis	glutamate biosynthesis I				x
Biosynthesis	glutamate biosynthesis III				x
Biosynthesis	glycolipid biosynthesis				x
Biosynthesis	hydroxycinnamic acid tyramine amides biosynthesis				x
Biosynthesis	linalool biosynthesis			x	x
Biosynthesis	linoleate biosynthesis I (plants)		x		x
Degradation/ Utilization/ Assimilation	sulfate activation for sulfonation				x
Degradation/ Utilization/ Assimilation	sulfite oxidation III				x
Degradation/ Utilization/ Assimilation	superpathway of allantoin degradation in plants				x
Biosynthesis	methionine biosynthesis II				x
Biosynthesis	methylerythritol phosphate pathway				x
Biosynthesis	mevalonate pathway				x
Biosynthesis	phosphatidylethanolamine biosynthesis I				x
Biosynthesis	phosphatidylglycerol biosynthesis I (plastid)		x		x
Biosynthesis	phosphatidylglycerol biosynthesis II		x		x
Biosynthesis	phospholipid biosynthesis II		x		x
Degradation/ Utilization/ Assimilation	superpathway of purines degradation in plants				x
Biosynthesis	pyridoxal 5'-phosphate biosynthesis				x
Biosynthesis	S-adenosyl-L-methionine cycle				x
Biosynthesis	salvage pathways of pyrimidine ribonucleotides				x
Biosynthesis	serine biosynthesis				x
Biosynthesis	simple coumarins biosynthesis				x
Biosynthesis	spermidine biosynthesis				x
Biosynthesis	spermine biosynthesis				x
Biosynthesis	stearate biosynthesis I (animals)		x		x
Biosynthesis	superpathway of asparagine biosynthesis				x
Biosynthesis	superpathway of polyamine biosynthesis II				x
Biosynthesis	superpathway of pyridoxal 5'-phosphate biosynthesis and salvage				x
Biosynthesis	superpathway of serine and glycine biosynthesis I				x
Biosynthesis	triacylglycerol biosynthesis		x		x
Biosynthesis	UDP-D-galacturonate biosynthesis I (from UDP-D-glucuronate)		x		x
