# Supplementary material for: Transcriptomic complexity in young maize primary roots in response to low water potentials
Source: BMC Genomics. 2014 Aug 29;15(1):741. doi: 10.1186/1471-2164-15-741 (PMC4174653; doi:10.1186/1471-2164-15-741)
Supplement: Supplementary file 6 — Additional file 6: Comprehensive results of the singular enrichment analyses (SEA) among differentially expressed genes in pairwise comparisons between water deficit treatment and control groups. (XLSX 13 KB) [file 12864_2014_6473_MOESM6_ESM.xlsx]

## Sheet: Add. file 6
Additional file 6 - Comprehensive results of the singular enrichment analyses (SEA) among differentially expressed genes in pair-wise comparisons between water deficit treatment and control groups.
SEA was performed with agriGO (http://bioinfo.cau.edu.cn/agriGO/analysis.php) comparing the differentially expressed genes to all expressed genes. GO terms were declared enriched when FDR ≤0.05.
1) 6h: control vs. mild water deficit (74 differentially expressed genes, GO terms available for 48 genes)
GO term	Ontology	Description	Number in input list	Number in BG/Ref	p-value	FDR
GO:0016491	F	oxidoreductase activity	16	1254	5.9e-05	0.0037
2) 6h: control vs. severe water deficit (669 differentially expressed genes, GO terms available for 351 genes)
GO term	Ontology	Description	Number in input list	Number in BG/Ref	p-value	FDR
GO:0020037	F	heme binding	31	376	4.3e-08	6.6e-06
GO:0046906	F	tetrapyrrole binding	31	376	4.3e-08	6.6e-06
GO:0005506	F	iron ion binding	38	519	3.8e-08	6.6e-06
GO:0004497	F	monooxygenase activity	23	237	1.2e-07	1.3e-05
GO:0016491	F	oxidoreductase activity	62	1254	5.4e-06	0.0005
GO:0009055	F	electron carrier activity	35	614	2.8e-05	0.0021
GO:0004722	F	protein serine/threonine phosphatase activity	7	46	0.00018	0.012
3) 24h: control vs. mild water deficit (1,346 differentially genes, GO terms available for 622 genes)
GO term	Ontology	Description	Number in input list	Number in BG/Ref	p-value	FDR
GO:0000272	P	polysaccharide catabolic process	10	31	7.7e-07	0.00092
GO:0005976	P	polysaccharide metabolic process	22	157	3.9e-06	0.0023
GO:0006979	P	response to oxidative stress	18	143	0.00011	0.045
GO:0005506	F	iron ion binding	50	519	1.5e-06	0.00063
GO:0016491	F	oxidoreductase activity	98	1254	1.2e-06	0.00063
GO:0020037	F	heme binding	38	376	7.9e-06	0.0016
GO:0046906	F	tetrapyrrole binding	38	376	7.9e-06	0.0016
GO:0004553	F	hydrolase activity, hydrolyzing O-glycosyl compounds	31	303	3.8e-05	0.0053
GO:0004722	F	protein serine/threonine phosphatase activity	10	46	3.8e-05	0.0053
GO:0016798	F	hydrolase activity, acting on glycosyl bonds	31	322	0.00012	0.013
GO:0004497	F	monooxygenase activity	25	237	0.00012	0.013
GO:0004601	F	peroxidase activity	18	152	0.00024	0.02
GO:0016684	F	oxidoreductase activity, acting on peroxide as acceptor	18	152	0.00024	0.02
GO:0003774	F	motor activity	12	84	0.00046	0.035
GO:0009055	F	electron carrier activity	47	614	0.00067	0.047
4) 24h: control vs. severe water deficit (3,006 differentially expressed genes, GO terms available for 1,551 genes)
GO term	Ontology	Description	Number in input list	Number in BG/Ref	p-value	FDR
GO:0050896	P	response to stimulus	203	1291	5.2e-06	0.0032
GO:0006950	P	response to stress	179	1112	4.2e-06	0.0032
GO:0006979	P	response to oxidative stress	36	143	4.0e-06	0.0032
GO:0042221	P	response to chemical stimulus	58	289	1.7e-05	0.0064
GO:0000272	P	polysaccharide catabolic process	13	31	1.6e-05	0.0064
GO:0019684	P	photosynthesis, light reaction	9	20	0.00017	0.045
GO:0005976	P	polysaccharide metabolic process	34	157	0.00019	0.045
GO:0005975	P	carbohydrate metabolic process	118	741	0.0002	0.045
GO:0005984	P	disaccharide metabolic process	13	39	0.00025	0.047
GO:0016137	P	glycoside metabolic process	13	39	0.00025	0.047
GO:0020037	F	heme binding	101	376	4.6e-16	3.0e-13
GO:0046906	F	tetrapyrrole binding	101	376	4.6e-16	3.0e-13
GO:0005506	F	iron ion binding	122	519	2.6e-14	1.1e-11
GO:0016491	F	oxidoreductase activity	234	1254	6.0e-13	2.0e-10
GO:0004497	F	monooxygenase activity	64	237	5.4e-11	1.4e-08
GO:0009055	F	electron carrier activity	126	614	1.6e-10	3.6e-08
GO:0003700	F	transcription factor activity	97	497	1.8e-07	3.4e-05
GO:0004553	F	hydrolase activity, hydrolyzing O-glycosyl compounds	63	303	2.4e-06	0.0004
GO:0016798	F	hydrolase activity, acting on glycosyl bonds	65	322	4.8e-06	0.0007
GO:0016684	F	oxidoreductase activity, acting on peroxide as acceptor	37	152	6.9e-06	0.00082
GO:0004601	F	peroxidase activity	37	152	6.9e-06	0.00082
GO:0016209	F	antioxidant activity	37	168	7.0e-05	0.0077
GO:0030528	F	transcription regulator activity	128	802	0.0001	0.01
