# Supplementary material for: Transcriptomic complexity in young maize primary roots in response to low water potentials
Source: BMC Genomics. 2014 Aug 29;15(1):741. doi: 10.1186/1471-2164-15-741 (PMC4174653; doi:10.1186/1471-2164-15-741)
Supplement: Supplementary file 7 — Additional file 7: Comprehensive results of the singular enrichment analyses (SEA) of differentially expressed genes in time and treatment main effects and in treatment by time interaction. (XLSX 12 KB) [file 12864_2014_6473_MOESM7_ESM.xlsx]

## Sheet: Add. file 7
Additional file 7 - Comprehensive results of the singular enrichment analyses (SEA) among differentially expressed genes in time and treatment main effect as well as in treatment by time interaction.
SEA was performed with agriGO (http://bioinfo.cau.edu.cn/agriGO/analysis.php) comparing the differentially expressed genes with all expressed genes. GO terms were declared enriched when FDR ≤0.05.
1) Treatment by time interaction (23 differentially expressed genes, GO terms available for 14 genes): no enriched terms
GO term	Ontology	Description	Number in input list	Number in BG/Ref	p-value	FDR
2) Treatment main effect (6,266 differentially expressed genes, GO terms available for 3,826 genes)
GO term	Ontology	Description	Number in input list	Number in BG/Ref	p-value	FDR
GO:0006412	P	translation	233	623	5.7e-07	0.0019
GO:0003735	F	structural constituent of ribosome	189	455	1.1e-09	2.5e-06
GO:0005198	F	structural molecule activity	251	700	8.3e-06	0.0097
GO:0030529	C	ribonucleoprotein complex	208	501	1.8e-10	1.1e-07
GO:0005840	C	ribosome	191	460	9.1e-10	2.7e-07
GO:0043232	C	intracellular non-membrane-bounded organelle	328	927	1.8e-06	0.00028
GO:0043228	C	non-membrane-bounded organelle	328	927	1.8e-06	0.00028
GO:0044444	C	cytoplasmic part	339	979	1.0e-10	0.0012
GO:0005737	C	cytoplasm	436	1294	1.5e-05	0.0015
GO:0032991	C	macromolecular complex	451	1390	0.00039	0.034
3) Time main effect (15,575 differentially expressed genes,GO terms available for 6,266 genes)
GO term	Ontology	Description	Number in input list	Number in BG/Ref	p-value	FDR
GO:0006412	P	translation	449	623	3.0e-06	0.016
GO:0003735	F	structural constituent of ribosome	354	455	3.0e-11	1.1e-07
GO:0015078	F	hydrogen ion transmembrane transporter activity	79	91	5.1e-07	0.00098
GO:0005198	F	structural molecule activity	504	700	1.0e-06	0.0013
GO:0015077	F	monovalent inorganic cation transmembrane transporter activity	96	116	3.6e-06	0.0035
GO:0022890	F	inorganic cation transmembrane transporter activity	133	169	1.2e-05	0.009
GO:0005840	C	ribosome	359	460	1.1e-11	1.2e-08
GO:0043232	C	intracellular non-membrane-bounded organelle	677	927	5.1e-10	1.9e-07
GO:0043228	C	non-membrane-bounded organelle	677	927	5.1e-10	1.9e-07
GO:0030529	C	ribonucleoprotein complex	380	501	1.9e-09	5.2e-07
GO:0032991	C	macromolecular complex	975	1390	1.3e-07	2.8e-05
GO:0044444	C	cytoplasmic part	694	979	5.9e-07	0.00011
GO:0005737	C	cytoplasm	889	1294	4.3e-05	0.0069
GO:0000786	C	nucleosome	97	124	0.00025	0.028
GO:0045259	C	proton-transporting ATP synthase complex	23	24	0.00025	0.028
GO:0016469	C	proton-transporting two-sector ATPase complex	59	71	0.00021	0.028
