# Supplementary material for: Transcriptomic complexity in young maize primary roots in response to low water potentials
Source: BMC Genomics. 2014 Aug 29;15(1):741. doi: 10.1186/1471-2164-15-741 (PMC4174653; doi:10.1186/1471-2164-15-741)
Supplement: Supplementary file 8 — Additional file 8: Comparison of RNA-Seq data and qRT-PCR results. (XLSX 11 KB) [file 12864_2014_6473_MOESM8_ESM.xlsx]

## Sheet: Add. file 8
Additional file 8 - Comparison of RNA-seq data and qRT-PCR results.
Asterisks indicate significance of fold changes (Fc) in terms of FDR corrected q-values for RNA-seq data and p-values according to a student's t-test for qRT-PCR data; * ≤0.05, ** ≤0.01, *** ≤0.001.
	6 h mild deficit		6 h severe deficit		24 h mild deficit		24 h severe deficit
	log2 Fc		log2 Fc		log2 Fc		log2 Fc
	RNA-Seq	qRT-PCR	RNA-Seq	qRT-PCR	RNA-Seq	qRT-PCR	log2 FC	qRT-PCR
GRMZM2G064091	↑ 1.345**	↑ 4.617*	↑ 1.777***	↑ 5.347**	↑ 1.644**	↑ 2.274*	↑ 2.346***	↑ 2.717*
GRMZM25G863420	↑ 0.637**	↑ 1.332	↑ 1.067***	↑ 1.412*	↑ 0.440**	↑ 1.344**	↑ 1.049***	↑ 1.708**
GRMZM2G079323	↑ 0.812**	↑ 0.324	↑ 1.089***	↑ 2.280	↑ 0.447**	↑ 1.946***	↑ 0.693***	↑ 2.888***
GRMZM2G147014	↑ 1.655**	↑ 2.861	↑ 1.795***	↑ 3.288	↑ 1.219**	↑ 2.562***	↑ 1.934***	↑ 3.301***
GRMZM2G103647	↓ -1.114**	↓ -1.375*	↓ -1.249***	↓ -1.383**	↓ -1.308***	↓ -0.669	↓ -1.955***	↓ -1.586
AC233953.1_FG004	↓ -1.246**	↓ -0.744*	↓ -1.769***	↓ -0.696	↓ -1.063**	↓ -1.071**	↓ -2.929***	↓ -2.331***
GRMZM2G410175	↓ -0.514*	↓ -0.782	↓ -0.857***	↓ -1.547*	↓ -0.733***	↓ -1.571*	↓ -1.318***	↓ -3.116**
GRMZM2G177491	↓ -0.541*	↑ 0.0375	↓ -0.914***	↑ 0.384	↓ -1.054***	↓ -1.140**	↓ -2.005***	↓ -2.290***
GRMZM2G014914	↓ -0.356*	↑ 1.219*	↓ -0.480***	↑ 1.546**	↓ -0.462***	↑ 0.748	↓ -0.456***	↑ 1.178**
