# Supplementary material for: Transcriptomic complexity in young maize primary roots in response to low water potentials
Source: BMC Genomics. 2014 Aug 29;15(1):741. doi: 10.1186/1471-2164-15-741 (PMC4174653; doi:10.1186/1471-2164-15-741)
Supplement: Supplementary file 9 — Additional file 9: List of oligonucleotide primers used for qRT-PCR experiments. (XLSX 11 KB) [file 12864_2014_6473_MOESM9_ESM.xlsx]

## Sheet: Add. file 9
Additional file 9 - List of oligonucleotide primers used for qRT-PCR experiments.
gene ID	forward primer (5'"3')	reverse primer (5'"3')
AC: 486090G09.x1	AGAAGGCCGTACAGGATCTTACC	CAAGGAGAGACTCTGTGAGCTTCA
GRMZM2G064091	CGACGAGAAATGCTAGCAAGA	CCTCAGTCTCAGACACCACACTA
GRMZM25G863420	CGATAGGTGATCGGCTGGT	GTTGGGACAGCCTCTGTACAT
GRMZM2G079323	CCACTGCCTTCACTGACTGCTA	CGAAATCATCGAATCCCATT
GRMZM2G147014	CTGAGGAAGCAGACCACAAGG	CCCAGTACACAACATCCAGACC
GRMZM2G103647	GGTCTGCGTCGAGAGTTGGT	GCTGCAATCACATTGCTCGT
AC233953.1_FG004	GCAAGGACTCTCTCGCTCAA	AGGACGTGAAGAGCTGGCT
GRMZM2G410175	GCAGCTGGACGAGAGGTTCTA	CCTTGACCCTCTCGATGAAGC
GRMZM2G177491	CGCAGCAGGATACATAGCAGTT	GCTTGTCTGGCAGTATTAGCAA
GRMZM2G014914	CGCTCTGCTCTTATGGTCTCTGT	TGGGAGGAATCACAAGGGATT
